# Supplementary material for: Diagnostic implications of pitfalls in causal variant identification based on 4577 molecularly characterized families
Source: Nat Commun. 2023 Aug 29;14:5269. doi: 10.1038/s41467-023-40909-3 (PMC10465531; doi:10.1038/s41467-023-40909-3)
Supplement: Supplementary file 4 — Supplementary Data 1 [file 41467_2023_40909_MOESM4_ESM.xlsx]

## Sheet: Sheet1
Justification	Pedigree ID	ID number	Sex/Gender	Phenotype	Disease Name	Disease OMIM ID	Gene	Variant	Zygosity	HGMD ID	ACMG-classification	Evidence	GenCC Classification	Evidence	Gene 2	Variant 2	Zygosity	HGMD ID	ACMG-classification	Evidence	GenCC Classification	Evidence	Gene 3	Variant 3	Zygosity	HGMD ID	ACMG-classification	Evidence	Note	Distracting gene	Distracting variant	Zygosity	HGMD ID	NGS platform (If applicable)	Reference for family
Distracting variant	F1000	10DG0603	F	Cone-Rod Dystrophy	NA	NA	NA	NA	NA	NA	NA	NA	NA	NA	NA	NA	NA	NA	NA	NA	NA	NA	NA	NA	NA	NA	NA	NA	NA	RPE65	NM_000329.2:c.394G>A;p.(Ala132Thr)	Heterozygous	CM983761	Ion Torrent	1
Distracting variant	F1005	10DG0620	M	Cone-Rod Dystrophy	Retinitis pigmentosa 1	180100	RP1	NM_006269.2:c.606C>A;p.(Asp202Glu)	Homozygous	CM098185	Likely Pathogenic	PS1, PM2_Supporting, and PP3	NA	NA	NA	NA	NA	NA	NA	NA	NA	NA	NA	NA	NA	NA	NA	NA	NA	EYS	NM_001142800.1:c.6050G>T;p.(Gly2017Val)	Homozygous	CM107712	Ion Torrent	Unpublished
Phenotypic expansion/ Genomic rearrangement	F1021	10DG0648	M	Medulloblastoma, Schwannoma	Ataxia, combined cerebellar and peripheral, with hearing loss and diabetes mellitus (phenotypic expansion)	616192	DNAJC3	NM_006260.5:c.1358_1126_*14216del15500	Homozygous	CG167714	NA	NA	NA	NA	NA	NA	NA	NA	NA	NA	NA	NA	NA	NA	NA	NA	NA	NA	NA	NA	NA	NA	NA	Ion Torrent and HiSeq	2
Intrafamilial phenotypic heterogeneity/ Non-canonical splice-site/ True non-penetrance/ A variant that is disease causing in some cases/Distracting variant	F1028	10DG0672/10DG0675	F/ F	Brain Atrophy. Thinning of corpus callosum/Asymptomatic	Developmental and epileptic encephalopathy 49	617281	DENND5A	NM_015213.4:c.3387+3G>T;r.3305_3387del;p.(Lys1102Thrfs*27)	Homozygous	CS217536	Likely Pathogenic	PP3_Strong, PP1_Strong, and PM2_Supporting	NA	NA	NA	NA	NA	NA	NA	NA	NA	NA	NA	NA	NA	NA	NA	NA	NA	NPC2	NM_006432.3:c.88G>A;p.(Val30Met)	Homozygous	CM032651	Ion Torrent and HiSeq	3, 7
High allele frequency	F1029	10DG0679	F	Congenital Glaucoma	Glaucoma 3A, primary open angle, congenital, juvenile, or adult onset	231300	CYP1B1	NM_000104.4:c.182G>A;p.(Gly61Glu)	Homozygous	CM980497	Pathogenic	PP5_Very Strong, PM5_Strong, and PP3_Moderate	NA	NA	NA	NA	NA	NA	NA	NA	NA	NA	NA	NA	NA	NA	NA	NA	NA	NA	NA	NA	NA	Autozygome-guided targeted gene analysis	4
High allele frequency	F1040	10DG0695	M	Congenital Glaucoma	Glaucoma 3A, primary open angle, congenital, juvenile, or adult onset	231300	CYP1B1	NM_000104.4:c.182G>A;p.(Gly61Glu)	Homozygous	CM980497	Pathogenic	PP5_Very Strong, PM5_Strong, and PP3_Moderate	NA	NA	NA	NA	NA	NA	NA	NA	NA	NA	NA	NA	NA	NA	NA	NA	NA	NA	NA	NA	NA	Ion Torrent	4
Novel gene/ Distracting variant	F1044	10DG0703, 10DG0704	F, F	Cataract, Severe Global Developmental Delay	Neurodevelopmental disorder with microcephaly, cataracts, and renal abnormalities	617913	GEMIN4	NM_015721.3:c.2452T>C;p.(Trp818Arg)	Homozygous	CM150867	Likely Pathogenic	PP3_Strong, PP1_Strong, PM2_Supporting, and BP1_Supporting	NA	NA	NA	NA	NA	NA	NA	NA	NA	NA	NA	NA	NA	NA	NA	NA	NA	MFSD6L	NM_152599.4:c.1616T>C;p.(Leu539Pro)	Homozygous	CM1212287	Ion Torrent and HiSeq	7, 16
Genetic heterogeneity/ Distracting variant	F1051	10DG0723/ 10DG0720	M/ M	Brainstem Dysplasia, Seizures, Severe global developmental delay, Cortical dysplasia, Mutism, Hypotelorism, Microcephaly, Epicanthus, Prominent nasal bridge, Uplifted Earlobe, Brachycephaly, Square Face, Hypertonia/ Global Developmental Delay, Strabismus, Abnormality of the cerebral white matter, Hypermetropia	Lissencephaly 3/ Global developmental delay (unsolved)	611603/NA	TUBA1A	NM_001270399.1:c.1169G>A;p.(Arg390His)	Heterozygous (De novo)	CM130501	Uncertain Significance	NA	Definitive	Variant evidence (12); Replication over time	NA	NA	NA	NA	NA	NA	NA	NA	NA	NA	NA	NA	NA	NA	NA	STK32C	NM_173575.4:c.451G>C;p.(Val151Leu)	Homozygous	CM1715841	Ion Torrent and Ion Proton	3, 8
High allele frequency/ Reduced penetrance	F1056	10DG0731	F	Congenital Glaucoma	Glaucoma 3A, primary open angle, congenital, juvenile, or adult onset	231300	CYP1B1	NM_000104.4:c.182G>A;p.(Gly61Glu)	Homozygous	CM980497	Pathogenic	PP5_Very Strong, PM5_Strong, and PP3_Moderate	NA	NA	NA	NA	NA	NA	NA	NA	NA	NA	NA	NA	NA	NA	NA	NA	NA	NA	NA	NA	NA	Autozygome-guided targeted gene analysis	4
Novel allelic disorder	F106	08-00516	F	Growth delay, Microcephaly, Global Developmental Delay, Intellectual Disability, Abnormal Facial Shape, Large eyes, Convex Nasal Ridge, Retrognathia, Narrow Face	?Seckel syndrome 4	613676	CENPJ	NM_018451.5:c.3302-1G>C;r.[3302_3366del,3217_3366del, 3302_3477];p.(Asn1102Cysfs*8)	Homozygous	CS103215	Pathogenic	PVS1_Very Strong, PP1_Strong, and PM2_Supporting (LOFTEE score HC)	Definitive	Variant evidence (11); Segregation evidence (0.5); Functional work on patient cells (2); Mouse model (2)	NA	NA	NA	NA	NA	NA	NA	NA	NA	NA	NA	NA	NA	NA	NA	NA	NA	NA	NA	Ion Torrent	5, 95, 10
Phenotypic expansion/ High allele frequency	F1060	10DG0745, 10DG0746	M, F	Intellectual Disability, Aggressive behavior	PTRHD1-related early-onset parkinsonism and cognitive dysfunction	NA	PTRHD1	NM_001013663.2:c.365G>A;p.(Arg122Gln)	Homozygous	CM170768	Uncertain Significance	NA	Definitive	Variant evidence (8); Segregation evidence: (4.5); Replication over time	NA	NA	NA	NA	NA	NA	NA	NA	NA	NA	NA	NA	NA	NA	NA	NA	NA	NA	NA	Autozygome-guided targeted gene analysis	6
High allele frequency	F1069	10DG0785	U	Congenital Glaucoma	Glaucoma 3A, primary open angle, congenital, juvenile, or adult onset	231300	CYP1B1	NM_000104.4:c.182G>A;p.(Gly61Glu)	Homozygous	CM980497	Pathogenic	PP5_Very Strong, PM5_Strong, and PP3_Moderate	NA	NA	NA	NA	NA	NA	NA	NA	NA	NA	NA	NA	NA	NA	NA	NA	NA	NA	NA	NA	NA	Ion Torrent	4
Regulatory element	F107	DG08RC00030	M	Hyperbilirubinemia	Crigler-Najjar syndrome, type I	218800	UGT1A1	NM_007120.3:c.868-6787_868-6786dup	Homozygous	CE985557	Likely Pathogenic	PS3_Strong, PP1_Strong, PP5_Supporting, and BP4	NA	NA	NA	NA	NA	NA	NA	NA	NA	NA	NA	NA	NA	NA	NA	NA	NA	NA	NA	NA	NA	Ion Torrent	10
High allele frequency/ Positional mapping-related challenge	F1086	10DG0821, 10DG0822, 10DG0823, 12DG1703	F, M, M, M	Coloboma	Temtamy syndrome	218340	C12orf57	NM_138425.4:c.1A>G;p.?	Homozygous	CM118220	Likely Pathogenic	PP1_Strong, PVS1_Moderate, and PM2_Supporting	NA	NA	NA	NA	NA	NA	NA	NA	NA	NA	NA	NA	NA	NA	NA	NA	NA	NA	NA	NA	NA	Ion Torrent	11, 3, 14
Animal model does not support the human phenotype	F1087	09DG00301	M	Microcephaly, Peripheral Neuropathy, External Ophthalmoplegia, Intellectual Disability, Toe Syndactyly, Mental Deterioration, Strabismus, Dysarthria, Memory impairment, Memory Deterioration	Charcot-Marie-Tooth disease, type 4B3	615284	SBF1	NM_002972.4:c.1327G>A;p.(Asp443Asn)	Homozygous	CM144989	Likely Pathogenic	PP3_Moderate, PM2_Supporting, and PP1_Strong	NA	NA	NA	NA	NA	NA	NA	NA	NA	NA	NA	NA	NA	NA	NA	NA	NA	NA	NA	NA	NA	HiSeq	12, 33
Non-canonical splice-site/ High allele frequency/ Distracting variant	F1095	10DG0840, 11DG0785	F, M	Failure to thrive, Delayed speech and language development, Gait ataxia, Spasticity, Dysarthria, Growth hormone deficiency	Troyer syndrome	275900	SPG20 (SPART)	NM_015087.5:c.988A>G;p.(Met330Val)	Homozygous	CM175294	Likely Pathogenic	PS3, PP5_Strong, and PM2_Supporting	NA	NA	NA	NA	NA	NA	NA	NA	NA	NA	NA	NA	NA	NA	NA	NA	NA	EPB41L4A	NM_022140.5:c.1298C>T;p.(Ser433Leu)	Homozygous	CM150853	HiSeq	7, 3, 8, 10
Multivariant alleles	F1099	10DG0856	F	Cone/Cone-Rod Dystrophy	Achromatopsia 2	216900	CNGA3	NM_001298.3:c.661C>T;p.(Arg221*)	Homozygous	CM045042	Pathogenic	PVS1_Strong, PP1_Strong, PP5_Moderate, and PM2_Supporting	NA	NA	CNGA3	NM_001298.3:c.101+1G>A	Homozygous	CS1818926	Pathogenic	PVS1_Very Strong, PM2_Supporting, and PP5 (LOFTEE score HC)	NA	NA	NA	NA	NA	NA	NA	NA	NA	NA	NA	NA	NA	Ion Torrent	Unpublished
High allele frequency	F1104	10DG0885, 10DG0886	F, M	Spastic Paraplegia	Spastic paraplegia 56, autosomal recessive	615030	CYP2U1	NM_183075.3:c.947A>T;p.(Asp316Val)	Homozygous	CM1211488	Pathogenic	PP5_Very Strong, PP3_Strong, and PM5	NA	NA	NA	NA	NA	NA	NA	NA	NA	NA	NA	NA	NA	NA	NA	NA	NA	NA	NA	NA	NA	Ion Torrent	3
Novel gene	F1109	10DG1207, 10DG0934	F, M	Intellectual Disability, Short stature, Craniofacial (asymmetry), Cerebellar vermis hypoplasia, Dandy Walker malformation, Hydrocephalus, Developmental delay	Developmental delay with short stature, dysmorphic facial features, and sparse hair	616901	DPH1	ENST00000263083.6:c.701T>C;p.(Leu234Pro)	Homozygous	CM151141	Pathogenic	PS3_Very Strong, PP3_Strong, and PM2_Supporting	NA	NA	NA	NA	NA	NA	NA	NA	NA	NA	NA	NA	NA	NA	NA	NA	NA	NA	NA	NA	NA	HiSeq	7, 57, 2, 13, 22, 3
Biallelic rather than monoallelic	F112	08DG00309	F	Pulvurent Cataract	Cataract 12, multiple types	611597	BFSP2	NM_003571.4:c.598_599dup;p.(Ala201Glyfs*6)	Homozygous	CI118941	Likely Pathogenic	PVS1_Very Strong and PM2_Supporting (LOFTEE score HC)	NA	NA	NA	NA	NA	NA	NA	NA	NA	NA	NA	NA	NA	NA	NA	NA	NA	NA	NA	NA	NA	Ion Torrent	9, 25, 16
Independent confirmation	F1120	10DG0945, 10DG0946	M, M	Feeding difficulties, Global developmental delay, Fetal distress, Generalized hypotonia, Seizures, Poor head control, Hearing impairment, Motor delay, Decreased body weight	Leukodystrophy, hypomyelinating, 14	617899	UFM1	NM_016617.4:c.241C>T;p.(Arg81Cys)	Homozygous	CM189171	Likely Pathogenic	PS1_Strong, PP1_Supporting and PM2_Supporting	NA	NA	NA	NA	NA	NA	NA	NA	NA	NA	NA	NA	NA	NA	NA	NA	NA	NA	NA	NA	NA	Ion Torrent and HiSeq	3, 110, 21, 49
High allele frequency	F1121	10DG0949	M	Congenital Glaucoma	Glaucoma 3A, primary open angle, congenital, juvenile, or adult onset	231300	CYP1B1	NM_000104.4:c.182G>A;p.(Gly61Glu)	Homozygous	CM980497	Pathogenic	PP5_Very Strong, PM5_Strong, and PP3_Moderate	NA	NA	NA	NA	NA	NA	NA	NA	NA	NA	NA	NA	NA	NA	NA	NA	NA	NA	NA	NA	NA	Autozygome-guided targeted gene analysis	4
High allele frequency/ High allele frequency/ Compound heterozygous in a consanguineous family	F1122	10DG0950	F	Congenital Glaucoma	Glaucoma 3A, primary open angle, congenital, juvenile, or adult onset	231300	CYP1B1	NM_000104.4:c.182G>A;p.(Gly61Glu) and NM_000104.4:c.1405C>T;p.(Arg469Trp)	Compound heterozygous	CM980497/CM980505	Pathogenic/ Pathogenic	PP5_Very Strong, PM5_Strong, and PP3_Moderate/ PP5_Very Strong, PP3_Moderate, and PM1_Supporting	NA	NA	NA	NA	NA	NA	NA	NA	NA	NA	NA	NA	NA	NA	NA	NA	NA	NA	NA	NA	NA	Autozygome-guided targeted gene analysis	4
High allele frequency	F1123	10DG0951	F	Congenital Glaucoma	Glaucoma 3A, primary open angle, congenital, juvenile, or adult onset	231300	CYP1B1	NM_000104.4:c.182G>A;p.(Gly61Glu)	Homozygous	CM980497	Pathogenic	PP5_Very Strong, PM5_Strong, and PP3_Moderate	NA	NA	NA	NA	NA	NA	NA	NA	NA	NA	NA	NA	NA	NA	NA	NA	NA	NA	NA	NA	NA	Autozygome-guided targeted gene analysis	4
Novel gene	F116	08DG00322	M	Encephalopathy	Neurodevelopmental disorder and structural brain anomalies with or without seizures and spasticity	618890	PTPN23	NM_015466.4:c.3995G>T;p.(Arg1332Leu)	Homozygous	CM150879	Likely Pathogenic	PP3_Strong, PM2_Supporting, PP1_Strong, and PP5	NA	NA	NA	NA	NA	NA	NA	NA	NA	NA	NA	NA	NA	NA	NA	NA	NA	NA	NA	NA	NA	HiSeq	7, 19
Non-Mendelian familial clustering	F1168	10DG1073	F	Type II diabetes mellitus, Type I diabetes mellitus	NA	NA	NA	NA	NA	NA	NA	NA	NA	NA	NA	NA	NA	NA	NA	NA	NA	NA	NA	NA	NA	NA	NA	NA	NA	NA	NA	NA	NA	HiSeq	Unpublished
Independent confirmation	F117	08DG00332, 08DG00333	M, M	Microphthalmia, Microcephaly	?Parkinsonism-dystonia, infantile, 2	618049	SLC18A2	NM_003054.6:c.1160C>T;p.(Pro387Leu)	Homozygous	CM187268	Likely Pathogenic	PP5_Strong, PP3_Moderate, and PM2_Supporting	Strong	Variant evidence (12); Segregation evidence (1); Mouse model (4)	NA	NA	NA	NA	NA	NA	NA	NA	NA	NA	NA	NA	NA	NA	NA	NA	NA	NA	NA	Ion Torrent and HiSeq	14
Novel allelic disorder	F1170	10DG1085	M	Cone/Cone-Rod Dystrophy, High myopia, depressed nasal bridge, short chin, hearing impairment, bony abnormality	Stickler syndrome, type II	604841	COL11A1	NM_001854.4:c.3816+1G>A	Heterozygous	CS982120	Pathogenic	PP5_Very Strong, PVS1_Supporting, and PM2_Supporting	NA	NA	NA	NA	NA	NA	NA	NA	NA	NA	NA	NA	NA	NA	NA	NA	NA	NA	NA	NA	NA	Ion Torrent and Ion Proton	15
High allele frequency	F1175	10DG1093, 10DG1094	F, F	Cataract	Cataract 17, multiple types	611544	CRYBB1	NM_001887.4:c.171delG;p.(Asn58Thrfs*107)	Homozygous	CD072392	Pathogenic	PVS1_Strong, PP1_Strong, PP5_Supporting, and PM2_Supporting	NA	NA	NA	NA	NA	NA	NA	NA	NA	NA	NA	NA	NA	NA	NA	NA	NA	NA	NA	NA	NA	Ion Torrent	16, 25, 23
Interfamilial phenotypic heterogeneity/ Novel gene	F1193	10DG1136	M	Mild Intellectual disability/Developmental delay, hyperpigmented skin patches, kyphoscoliosis, IUGR, dwarfism, motor and cognitive delay, recurrent infection, high-pitched speech, Seckel-like facies	Short stature, onychodysplasia, facial dysmorphism, and hypotrichosis	614813	POC1A	NM_015426.5:c.241C>T;p.(Arg81*)	Homozygous	CM127153	Pathogenic	PVS1_Strong, PP1_Strong, PP5_Moderate, and PM2_Supporting (LOFTEE score HC)	NA	NA	NA	NA	NA	NA	NA	NA	NA	NA	NA	NA	NA	NA	NA	NA	NA	NA	NA	NA	NA	Ion Torrent	17
Distracting variant	F1209	10DG1230	F	Rod-cone dystrophy	Retinitis pigmentosa 37	611131	NR2E3	NM_014249.4:c.119-2A>C	Homozygous	CS000589	Pathogenic	PP5_Very Strong, PP1_Strong, PS3_Strong, PVS1_Supporting, and PM2_Supporting	NA	NA	NA	NA	NA	NA	NA	NA	NA	NA	NA	NA	NA	NA	NA	NA	NA	PRPH2	NM_000322.4:c.1013A>G;p.(Asp338Gly)	Homozygous	CM130718	Ion Torrent	18
High allele frequency	F121	08DG00347, 08DG00348, 08DG00349	M, F, F	Rod-cone dystrophy	Retinitis pigmentosa 1	180100	RP1	NM_006269.2:c.606C>A;p.(Asp202Glu)	Homozygous	CM098185	Likely Pathogenic	PS1, PM2_Supporting, and PP3	NA	NA	NA	NA	NA	NA	NA	NA	NA	NA	NA	NA	NA	NA	NA	NA	NA	NA	NA	NA	NA	Autozygome-guided targeted gene analysis	Unpublished
Positional mapping-related challenge	F1211	10DG1239	F	Esotropia, Abnormality of refraction	Leber congenital amaurosis 6	613826	RPGRIP1	NM_020366.4:c.2236G>A;p.(Gly746Arg)	Homozygous	CM130725	Likely Pathogenic	PM5, PM2_Supporting, PP1_Strong, and PP3	NA	NA	NA	NA	NA	NA	NA	NA	NA	NA	NA	NA	NA	NA	NA	NA	NA	NA	NA	NA	NA	HiSeq	20
Novel gene	F1213	10DG1247	M	Cataract	CYP51A1-related syndromic cataract	NA	CYP51A1	NM_000786.4:c.829C>T;p.(Arg277Cys)	Homozygous	CM1212289	Uncertain Significance	NA	Moderate	Variant evidence (3); Segregation evidence (4)	NA	NA	NA	NA	NA	NA	NA	NA	NA	NA	NA	NA	NA	NA	NA	NA	NA	NA	NA	HiSeq	16, 20, 25
High allele frequency/ Pseudodominance	F1220	10DG1259, 10DG1260	F, M	Congenital Glaucoma	Glaucoma 3A, primary open angle, congenital, juvenile, or adult onset	231300	CYP1B1	NM_000104.4:c.182G>A;p.(Gly61Glu)	Homozygous	CM980497	Pathogenic	PP5_Very Strong, PM5_Strong, and PP3_Moderate	NA	NA	NA	NA	NA	NA	NA	NA	NA	NA	NA	NA	NA	NA	NA	NA	NA	NA	NA	NA	NA	Ion Torrent	4
Genomic rearrangement	F1221	10DG1262, 10DG1265	M, M	Rod Cone Dystrophy	Refsum disease	266500	PHYH	Deletion of exon 6	Homozygous	NA	NA	NA	NA	NA	NA	NA	NA	NA	NA	NA	NA	NA	NA	NA	NA	NA	NA	NA	NA	NA	NA	NA	NA	Ion Torrent and HiSeq	Unpublished
High allele frequency/ High allele frequency/ Reduced penetrance	F1222	10DG1266/ 17DG0004	M/ F	Congenital Glaucoma	Glaucoma 3A, primary open angle, congenital, juvenile, or adult onset	231300	CYP1B1	NM_000104.4:c.182G>A;p.(Gly61Glu) and NM_000104.4:c.1405C>T;p.(Arg469Trp)	Compound heterozygous	CM980497/CM980505	Pathogenic/ Pathogenic	PP5_Very Strong, PM5_Strong, and PP3_Moderate/ PP5_Very Strong, PP3_Moderate, and PM1_Supporting	NA	NA	NA	NA	NA	NA	NA	NA	NA	NA	NA	NA	NA	NA	NA	NA	NA	NA	NA	NA	NA	Autozygome-guided targeted gene analysis	4
High allele frequency	F1225	10DG1269	F	Congenital Glaucoma	Glaucoma 3A, primary open angle, congenital, juvenile, or adult onset	231300	CYP1B1	NM_000104.4:c.182G>A;p.(Gly61Glu)	Homozygous	CM980497	Pathogenic	PP5_Very Strong, PM5_Strong, and PP3_Moderate	NA	NA	NA	NA	NA	NA	NA	NA	NA	NA	NA	NA	NA	NA	NA	NA	NA	NA	NA	NA	NA	Autozygome-guided targeted gene analysis	4
High allele frequency	F1229	10DG1298, 10DG1299	F, F	Rod Cone Dystrophy	Retinal cone dystrophy 3B	610356	KCNV2	NM_133497.4:c.427G>T;p.(Glu143*)	Homozygous	CM062789	Pathogenic	PVS1_Very Strong, PP1_Strong, and PM2_Supporting	NA	NA	NA	NA	NA	NA	NA	NA	NA	NA	NA	NA	NA	NA	NA	NA	NA	NA	NA	NA	NA	Autozygome-guided targeted gene analysis	Unpublished
Independent confirmation	F1232	10DG1309, 10DG1310, 10DG1321, 10DG1322	F, M, F, M	Hip dislocation, Joint hypermobility	Brittle cornea syndrome 1	229200	ZNF469	NM_001367624.2:c.8817_8830dup;p.(Leu2944Profs*78)	Homozygous	NA	Likely Pathogenic	PVS1_Very Strong and PM2_Supporting	NA	NA	NA	NA	NA	NA	NA	NA	NA	NA	NA	NA	NA	NA	NA	NA	NA	NA	NA	NA	NA	Autozygome-guided targeted gene analysis	24, 28
Novel gene	F1235	10DG1320, 18DG0207, 18DG0208, 18DG0209, 18DG0225	M, M, M, F, M	Congenital cataract, Amblyopia, Poor head control, Global developmental delay, Attention deficit hyperactivity disorder, Misalignment of teeth, Sleep disturbance, Mild microcephaly (borderline),Oval face, Epicanthus, strabismus, wide nose, short nose, anteverted nares, thin upper lip vermilion, dental crowding, carious teeth, gingival overgrowth, trismus, microtia, protruding ear, cupped ear, abn…	CATIFA syndrome	618761	RIC1 (KIAA143)	NM_020829.4:c.3794G>C;r.3794_3795ins3794+1_3794+59;p.(Arg1265Profs*7)	Homozygous	CM170872	Pathogenic	PP3_Very Strong, PP5_Strong, and PM2_Supporting	NA	NA	NA	NA	NA	NA	NA	NA	NA	NA	NA	NA	NA	NA	NA	NA	NA	NA	NA	NA	NA	Ion Torrent and HiSeq	25, 29, 16, 10
High allele frequency	F1244	10DG1349	F	Congenital Glaucoma	Glaucoma 3A, primary open angle, congenital, juvenile, or adult onset	231300	CYP1B1	NM_000104.4:c.182G>A;p.(Gly61Glu)	Homozygous	CM980497	Pathogenic	PP5_Very Strong, PM5_Strong, and PP3_Moderate	NA	NA	NA	NA	NA	NA	NA	NA	NA	NA	NA	NA	NA	NA	NA	NA	NA	NA	NA	NA	NA	Autozygome-guided targeted gene analysis	4
Novel gene	F1245	10DG1350, 10DG1352	F, M	Obesity, Intellectual disability, Mild, polydactyly, Hepatic steatosis, Hyposmia, atopic dermatitis, External genital hypoplasia, Rod-cone dystrophy, Renal insufficiency, Brachytelomesophalangy, Abnormal finger flexion creases, Typical facies, ID, Obesity, Bilateral renal hypoplasia, Papillodema, Retinitis pigmentosa, Right 6th cranial nerve palsy, Polydactyly, 3/4 Toe syndactyly, Hyposomia, Atop…	Bardet-Biedl syndrome 19	615996	IFT27	NM_001177701.3:c.299G>A;p.(Cys100Tyr)	Homozygous	CM145491	Likely Pathogenic	PS3_Strong, PP1_Moderate, PP3_Moderate, PM2_Supporting, and BP1_Supporting	NA	NA	NA	NA	NA	NA	NA	NA	NA	NA	NA	NA	NA	NA	NA	NA	NA	NA	NA	NA	NA	Ion Torrent and HiSeq	26, 31
Novel allelic disorder	F1251	10DG1368	M	Multiple prenatal fractures, Recurrent fractures, Delayed gross motor development, inability to walk, limb undergrowth, Bowing of the legs, Knee flexion contracture, Elbow flexion contracture, Osteopenia, Femoral bowing, Tibial bowing, Fibular bowing, Abnormality of the ribs, Thoracolumbar Scoliosis, Wormian bones, Decrease in bone density	Bruck syndrome 1	259450	FKBP10	NM_021939.4:c.831dupC;p.(Gly278Argfs*95)	Homozygous	CI102158	Pathogenic	PVS1_Very Strong, PP1_Strong, and PS3_Strong, PM2_Supporting (LOFTEE score HC)	NA	NA	NA	NA	NA	NA	NA	NA	NA	NA	NA	NA	NA	NA	NA	NA	NA	NA	NA	NA	NA	Ion Torrent	27, 39
Pseudodominance	F1254	10DG1375	F	Cataract	Cataract 9, multiple types	604219	CRYAA	NM_000394.4:c.161G>A;p.(Arg54His)	Homozygous	CM1618656	Likely Pathogenic	PM5_Strong, PM1, and PM2_Supporting	NA	NA	NA	NA	NA	NA	NA	NA	NA	NA	NA	NA	NA	NA	NA	NA	NA	NA	NA	NA	NA	Ion Torrent	25
Recruited as unaffected but turned out to be affected (human error)	F1259	10DG1393	F	Cataract	Cataract 18, autosomal recessive	610019	FYCO1	NM_024513.4:c.2505delA;p.(Ala836Profs*80)	Homozygous	CD1212282	Likely Pathogenic	PVS1_Very Strong and PM2_Supporting (LOFTEE score HC)	NA	NA	NA	NA	NA	NA	NA	NA	NA	NA	NA	NA	NA	NA	NA	NA	NA	NA	NA	NA	NA	Ion Torrent and Ion Proton	25, 16
Independent confirmation	F1260	10DG1397	M	Iris coloboma, Cataract, Chorioretinal coloboma	Aniridia	106210	PAX6	NM_001368894.2:c.664C>T;p.(Arg222Trp)	Heterozygous	CM9303572	Pathogenic	PP5_Very Strong, PP3_Strong, and PM1	NA	NA	NA	NA	NA	NA	NA	NA	NA	NA	NA	NA	NA	NA	NA	NA	NA	NA	NA	NA	NA	Ion Torrent	14
Novel gene	F1266	10DG1448	M	Truncus Arteriosus	NRP1-related truncus arteriosus	NA	NRP1	NM_003873.7:c.248+2T>G;r.74_248del;p.(Asp25Glyfs*25)	Homozygous	CS152777	Likely Pathogenic	PVS1_Very Strong and PM2_Supporting (LOFTEE score HC)	Moderate	Variant evidence (2); Segregation evidence (2); Animal model (2); Gene-Level Experimental Evidence (1)	NA	NA	NA	NA	NA	NA	NA	NA	NA	NA	NA	NA	NA	NA	NA	NA	NA	NA	NA	Novaseq	30, 49
Independent confirmation	F1269	10DG1458	M	Coxa vara, Spondyloepimetaphyseal dysplasia, Osteoporosis, Short stature	Multiple joint dislocations, short stature, craniofacial dysmorphism, with or without congenital heart defects	245600	B3GAT3	NM_012200.4:c.245C>T;p.(Pro82Leu)	Homozygous	CM165285	Likely Pathogenic	PP3_Moderate, PM2_Supporting, and PP1_Strong	NA	NA	NA	NA	NA	NA	NA	NA	NA	NA	NA	NA	NA	NA	NA	NA	NA	NA	NA	NA	NA	HiSeq	24
Non-canonical splice-site/ Deep intronic	F127	08DG00362, 11DG2430, 11DG2431	F, M, M	Obesity, Intellectual disability, Retinitis pigmentosa, Polydactyly, Typical facies	Bardet-Biedl syndrome 1	209900	BBS1	NM_024649.5:c.951+58C>T;r.951_952ins951+1_951+58;p.(Gly318Valfs*62)	Homozygous	CS103691	Likely Pathogenic	PP5_Strong, PM2_Supporting, PP1_Strong, and BP4	NA	NA	NA	NA	NA	NA	NA	NA	NA	NA	NA	NA	NA	NA	NA	NA	NA	NA	NA	NA	NA	Autozygome-guided targeted gene analysis	31, 32
Novel gene/ Genomic rearrangement	F1270	10DG1464, 10DG1465, 10DG1468, 10DG1469, 10DG1470	M, F, M, M, M	Spastic Paraplegia	Spastic paraplegia 18, autosomal recessive	611225	ERLIN2	NM_007175:c.(?_-30)_(-16+1_-15-1)del	Homozygous	CG116393	NA	NA	NA	NA	NA	NA	NA	NA	NA	NA	NA	NA	NA	NA	NA	NA	NA	NA	NA	NA	NA	NA	NA	Ion Proton and HiSeq	3, 33, 36, 10
erroneous clinical label/ Pseudogene/ Genomic rearrangement	F1278	10DG1512	F	Spinal Muscular Atrophy	Spinal muscular atrophy-1	253300	SMN1	deletion of exon 7	Homozygous	NA	NA	NA	NA	NA	NA	NA	NA	NA	NA	NA	NA	NA	NA	NA	NA	NA	NA	NA	NA	NA	NA	NA	NA	SMA test	Unpublished
Genetic heterogeneity/ Locus heterogeneity for the same phenotype	F1293	10DG1548/12DG0273	F/ F	Retinal dystrophy, Brisk reflexes/Leber optic atrophy	Senior-Loken syndrome-1/Cone-rod dystrophy 13	266900/608194	NPHP1	Full gene deletion	Homozygous	NA	NA	NA	NA	NA	RPGRIP1	NM_020366.4:c.3565C>T;p.(Arg1189*)	Homozygous	CM130722	Pathogenic	PVS1_Very Strong, PP5_Very Strong, and PM2_Supporting (LOFTEE score HC)	NA	NA	NA	NA	NA	NA	NA	NA	NA	NA	NA	NA	NA	Ion Torrent and Ion Proton	33, 10
Animal model does not support the human phenotype/ Mutant version is fixed in marmoset	F1294	10DG1554	M	Polymicrogyria, Large for gestational age, Breathing dysregulation, proptosis, Micrognathia, Hypertension, Downslanted palpebral fissures, Heart murmur, Choking episodes (while eating), Stridor, Abnormal hair whorl, Umbilical hernia, Arachnodactyly, Severe Microretrognathia, Proptosis, Facial dysmorphism, Jaundice, Hyperbilirubinemia, Small anterior fontanelle, Axial hypotonia, Appendicular hypot…	Weaver syndrome	277590	EZH2	NM_004456.5:c.2233G>A;p.(Glu745Lys)	Heterozygous (De novo)	CM1110546	likely Pathogenic	PM1_Moderate, PM5_Moderate, PM2_Supporting, and PS2_Strong	NA	NA	NA	NA	NA	NA	NA	NA	NA	NA	NA	NA	NA	NA	NA	NA	NA	NA	NA	NA	NA	Ion Torrent	34, 39
Positional mapping-related challenge	F1297	10DG1560	F	Generalized hypotonia, Abnormality of the liver, Abnormal facial shape	Peroxisome biogenesis disorder 4A (Zellweger)	614862	PEX6	NM_000287.4:c.604_614del;p.(Gly202Argfs*36)	Homozygous	CD191120	Likely Pathogenic	PVS1_Very Strong and PM2_Supporting (LOFTEE score HC)	NA	NA	NA	NA	NA	NA	NA	NA	NA	NA	NA	NA	NA	NA	NA	NA	NA	NA	NA	NA	NA	Autozygome-guided targeted gene analysis and HiSeq	35
Distracting variant	F1299	10DG1566	F	Microcephaly, Hemiatrophy, Short stature, Hyperpigmented skin patches	NA	NA	NA	NA	NA	NA	NA	NA	NA	NA	NA	NA	NA	NA	NA	NA	NA	NA	NA	NA	NA	NA	NA	NA	NA	CEP57	NM_001243777.1:c.89G>C;p.(Arg30Pro)	Heterozygous	CM1618626	Ion Torrent	Unpublished
Non-canonical splice-site/ Deep intronic/ Distracting variant/ Genetic heterogeneity	F130	08DG-00375, 08DG-00379, 12DG0464/08DG-00375	M, M, F, M	Retinal dystrophy, Polydactyly, Obesity, Developmental delay, Typical facies	NA	NA	NA	NA	NA	NA	NA	NA	NA	NA	BBS1	NM_024649.5:c.951+58C>T;r.951_952ins951+1_951+58;p.(Gly318Valfs*62)	Homozygous	CS103691	Likely Pathogenic	PP5_Strong, PM2_Supporting, PP1_Strong, and BP4	NA	NA	NA	NA	NA	NA	NA	NA	NA	RP1	NM_006269.1:c.5008G>A;p.(Ala1670Thr)	Homozygous	CM130735	HiSeq	31, 20
Non-canonical splice-site	F1302	10DG1574, 10DG1575	F, F	Cone/cone-rod dystrophy	Cone dystrophy 4	613093	PDE6C	NM_006204.4:c.939+5G>A;r.865_939del;p.(Phe290_Glu314del)	Homozygous	CS1618533	Likely Pathogenic	PP3_Strong, PP5_Supporting, and PM2_Supporting	NA	NA	NA	NA	NA	NA	NA	NA	NA	NA	NA	NA	NA	NA	NA	NA	NA	NA	NA	NA	NA	Ion Torrent and HiSeq	1, 10
Positional mapping-related challenge	F1303	10DG1590	F	Oculomotor apraxia, Developmental delay, Hypotonia, Nystagmus, Molar tooth sign on MRI, Typical facies, Ocular motor apraxia, Ptosis, Prominent forehead, Triangular-shaped open mouth, Anteverted nares	Joubert syndrome 3	608629	AHI1	NM_001134831.2:c.1328T>A;p.(Val443Asp)	Homozygous	CM042286	Likely Pathogenic	PP3_Strong, PP5_Moderate, and PM2_Supporting	NA	NA	NA	NA	NA	NA	NA	NA	NA	NA	NA	NA	NA	NA	NA	NA	NA	NA	NA	NA	NA	Ion Torrent and HiSeq	3, 31, 7, 20
Compound heterozygous (one carrier parent and one gonadal mosaic parent) in a consanguineous family	F1305	10DG1601	F	Renal insufficiency, Proteinuria, Hypertension, Hematuria	Alport syndrome 2, autosomal recessive	203780	COL4A4	NM_000092.5:c.914_930del;p.(Phe306Glyfs*118)	Germline mosaic	CD1313493	Likely Pathogenic	PVS1_Strong, PP1_Strong, and PM2_Supporting (LOFTEE score HC)	NA	NA	NA	NA	NA	NA	NA	NA	NA	NA	NA	NA	NA	NA	NA	NA	NA	NA	NA	NA	NA	Ion Torrent	37
Novel allelic disorder	F1314	10DG1632	F	Rod-cone dystrophy	Retinitis pigmentosa 55	613575	ARL6	NM_001278293.3:c.362G>A;p.(Arg121His)	Homozygous	CM168263	Likely Pathogenic	PM2_Supporting, PP1_Strong, and PP5	NA	NA	NA	NA	NA	NA	NA	NA	NA	NA	NA	NA	NA	NA	NA	NA	NA	NA	NA	NA	NA	Ion Torrent	10, 41, 33, 1
Interfamilial phenotypic heterogeneity/ High allele frequency	F1319	10DG1643	M	Alopecia, Diabetes mellitus, Hypogonadism, Intellectual disability	Woodhouse-Sakati syndrome	241080	DCAF17 (C2orf37)	NM_025000.4:c.436delC;p.(Ala147Hisfs*9)	Homozygous	CD086166	Likely Pathogenic	PVS1_Strong, PP1_Strong, and PM2_Supporting (LOFTEE score HC)	NA	NA	NA	NA	NA	NA	NA	NA	NA	NA	NA	NA	NA	NA	NA	NA	NA	NA	NA	NA	NA	Ion Torrent	Unpublished
Distracting variant	F132	08DG-00382	F	Spondyloepimetaphyseal dysplasia	NA	NA	NA	NA	NA	NA	NA	NA	NA	NA	NA	NA	NA	NA	NA	NA	NA	NA	NA	NA	NA	NA	NA	NA	NA	TTC28	NM_001145418.1:c.1462G>A;p.(Gly488Ser)	Homozygous	CM167712	HiSeq	2
Two siblings were recruited as unaffected but turned out to be affected (age-limited)	F1320	10DG1649	F	Rod-cone dystrophy	Retinitis Pigmentosa 25	602772	EYS	NM_001142800.2:c.179delT;p.(Leu60Trpfs*3)	Homozygous	CD157904	Likely Pathogenic	PVS1_Very Strong and PM2_Supporting (LOFTEE score LC)	NA	NA	NA	NA	NA	NA	NA	NA	NA	NA	NA	NA	NA	NA	NA	NA	NA	NA	NA	NA	NA	Ion Torrent	1
Novel gene/ High allele frequency	F1321	10DG1658, 10DG1659, 10DG1660	M, M, M	Brain atrophy, Short stature, Intellectual disability, Generalized hypotonia, Motor regression, Frog-leg posture, Knee flexion contracture, Spasticity, Dystonia	Neurodevelopmental disorder with brain abnormalities, poor growth, and dysmorphic facies	615286	ADAT3	NM_138422.4:c.430G>A;p.(Val144Met)	Homozygous	CM135495	Likely Pathogenic	PP5_Very Strong, PM2_Supporting, and PP3	NA	NA	NA	NA	NA	NA	NA	NA	NA	NA	NA	NA	NA	NA	NA	NA	NA	NA	NA	NA	NA	HiSeq	3, 7, 63
Novel gene	F1323	10DG1670, 11DG1134	M, F	Brain atrophy	Hypotonia, infantile, with psychomotor retardation and characteristic facies 3	616900	TBCK	NM_001163435.3:c.1897+1G>A	Homozygous	CS151082	Pathogenic	PP5_Very Strong, PVS1_Supporting, and PM2_Supporting (LOFTEE score HC)	NA	NA	NA	NA	NA	NA	NA	NA	NA	NA	NA	NA	NA	NA	NA	NA	NA	NA	NA	NA	NA	HiSeq	3, 7, 46, 2, 10
Phenotypic expansion	F133	08DG-00385	F	Intracranial cystic lesion, Microcephaly, Short stature, Horseshoe kidney, Depressed nasal tip, Upslanted palpebral fissure, Hypermelanotic macule, Constipation, Anteriorly placed anus, Severe short stature, Decreased body weight, Global developmental delay, Patent ductus arteriosus, Ectopic kidney, Vesicoureteral reflux, Hip dysplasia, Dislocation of the femoral head, Retinoblastoma, Intellectua…	Fanconi anemia, complementation group D1	605724	BRCA2	NM_000059.4:c.9152delC;p.(Pro3051Hisfs*11)	Homozygous	CD140796	Pathogenic	PVS1_Very Strong and PM2_Supporting (LOFTEE score HC)	NA	NA	NA	NA	NA	NA	NA	NA	NA	NA	NA	NA	NA	NA	NA	NA	NA	NA	NA	NA	NA	Autozygome-guided targeted gene analysis	38, 7, 95
High allele frequency	F1338	10DG1696, 11DG1498	F, M	Osteopetrosis	Osteopetrosis, autosomal recessive 3, with renal tubular acidosis	259730	CA2	NM_000067.3:c.232+1G>A	Homozygous	CS920729	Likely Pathogenic	PP1_Strong, PVS1_Moderate, and PM2_Supporting	NA	NA	NA	NA	NA	NA	NA	NA	NA	NA	NA	NA	NA	NA	NA	NA	NA	NA	NA	NA	NA	Ion Torrent	39
Novel allelic disorder/ Biallelic rather than monoallelic/ Non-canonical splice-site	F1340	10DG1700	M	Growth delay, Microcephaly, Global developmental delay	?Seckel syndrome 8	615807	DNA2	ENST00000440722.1:c.1083del;p.(Phe363Serfs*8)	Homozygous	CD140804	Pathogenic	PVS1_Very Strong, PM2_Supporting, and PP5 (LOFTEE score LC)	Moderate	Variant evidence (6); Segregation evidence (0.5); Functional work on patient cells (2); Mouse model (2)	NA	NA	NA	NA	NA	NA	NA	NA	NA	NA	NA	NA	NA	NA	NA	NA	NA	NA	NA	HiSeq	38, 95, 33, 10
Novel gene/ Distracting variant	F1341	10DG1705	F	Microcephaly	INO80-related microcephaly	NA	INO80	NM_017553.3:c.1501T>C;p.(Ser501Pro)	Homozygous	CM150875	Uncertain Significance	NA	Moderate	Variant evidence (1); Segregation evidence (5); Animal model (2)	NA	NA	NA	NA	NA	NA	NA	NA	NA	NA	NA	NA	NA	NA	NA	INO80	NM_017553.3:c.3737G>A;p.(Arg1246Gln)	Homozygous	CM150874	HiSeq	3, 7, 33, 95, 10, 20, 49
Non-canonical splice-site	F1346	10DG1750, 10DG1751	M, M	Breech presentation, Microcephaly, Abnormal facial shape, Short long bone, Low-set ears, Frontal bossing, Abnormality of the outer ear, Depressed nasal bridge, Mesomelic/rhizomelic limb shortening, Talipes equinovarus, Arthrogryposis multiplex congenita, Cataract, Intestinal obstruction, Volvulus, Epiphyseal stippling, Failure to thrive, Cerebral palsy	Rhizomelic chondrodysplasia punctata, type 2	222765	GNPAT	NM_014236.4:c.569-3T>G;r.569_696del;p.(Asp190Glufs*7)	Homozygous	CS108460	Likely Pathogenic	PP1_Strong, PS3_Strong, and PM2_Supporting (LOFTEE score OS)	NA	NA	NA	NA	NA	NA	NA	NA	NA	NA	NA	NA	NA	NA	NA	NA	NA	NA	NA	NA	NA	Ion Torrent	35, 10
High allele frequency	F1348	10DG1759	M	Cone/cone-rod dystrophy	Retinal cone dystrophy 3B	610356	KCNV2	NM_133497.4:c.427G>T;p.(Glu143*)	Homozygous	CM062789	Pathogenic	PVS1_Very Strong, PP1_Strong, and PM2_Supporting	NA	NA	NA	NA	NA	NA	NA	NA	NA	NA	NA	NA	NA	NA	NA	NA	NA	NA	NA	NA	NA	Ion Torrent and HiSeq	1
Non-canonical splice-site/Poor in silico prediction	F1353	10DG1767, 10DG1768, 10DG1769	M, M, F	Retinal dystrophy, Myopia, Short stature, Skeletal dysplasia, Narrow chest, Abnormality of cardiovascular system morphology	Spondylometaphyseal dysplasia, axial	602271	CFAP410 (C21orf2)	NM_004928.3:c.643-23A>T;p.(Asn215Valfs*140)	Homozygous	CS164296	Likely Pathogenic	PP5_Moderate, PM2_Supporting, PP1_Strong and BP4	NA	NA	NA	NA	NA	NA	NA	NA	NA	NA	NA	NA	NA	NA	NA	NA	NA	NA	NA	NA	NA	Autozygome-guided targeted gene analysis	2, 31, 39, 10
High allele frequency	F1357	11DG0185, 11DG0186	F, M	Congenital Glaucoma	Glaucoma 3A, primary open angle, congenital, juvenile, or adult onset	231300	CYP1B1	NM_000104.4:c.182G>A;p.(Gly61Glu)	Homozygous	CM980497	Pathogenic	PP5_Very Strong, PM5_Strong, and PP3_Moderate	NA	NA	NA	NA	NA	NA	NA	NA	NA	NA	NA	NA	NA	NA	NA	NA	NA	NA	NA	NA	NA	Ion Torrent	4
High allele frequency	F1371	10DG1807, 10DG1808	F, F	Congenital Glaucoma	Glaucoma 3A, primary open angle, congenital, juvenile, or adult onset	231300	CYP1B1	NM_000104.4:c.182G>A;p.(Gly61Glu)	Homozygous	CM980497	Pathogenic	PP5_Very Strong, PM5_Strong, and PP3_Moderate	NA	NA	NA	NA	NA	NA	NA	NA	NA	NA	NA	NA	NA	NA	NA	NA	NA	NA	NA	NA	NA	Ion Torrent	4
High allele frequency	F1372	10DG1810, 10DG1811	M, U	Cataract	Cataract 17, multiple types	611544	CRYBB1	NM_001887.4:c.171delG;p.(Asn58Thrfs*107)	Homozygous	CD072392	Pathogenic	PVS1_Strong, PP1_Strong, PP5_Supporting, and PM2_Supporting	NA	NA	NA	NA	NA	NA	NA	NA	NA	NA	NA	NA	NA	NA	NA	NA	NA	NA	NA	NA	NA	Ion Torrent	16, 25, 23
Novel gene	F1378	10DG1830, 10DG1831	M, M	Systemic lupus erythematosus	Systemic lupus erythematosus 16	614420	DNASE1L3	NM_004944.4:c.641delT;p.(Trp215Glyfs*2)	Homozygous	CD119822	Pathogenic	PVS1_Very Strong, PP1_Strong, and PM2_Supporting (LOFTEE score HC)	NA	NA	NA	NA	NA	NA	NA	NA	NA	NA	NA	NA	NA	NA	NA	NA	NA	NA	NA	NA	NA	Autozygome-guided targeted gene analysis	40
Novel gene	F1379	10DG1837	M	Systemic lupus erythematosus	Systemic lupus erythematosus 16	614420	DNASE1L3	NM_004944.4:c.641delT;p.(Trp215Glyfs*2)	Homozygous	CD119822	Pathogenic	PVS1_Very Strong, PP1_Strong, and PM2_Supporting (LOFTEE score HC)	NA	NA	NA	NA	NA	NA	NA	NA	NA	NA	NA	NA	NA	NA	NA	NA	NA	NA	NA	NA	NA	Autozygome-guided targeted gene analysis	40
Recruited as unaffected but turned out to be affected (human error in labelling)	F1390	10DG1904	F	Microcephaly, Abnormal facial shape, Cough, Cyanosis, Feeding difficulties, Vomiting, Pharyngeal edema, Small anterior fontanelle, Global developmental delay	Pontocerebellar hypoplasia type 1A	607596	VRK1	NM_003384.3:c.236C>T;p.(Pro79Leu)	Homozygous	CM176632	Likely Pathogenic	PP1_Strong, PP3_Moderate, PP2_Supporting, and PM2_Supporting	NA	NA	NA	NA	NA	NA	NA	NA	NA	NA	NA	NA	NA	NA	NA	NA	NA	NA	NA	NA	NA	Ion Torrent and HiSeq	7, 95, 33, 10, 57
Platform and bioinformatic limitations	F1391	10DG1905	F	Congenital cataract	Anterior segment dysgenesis 7, with sclerocornea	269400	PXDN	NM_012293.3:c.1018+1G>A	Homozygous	CS170881	Likely Pathogenic	PVS1_Very Strong and PM2_Supporting (LOFTEE score HC)	NA	NA	NA	NA	NA	NA	NA	NA	NA	NA	NA	NA	NA	NA	NA	NA	NA	NA	NA	NA	NA	Ion Torrent, Ion Proton, HiSeq and Novaseq	25, 16, 10
Platform and bioinformatic limitations	F1393	10DG1910	M	Cone-rod dystrophy, Albinism	Cone-rod dystrophy 13	608194	RPGRIP1	NM_020366.4:c.1107delA;p.(Glu370Asnfs*5)	Homozygous	CD012276	Likely Pathogenic	PVS1_Strong, PP1_Strong, and PM2_Supporting (LOFTEE score HC)	NA	NA	NA	NA	NA	NA	NA	NA	NA	NA	NA	NA	NA	NA	NA	NA	NA	NA	NA	NA	NA	Ion Torrent, Ion Proton, and HiSeq	1
Non-canonical splice-site/ Deep intronic	F140	08DG-00404, 08DG-00407, 08DG-00409, 08DG-00410, 08DG-00411, 13DG1404	M, F, F, F, F, F	Obesity, Polydactyly, Developmental delay, Retinitis pigmentosa, Typical facies, Hypogenitalism	Bardet-Biedl syndrome 3	600151	ARL6 (BBS3)	NM_177976.2:c.480-1700_535+2392del4148;r.(480_535del);p.(Cys160*)	Homozygous	CG103690	NA	NA	NA	NA	NA	NA	NA	NA	NA	NA	NA	NA	NA	NA	NA	NA	NA	NA	NA	NA	NA	NA	NA	Ion Torrent	41, 31, 32, 47
Novel allelic disorder/ Biallelic rather than monoallelic/ Non-canonical splice-site/ Genetic heterogeneity/ Locus heterogeneity for the same phenotype	F141	08DG-00413/16DG1508	F/ M	Rod-cone dystrophy, Infertility/ Rod-cone dystrophy, Hearing impairment	OTX2-related inherited retinal degeneration with female infertility/Usher syndrome, type 2A	NA/610125	OTX2	NM_001270525.2:r.98_273del;p.(Pro34Metfs*3)	Homozygous	NA	Uncertain Significance	NA	Moderate	Variant evidence (2) ; Segregation evidence (5); Gene-Level Experimental Evidence (2)	USH2A	NM_206933.4:c.486-1G>C	Homozygous	CS071273	Pathogenic	PVS1_Very Strong, PP5_Very Strong, and PM2_Supporting (LOFTEE score HC)	NA	NA	NA	NA	NA	NA	NA	NA	NA	NA	NA	NA	NA	HiSeq	10
High allele frequency	F1416	10DG1947	F	Congenital Glaucoma	Glaucoma 3A, primary open angle, congenital, juvenile, or adult onset	231300	CYP1B1	NM_000104.4:c.182G>A;p.(Gly61Glu)	Homozygous	CM980497	Pathogenic	PP5_Very Strong, PM5_Strong, and PP3_Moderate	NA	NA	NA	NA	NA	NA	NA	NA	NA	NA	NA	NA	NA	NA	NA	NA	NA	NA	NA	NA	NA	Ion Torrent	4
High allele frequency	F1417	10DG1948	U	Pulverent cataract	Cataract 17, multiple types	611544	CRYBB1	NM_001887.4:c.171delG;p.(Asn58Thrfs*107)	Homozygous	CD072392	Pathogenic	PVS1_Strong, PP1_Strong, PP5_Supporting, and PM2_Supporting	NA	NA	NA	NA	NA	NA	NA	NA	NA	NA	NA	NA	NA	NA	NA	NA	NA	NA	NA	NA	NA	Ion Torrent and Ion Proton	25, 23, 16
High allele frequency	F1418	11DG0380	F	Global developmental delay, Generalized hypotonia, Visual impairment, Retinal dysplasia, Iris coloboma, Cognitive impairment, Delayed speech and language development, Abnormal facial shape	Temtamy syndrome	218340	C12orf57	NM_138425.4:c.1A>G;p.?	Homozygous	CM118220	Likely Pathogenic	PP1_Strong, PVS1_Moderate, and PM2_Supporting	NA	NA	NA	NA	NA	NA	NA	NA	NA	NA	NA	NA	NA	NA	NA	NA	NA	NA	NA	NA	NA	Ion Torrent and HiSeq	48, 14
Non-canonical splice-site	F1424	16DG1307	F	Muscular dystrophy, Abnormality of lipid metabolism, Obesity, Alopecia of scalp, Polycystic ovaries, Muscle weakness, Abnormality of the menstrual cycle	Muscular dystrophy, limb-girdle, autosomal recessive 3	608099	SGCA	NM_000023.4:c.584+5G>A;r.585_747del;p.(Val196Trpfs*71)	Homozygous	CS105575	Likely Pathogenic	PP3_Strong, PM2_Supporting, and PS3_Strong	NA	NA	NA	NA	NA	NA	NA	NA	NA	NA	NA	NA	NA	NA	NA	NA	NA	NA	NA	NA	NA	Ion Torrent	10
High allele frequency	F1434	11DG0288	M	Congenital Glaucoma	Glaucoma 3A, primary open angle, congenital, juvenile, or adult onset	231300	CYP1B1	NM_000104.4:c.182G>A;p.(Gly61Glu)	Homozygous	CM980497	Pathogenic	PP5_Very Strong, PM5_Strong, and PP3_Moderate	NA	NA	NA	NA	NA	NA	NA	NA	NA	NA	NA	NA	NA	NA	NA	NA	NA	NA	NA	NA	NA	Autozygome-guided targeted gene analysis	4
Novel gene/ Distracting variant	F1440	10DG2025	M	Neonatal death, Polydactyly, Polycystic kidneys, Occipital encephalocele	Meckel syndrome 14	619879	TXNDC15	NM_024715.4:c.672_686del;p.(Ser225_His229del)	Homozygous	CD1615741	Likely Pathogenic	PM1, PM4, and PM2_Supporting	NA	NA	NA	NA	NA	NA	NA	NA	NA	NA	NA	NA	NA	NA	NA	NA	NA	EXOC4	NM_021807.3:c.1733A>G;p.(Gln578Arg)	Homozygous	CM135656	Ion Torrent and Novaseq	42, 31, 49
Novel gene	F1441	10DG2026, 10DG2027, 10DG2028, 10DG2029	F, M, F, F	Short neck, Abnormality of the shoulder, Pectus carinatum, Limited elbow extension, Decreased movement range in interphalangeal joints, Lumbar hyperlordosis, Genu valgum	Smith-McCort dysplasia 2	615222	RAB33B	NM_031296.3:c.136A>C;p.(Lys46Gln)	Homozygous	CM126178	Likely Pathogenic	PP1_Strong, PP3_Strong, and PM2_Supporting	NA	NA	NA	NA	NA	NA	NA	NA	NA	NA	NA	NA	NA	NA	NA	NA	NA	NA	NA	NA	NA	Ion Torrent	43, 39, 10, 33, 20
Novel gene	F1468	10DG2098, 10DG2099	F, M	Retinal arterial macroaneurysms	Retinal arterial macroaneurysm with supravalvular pulmonic stenosis	614224	IGFBP7	NM_001553.3:c.830-1G>A;r. 830_850del;p.(Gly277_Gln279delinsAlaPheLysAsnAsp)	Homozygous	CS116516	Likely Pathogenic	PP1_Strong, PVS1_Moderate, and PM2_Supporting (LOFTEE score HC)	NA	NA	NA	NA	NA	NA	NA	NA	NA	NA	NA	NA	NA	NA	NA	NA	NA	NA	NA	NA	NA	Autozygome-guided targeted gene analysis	44, 45
Non-Mendelian familial clustering	F1472	10DG2125	F	Type I diabetes mellitus	NA	NA	NA	NA	NA	NA	NA	NA	NA	NA	NA	NA	NA	NA	NA	NA	NA	NA	NA	NA	NA	NA	NA	NA	NA	NA	NA	NA	NA	HiSeq	Unpublished
Independent confirmation/ Platform and bioinformatic limitations	F1474	10DG2135, 10DG2136	M, M	Cutis laxa, Osteopenia	Geroderma osteodysplasticum	231070	SCYL1BP1 (GORAB)	NM_152281.3:c.231dup;p.(Pro78Thrfs*20)	Homozygous	CI095750	Pathogenic	PVS1_Very Strong, PP1_Strong, and PM2_Supporting	NA	NA	NA	NA	NA	NA	NA	NA	NA	NA	NA	NA	NA	NA	NA	NA	NA	NA	NA	NA	NA	Ion Torrent	24, 39
Independent confirmation/ Platform and bioinformatic limitations	F1475	10DG2137	M	Cutis laxa, Osteopenia	Geroderma osteodysplasticum	231070	SCYL1BP1 (GORAB)	NM_152281.3:c.231dup;p.(Pro78Thrfs*20)	Homozygous	CI095750	Pathogenic	PVS1_Very Strong, PP1_Strong, and PM2_Supporting	NA	NA	NA	NA	NA	NA	NA	NA	NA	NA	NA	NA	NA	NA	NA	NA	NA	NA	NA	NA	NA	Ion Torrent	24
Independent confirmation/ Platform and bioinformatic limitations	F1476	10DG2139, 10DG2140	F, F	Cutis laxa, Osteopenia	Geroderma osteodysplasticum	231070	SCYL1BP1 (GORAB)	NM_152281.3:c.231dup;p.(Pro78Thrfs*20)	Homozygous	CI095750	Pathogenic	PVS1_Very Strong, PP1_Strong, and PM2_Supporting	NA	NA	NA	NA	NA	NA	NA	NA	NA	NA	NA	NA	NA	NA	NA	NA	NA	NA	NA	NA	NA	Ion Torrent	24
Independent confirmation/ Platform and bioinformatic limitations	F1477	10DG2141	M	Cutis laxa	Geroderma osteodysplasticum	231070	SCYL1BP1 (GORAB)	NM_152281.3:c.231dup;p.(Pro78Thrfs*20)	Homozygous	CI095750	Pathogenic	PVS1_Very Strong, PP1_Strong, and PM2_Supporting	NA	NA	NA	NA	NA	NA	NA	NA	NA	NA	NA	NA	NA	NA	NA	NA	NA	NA	NA	NA	NA	Ion Torrent and HiSeq	24
Independent confirmation/ Platform and bioinformatic limitations	F1478	10DG2142	M	Cutis laxa, Osteopenia	Geroderma osteodysplasticum	231070	SCYL1BP1 (GORAB)	NM_152281.3:c.231dup;p.(Pro78Thrfs*20)	Homozygous	CI095750	Pathogenic	PVS1_Very Strong, PP1_Strong, and PM2_Supporting	NA	NA	NA	NA	NA	NA	NA	NA	NA	NA	NA	NA	NA	NA	NA	NA	NA	NA	NA	NA	NA	Ion Torrent	24
Independent confirmation	F1500	10DG2175	F	Osteoporosis, Hip dysplasia	Geroderma osteodysplasticum	231070	SCYL1BP1 (GORAB)	NM_152281.3:c.231dup;p.(Pro78Thrfs*20)	Homozygous	CI095750	Pathogenic	PVS1_Very Strong, PP1_Strong, and PM2_Supporting	NA	NA	NA	NA	NA	NA	NA	NA	NA	NA	NA	NA	NA	NA	NA	NA	NA	NA	NA	NA	NA	Autozygome-guided targeted gene analysis	24
Independent confirmation	F1501	10DG2176, 10DG2177	F, F	Avascular necrosis, Hip dysplasia, Nodular regenerative hyperplasia of liver/ Osteopenia, Cutis laxa, Low levels of vitamin D, Hypocalcemia	Geroderma osteodysplasticum	231070	SCYL1BP1 (GORAB)	NM_152281.3:c.231dup;p.(Pro78Thrfs*20)	Homozygous	CI095750	Pathogenic	PVS1_Very Strong, PP1_Strong, and PM2_Supporting	NA	NA	NA	NA	NA	NA	NA	NA	NA	NA	NA	NA	NA	NA	NA	NA	NA	NA	NA	NA	NA	Autozygome-guided targeted gene analysis	24
Regulatory element	F1502	10DG2178	F	Fractures of the long bones, Abnormality of skeletal morphology, Increased body mass index, Bowing of the legs, Thoracic scoliosis, Abnormality of the thoracic spine, Knee flexion contracture	Osteogenesis imperfecta, type V	610967	IFITM5	NM_001025295.3:c.-14C>T	Heterozygous (De novo)	CR127151	Likely Pathogenic	PP5_Very Strong, PM2_Supporting, and BP4	NA	NA	NA	NA	NA	NA	NA	NA	NA	NA	NA	NA	NA	NA	NA	NA	NA	NA	NA	NA	NA	Ion Torrent and HiSeq	39, 10
Novel gene/ Synonymous change/ Non-canonical splice-site	F156	08DG-00441, 08DG-00444	M, F	Rod-cone dystrophy, Immunodeficiency	DNAJC17-related retinal dystrophy	NA	DNAJC17	NM_018163.3:c.681G>A;r.601_681del;p.(Tyr201_Ala227del)	Homozygous	CS168295	Uncertain Significance	NA	Moderate	Variant evidence (4); Segregation evidence(1.5); Gene-Level Experimental Evidence (2)	NA	NA	NA	NA	NA	NA	NA	NA	NA	NA	NA	NA	NA	NA	NA	NA	NA	NA	NA	Ion Proton and HiSeq	10, 1
Apparent non-penetrance due to lack of formal phenotyping (historical evidence only)	F158	08DG00450	M	Fractures of the long bones, Abnormality of the tibia, Interosseus muscle atrophy, Apraxia	Osteogenesis imperfecta, type XV	615220	WNT1	NM_005430.4:c.614C>G;p.(Ala205Gly)	Homozygous	CM1821794	Likely Pathogenic	PP3_Moderate, PM2_Supporting, PP2_Supporting, and PP1_Strong	NA	NA	NA	NA	NA	NA	NA	NA	NA	NA	NA	NA	NA	NA	NA	NA	NA	NA	NA	NA	NA	HiSeq	39
Phenotypic expansion/ Non-canonical splice-site/ Deep intronic	F160	08DG00460	M	Microcephaly, Muscular dystrophy	Ullrich congenital muscular dystrophy 1	254090	COL6A2	NM_001849.4:c.1459-63G>A	Homozygous	CS165288	Uncertain Significance	PP1_Strong, PM2_Supporting, and BP6	NA	NA	NA	NA	NA	NA	NA	NA	NA	NA	NA	NA	NA	NA	NA	NA	NA	NA	NA	NA	NA	HiSeq	24, 33, 10
Novel allelic disorder/ Biallelic rather than monoallelic	F163	08DG00468	M	Intellectual disability, Abnormal facial shape, Abnormality of the skeletal system	CACNA1G-related Intellectual disability, dysmorphic facies, and skeletal abnormalities	NA	CACNA1G	NM_018896.5:c.667_669delTTC;p.(Phe223del)	Homozygous	CD150809	Likely Pathogenic	PP1_Strong, PM3_Moderate, and PM2_Supporting	Moderate	Variant evidence (1); Segregation evidence (3); Animal model (2)	NA	NA	NA	NA	NA	NA	NA	NA	NA	NA	NA	NA	NA	NA	NA	NA	NA	NA	NA	HiSeq	20, 51, 2
Distracting variant and was later found in cis with the disease-causing variant	F168	09DG01108	M	Abnormal blistering of the skin	Epidermolysis bullosa, junctional 1B, severe	226700	LAMB3	NM_000228.3:c.958_1034dup;p.(Asn345Lysfs*77)	Homozygous	NA	Likely Pathogenic	PVS1_Very Strong and PM2_Supporting (LOFTEE score HC)	NA	NA	NA	NA	NA	NA	NA	NA	NA	NA	NA	NA	NA	NA	NA	NA	NA	LAMB3	NM_001127641.1:c.2723C>T;p.(Thr908Ile)	Homozygous	NA	Novaseq	49
Novel gene	F1683	11DG0028	F	Systemic lupus erythematosus	Systemic lupus erythematosus 16	614420	DNASE1L3	NM_004944.4:c.641delT;p.(Trp215Glyfs*2)	Homozygous	CD119822	Pathogenic	PVS1_Very Strong, PP1_Strong, and PM2_Supporting (LOFTEE score HC)	NA	NA	NA	NA	NA	NA	NA	NA	NA	NA	NA	NA	NA	NA	NA	NA	NA	NA	NA	NA	NA	HiSeq	40, 20
Novel gene	F1685	11DG0037	M	Systemic lupus erythematosus	Systemic lupus erythematosus 16	614420	DNASE1L3	NM_004944.4:c.641delT;p.(Trp215Glyfs*2)	Homozygous	CD119822	Pathogenic	PVS1_Very Strong, PP1_Strong, and PM2_Supporting (LOFTEE score HC)	NA	NA	NA	NA	NA	NA	NA	NA	NA	NA	NA	NA	NA	NA	NA	NA	NA	NA	NA	NA	NA	Autozygome-guided targeted gene analysis	40
Interfamilial phenotypic heterogeneity/ Intrafamilial phenotypic heterogeneity/ Novel gene/ Highly variable phenotype/ Genetic heterogeneity/ High allele frequency	F169	08DG00484, 08DG00485, 11DG0144/ PSMMC0398	M, F, M/ M	Neurodevelopmental disorder with microcephaly, cataracts, and renal abnormalities/Dihydropyrimidine dehydrogenase deficiency/ Global developmental delay; Abnormal facial shape; Coarctation of aorta; Heart murmur; Secundum atrial septal defect; Glandular hypospadias; Inguinal hernia; Generalized hypotonia; Nystagmus; Strabismus; Atopic dermatitis; Convergence excess esotropia; Plagiocephaly; Front…	Neurodevelopmental disorder with microcephaly, cataracts, and renal abnormalities/ Dihydropyrimidine dehydrogenase deficiency/ Neurodevelopmental disorder with growth retardation, dysmorphic facies, and corpus callosum abnormalities	617913/ 274270/ 620113	GEMIN4	NM_015721.3:c.2452T>C;p.(Trp818Arg)	Homozygous	CM150867	Likely Pathogenic	PP3_Strong, PP1_Strong, PM2_Supporting, and BP1_Supporting	NA	NA	DPYD	NM_000110.4:c.257C>T;p.(Pro86Leu)	Homozygous	CM004644	Pathogenic	PP5_Very Strong, PS3, and PP3_Moderate	NA	NA	FRA10AC1	NM_145246.5:c.481C>T;p.(Arg161*)	Homozygous	CM2213138	Uncertain Significance	PVS1_Strong and PM2_Supporting	NA	NA	NA	NA	NA	HiSeq	3, 7, 33, 10, 53
Novel gene	F170	08DG00487, DG08RC00076, DG08RC00077	M, F, M	Epileptic encephalopathy	Developmental and epileptic encephalopathy 38	617020	ARV1	NM_022786.3:c.565G>A;p.(Gly189Arg)	Homozygous	CM151098	Likely Pathogenic	PVS1_Strong, PP5_Moderate, and PM2_Supporting	NA	NA	NA	NA	NA	NA	NA	NA	NA	NA	NA	NA	NA	NA	NA	NA	NA	NA	NA	NA	NA	HiSeq	20, 52, 7
Novel allelic disorder	F1702	11DG0068	U	Microcephaly, Micrognathia, Proptosis, Ablepharon, Ichthyosis, Oral cleft, Depressed nasal ridge, Short neck, Generalized edema, Abnormality of limbs	Neu laxova syndrome	256520	PHGDH	NM_006623.4:c.418G>A;p.(Gly140Arg)	Homozygous	CM145877	Likely Pathogenic	PS1_Strong, PP3_Strong, and PM2_Supporting	NA	NA	NA	NA	NA	NA	NA	NA	NA	NA	NA	NA	NA	NA	NA	NA	NA	NA	NA	NA	NA	Autozygome-guided targeted gene analysis	50, 95, 33, 10, 49
Independent confirmation/ Platform and bioinformatic limitations	F1704	11DG0067, 11DG0211, 11DG0212, 11DG0213	M, M, F, F	Lax skin, Wrinkled skin, Prematurely aged facial appearance, Abnormal facial shape, Severe generalized osteoporosis, Growth deficiency	Geroderma osteodysplasticum	231070	SCYL1BP1 (GORAB)	NM_152281.3:c.231dup;p.(Pro78Thrfs*20)	Homozygous	CI095750	Pathogenic	PVS1_Very Strong, PP1_Strong, and PM2_Supporting	NA	NA	NA	NA	NA	NA	NA	NA	NA	NA	NA	NA	NA	NA	NA	NA	NA	NA	NA	NA	NA	Ion Torrent	24, 39
Novel gene	F1705	11DG0069	F	Global developmental delay, Lactic acidosis, Focal tonic seizures, Respiratory distress, Hypoglycemia, Chronic metabolic acidosis, Subdural hemorrhage, Profound hearing impairment, Global brain atrophy, Brain atrophy	Combined oxidative phosphorylation deficiency 14	614946	FARS2	NM_006567.5:c.431A>G;p.(Tyr144Cys)	Homozygous	CM123187	Pathogenic	PS3_Very Strong, PP3_Strong, PM1_Moderate, and PM2_Supporting	NA	NA	NA	NA	NA	NA	NA	NA	NA	NA	NA	NA	NA	NA	NA	NA	NA	NA	NA	NA	NA	HiSeq	3, 54, 55, 49, 20
Novel allelic disorder	F1710	11DG0085	M	Recurrent fractures, Scoliosis, Kyphosis	Bruck syndrome 1	259450	FKBP10	NM_021939.4:c.354delT;p.(Ile118Metfs*41)	Homozygous	CD173926	Likely Pathogenic	PVS1_Strong, PP1_Strong, and PM2_Supporting (LOFTEE score HC)	NA	NA	NA	NA	NA	NA	NA	NA	NA	NA	NA	NA	NA	NA	NA	NA	NA	NA	NA	NA	NA	Ion Torrent	Unpublished
Novel gene	F1713	11DG0095	U	Systemic lupus erythematosus	Systemic lupus erythematosus 16	614420	DNASE1L3	NM_004944.4:c.641delT;p.(Trp215Glyfs*2)	Homozygous	CD119822	Pathogenic	PVS1_Very Strong, PP1_Strong, and PM2_Supporting (LOFTEE score HC)	NA	NA	NA	NA	NA	NA	NA	NA	NA	NA	NA	NA	NA	NA	NA	NA	NA	NA	NA	NA	NA	Autozygome-guided targeted gene analysis	40
Novel gene	F1714	11DG0098	F	Systemic lupus erythematosus	Systemic lupus erythematosus 16	614420	DNASE1L3	NM_004944.4:c.641delT;p.(Trp215Glyfs*2)	Homozygous	CD119822	Pathogenic	PVS1_Very Strong, PP1_Strong, and PM2_Supporting (LOFTEE score HC)	NA	NA	NA	NA	NA	NA	NA	NA	NA	NA	NA	NA	NA	NA	NA	NA	NA	NA	NA	NA	NA	Autozygome-guided targeted gene analysis	40
High allele frequency	F1716	11DG0108	F	Pulverent cataract	Cataract 17, multiple types	611544	CRYBB1	NM_001887.4:c.171delG;p.(Asn58Thrfs*107)	Homozygous	CD072392	Pathogenic	PVS1_Strong, PP1_Strong, PP5_Supporting, and PM2_Supporting	NA	NA	NA	NA	NA	NA	NA	NA	NA	NA	NA	NA	NA	NA	NA	NA	NA	NA	NA	NA	NA	Ion Torrent	25, 23, 16
Recruited as unaffected but turned out to be affected (age-limited)/Misleading pedigree structure	F1724	11DG0121	M	Rod Cone Dystrophy, Alopecia, Hearing impairment	Retinitis pigmentosa 31	609923	TOPORS	NM_001195622.1:c.2361_2362del;p.(Glu787fs*20)	Heterozygous	CD075570	Pathogenic	PP5_Very Strong, PVS1_Strong, and PM2_Supporting	NA	NA	NA	NA	NA	NA	NA	NA	NA	NA	NA	NA	NA	NA	NA	NA	NA	NA	NA	NA	NA	Ion Torrent, HiSeq, and Novaseq	1
Non-canonical splice-site/ Deep intronic	F1741	11DG0165	F	Abnormal facial shape, Low posterior hairline, Wide cranial sutures, Fetal distress, Hydrocephalus, Anophthalmia, Microphthalmia, Receding chin, Arthrogryposis multiplex congenita, Generalized hypotonia, Anophthalmia, Anterior synechiae of the anterior chamber, Elevated serum creatine phosphokinase, Lissencephaly, Cerebellar hypoplasia, Abnormality of the cerebellum	Muscular dystrophy-dystroglycanopathy (congenital with brain and eye anomalies), type A, 2	613150	POMT2	NM_013382.7:c.817-394A>G	Homozygous	NA	Uncertain Significance	PM2_Supporting, PP1_Strong, and BP4	NA	NA	NA	NA	NA	NA	NA	NA	NA	NA	NA	NA	NA	NA	NA	NA	NA	NA	NA	NA	NA	Ion Torrent and HiSeq	10
High allele frequency	F1744	11DG0173, 11DG0174	M, F	Congenital Glaucoma	Glaucoma 3A, primary open angle, congenital, juvenile, or adult onset	231300	CYP1B1	NM_000104.4:c.182G>A;p.(Gly61Glu)	Homozygous	CM980497	Pathogenic	PP5_Very Strong, PM5_Strong, and PP3_Moderate	NA	NA	NA	NA	NA	NA	NA	NA	NA	NA	NA	NA	NA	NA	NA	NA	NA	NA	NA	NA	NA	Ion Torrent	4
High allele frequency	F1748	11DG0188	M	Congenital Glaucoma	Glaucoma 3A, primary open angle, congenital, juvenile, or adult onset	231300	CYP1B1	NM_000104.4:c.182G>A;p.(Gly61Glu)	Homozygous	CM980497	Pathogenic	PP5_Very Strong, PM5_Strong, and PP3_Moderate	NA	NA	NA	NA	NA	NA	NA	NA	NA	NA	NA	NA	NA	NA	NA	NA	NA	NA	NA	NA	NA	Ion Torrent	4
High allele frequency	F1749	11DG0190	M	Pulverent cataract	Cataract 17, multiple types	611544	CRYBB1	NM_001887.4:c.171delG;p.(Asn58Thrfs*107)	Homozygous	CD072392	Pathogenic	PVS1_Strong, PP1_Strong, PP5_Supporting, and PM2_Supporting	NA	NA	NA	NA	NA	NA	NA	NA	NA	NA	NA	NA	NA	NA	NA	NA	NA	NA	NA	NA	NA	Ion Torrent	25, 23, 16
High allele frequency	F1754	11DG0210	F	Congenital Glaucoma	Glaucoma 3A, primary open angle, congenital, juvenile, or adult onset	231300	CYP1B1	NM_000104.4:c.182G>A;p.(Gly61Glu)	Homozygous	CM980497	Pathogenic	PP5_Very Strong, PM5_Strong, and PP3_Moderate	NA	NA	NA	NA	NA	NA	NA	NA	NA	NA	NA	NA	NA	NA	NA	NA	NA	NA	NA	NA	NA	Ion Torrent	4
Independent confirmation	F176	07DG-0027	M	Joint laxity	Ehlers-Danlos syndrome, kyphoscoliotic type, 2	614557	FKBP14	NM_017946.4:c.197+5_197+8del;r.197_198insgtaattatgccccgcag:p.(His67*)	Homozygous	CD1410950	Likely Pathogenic	PVS1_Very Strong and PM2_Supporting (LOFTEE score OS)	NA	NA	NA	NA	NA	NA	NA	NA	NA	NA	NA	NA	NA	NA	NA	NA	NA	NA	NA	NA	NA	Ion Torrent and HiSeq	24, 3, 65, 10, 49
High allele frequency	F1761	11DG0228, 11DG0229	M, M	Cataract	Cataract 17, multiple types	611544	CRYBB1	NM_001887.4:c.171delG;p.(Asn58Thrfs*107)	Homozygous	CD072392	Pathogenic	PVS1_Strong, PP1_Strong, PP5_Supporting, and PM2_Supporting	NA	NA	NA	NA	NA	NA	NA	NA	NA	NA	NA	NA	NA	NA	NA	NA	NA	NA	NA	NA	NA	Ion Torrent and Ion Proton	25, 16
Novel allelic disorder	F1762	11DG0234	F	Lower limb muscle weakness (clinical notes mentioned only lower limb weakness ), Progressive flexion contractures (progressive contracture was the phenotype mentioned in the clinical notes ), Cervical kyphosis, Spinal cord compression, Cervical cord compression, Tetraplegia, Diaphragmatic weakness, Respiratory distress, Osteopenia, Recurrent fractures, Kyphoscoliosis, Reduced bone mineral density…	Bruck syndrome 1	259450	FKBP10	NM_021939.4:c.831dupC;p.(Gly278Argfs*95)	Homozygous	CI102158	Pathogenic	PVS1_Very Strong, PP1_Strong, and PS3_Strong, PM2_Supporting (LOFTEE score HC)	NA	NA	NA	NA	NA	NA	NA	NA	NA	NA	NA	NA	NA	NA	NA	NA	NA	NA	NA	NA	NA	Ion Torrent	27, 39
High allele frequency	F1766	11DG0243, 11DG0244, 11DG0245, 11DG0246	M, F, M, F	Cataract	Cataract 17, multiple types	611544	CRYBB1	NM_001887.4:c.171delG;p.(Asn58Thrfs*107)	Homozygous	CD072392	Pathogenic	PVS1_Strong, PP1_Strong, PP5_Supporting, and PM2_Supporting	NA	NA	NA	NA	NA	NA	NA	NA	NA	NA	NA	NA	NA	NA	NA	NA	NA	NA	NA	NA	NA	HiSeq	25, 16
De novo indel rather than repeat expansion	F1771	11DG0263	M	Cognitive impairment, Autistic behavior	Fragile X syndrome	300624	FMR1	NM_002024.6:c.188_193del;p.(Asp63_Glu64del)	Heterozygous (De novo)	CD203154	Likely Pathogenic	PS2_Strong, PM4_Moderate, and PM2_Supporting	NA	NA	NA	NA	NA	NA	NA	NA	NA	NA	NA	NA	NA	NA	NA	NA	NA	NA	NA	NA	NA	Ion Proton and Fragile X repeat analysis	56
Novel allelic disorder/ Novel gene/ Non-canonical splice-site/ Poor in silico prediction	F1772	11DG0268, 11DG0301, 11DG0304, 11DG0535, 11DG0538, 11DG0541, 11DG0789, 11DG0790,14DG0077	M, M, M, F, M, M, F, F, M	Hypohidrosis, Palmoplantar hyperkeratosis, Global developmental delay, Motor delay, Hypoplasia of dental enamel, Recurrent respiratory infections, Abnormal facial shape, Broad nasal tip, Thick vermilion border, Carious teeth	Shaheen syndrome	615328	COG6	NM_020751.3:c.1167-24A>G;r.1166_1167ins-1167-37_1167-2;p.?	Homozygous	CS135498	Likely Pathogenic	PP1_Strong, PS3_Strong, and PM2_Supporting	NA	NA	NA	NA	NA	NA	NA	NA	NA	NA	NA	NA	NA	NA	NA	NA	NA	NA	NA	NA	NA	Ion Torrent	3, 61, 7, 2, 33, 10, 20, 67
High allele frequency/ Reduced penetrance	F1774	11DG0272, 17DG0050, 17DG0051, 17DG0052	F, M, M, F	Congenital Glaucoma	Glaucoma 3A, primary open angle, congenital, juvenile, or adult onset	231300	CYP1B1	NM_000104.4:c.182G>A;p.(Gly61Glu)	Homozygous	CM980497	Pathogenic	PP5_Very Strong, PM5_Strong, and PP3_Moderate	NA	NA	NA	NA	NA	NA	NA	NA	NA	NA	NA	NA	NA	NA	NA	NA	NA	NA	NA	NA	NA	Ion Torrent	4
High allele frequency/ Reduced penetrance	F1779	11DG0281, 11DG0282, 11DG0283/ 12DG0575	F, F, M/ F	Congenital Glaucoma	Glaucoma 3A, primary open angle, congenital, juvenile, or adult onset	231300	CYP1B1	NM_000104.4:c.1405C>T;p.(Arg469Trp)	Homozygous	CM980505	Pathogenic	PP5_Very Strong, PP3_Moderate, and PM1_Supporting	NA	NA	NA	NA	NA	NA	NA	NA	NA	NA	NA	NA	NA	NA	NA	NA	NA	NA	NA	NA	NA	Ion Torrent	4
Novel gene	F1786	11DG0298, 11DG0887, 11DG1968	M, M, M	Mitochondrial encephalopathy, Dolichocephaly, Protruding ear, Narrow face, Long face, Everted lower lip vermilion, Strabismus, Intellectual disability, Cerebellar vermis hypoplasia, Hypoplasia of the corpus callosum, Cerebral atrophy, Cerebral white matter hypoplasia, Global brain atrophy, Enlarged cisterna magna, Enlarged fossa interpeduncular is, Lactic acidosis, Impaired social interactions, H…	Mitochondrial DNA depletion syndrome 13 (encephalomyopathic type)	615471	FBXL4	ENST00000369244.2:c.1444C>T;p.(Arg482Trp)	Homozygous	CM138678	Pathogenic	PP5_Very Strong, PM2_Supporting, and PP2_Supporting	NA	NA	NA	NA	NA	NA	NA	NA	NA	NA	NA	NA	NA	NA	NA	NA	NA	NA	NA	NA	NA	HiSeq	3, 62, 7
Genetic heterogeneity	F1787	11DG0299/19DG1581	F/ F	Abnormal liver parenchyma morphology, Seizures, Metabolic acidosis, Respiratory distress, Hypotension, Bradycardia, Pallor, Drowsiness, Muscular hypotonia, Gastroesophageal reflux, Dehydration, Lactic acidosis, Lethargy, Nausea, Reduced tendon reflexes, Enlarged kidney, Aspiration, Cyanosis, Episodic vomiting/ Hypotonia, Neonatal death, Myopathy, Premature birth	Combined oxidative phosphorylation deficiency 14/Nemaline myopathy 10	614946/616165	FARS2	NM_006567.5:c.431A>G;p.(Tyr144Cys)	Homozygous	CM123187	Pathogenic	PS3_Very Strong, PP3_Strong, PM1_Moderate, and PM2_Supporting	NA	NA	LMOD3	NM_198271.5:c.944_945del;p.(Leu315Glnfs*10)	Homozygous	NA	Likely Pathogenic	PVS1 and PM2_Supporting (LOFTEE score HC)	NA	NA	NA	NA	NA	NA	NA	NA	NA	NA	NA	NA	NA	Ion Torrent	57, 49
Biallelic rather than monoallelic	F1788	11DG0307	F	Seizures, Triggered by sleep deprivation, Global developmental delay	Developmental and epileptic encephalopathy 52	617350	SCN1B	NM_001037.5:c.449-2A>G	Homozygous	CS1711558	Likely Pathogenic	PVS1_Very Strong and PM2_Supporting (LOFTEE score HC)	NA	NA	NA	NA	NA	NA	NA	NA	NA	NA	NA	NA	NA	NA	NA	NA	NA	NA	NA	NA	NA	Ion Torrent	58, 10, 57, 49
Blended phenotype/ Novel gene/ High allele frequency/ Genetic heterogeneity/ Positional mapping-related challenge	F1793	11DG0313, 11DG1847, 11DG1848, 13DG0275	F, F, F, M	Intellectual Disability, Strabismus, Global developmental delay/ Fava bean-induced hemolytic anemia	Neurodevelopmental disorder with brain abnormalities, poor growth, and dysmorphic facies/Hemolytic anemia, G6PD deficient (favism)	615286/300908	ADAT3	NM_138422.4:c.430G>A;p.(Val144Met)	Homozygous	CM135495	Likely Pathogenic	PP5_Very Strong, PM2_Supporting, and PP3	NA	NA	G6PD	ENST00000393562.2:c.233T>C;p.(Ile78Thr)	Hemizygous	CM930263	Pathogenic	PP5_Very Strong, PM1_Moderate, PP3_Moderate, and PM2_Supporting	NA	NA	NA	NA	NA	NA	NA	NA	NA	NA	NA	NA	NA	Ion Torrent and HiSeq	3, 63
Novel gene/ High allele frequency	F1794	11DG0316	M	Leukodystrophy	Multiple mitochondrial dysfunctions syndrome 4	616370	ISCA2	NM_194279.4:c.229G>A;p.(Gly77Ser)	Homozygous	CM151129	Pathogenic	PP5_Very Strong, PP3_Moderate, and PM2_Supporting	NA	NA	NA	NA	NA	NA	NA	NA	NA	NA	NA	NA	NA	NA	NA	NA	NA	NA	NA	NA	NA	Ion Torrent	57, 49
Novel gene/ High allele frequency/ Genetic heterogeneity	F1795	11DG0424/11DG0318	M/ M	Microcephaly, Cephalohematoma, Micrognathia, Macrotia, Congenital cataract, Coloboma, Glaucoma, Single transverse palmar crease, Bilateral talipes equinovarus, Cerebellar atrophy, Cerebral atrophy, Global developmental delay, Peripheral demyelination, Intellectual disability, Patent ductus, arteriosus, Pyelonephritis, Hydronephrosis, Recurrent urinary tract infections, Hydroureter, Vesicoureteral…	CDK9-related neurodevelopmental disorder/ Glaucoma 3A, primary open angle, congenital, juvenile, or adult onset	NA/231300	CDK9	NM_001261.4:c.673C>T;p.(Arg225Cys)	Homozygous	CM167700	Likely pathogenic	PP1_Strong, PP3_Moderate, and PM2_Supporting	Moderate	Variant evidence (3); Segregation evidence (4)	CYP1B1	NM_000104.4:c.182G>A;p.(Gly61Glu)	Homozygous	CM980497	Pathogenic	PP5_Very Strong, PM5_Strong, and PP3_Moderate	NA	NA	NA	NA	NA	NA	NA	NA	NA	NA	NA	NA	NA	Autozygome-guided targeted gene analysis	2, 33, 10, 20, 4
High allele frequency	F1805	11DG0348	F	Congenital Glaucoma	Glaucoma 3A, primary open angle, congenital, juvenile, or adult onset	231300	CYP1B1	NM_000104.4:c.182G>A;p.(Gly61Glu)	Homozygous	CM980497	Pathogenic	PP5_Very Strong, PM5_Strong, and PP3_Moderate	NA	NA	NA	NA	NA	NA	NA	NA	NA	NA	NA	NA	NA	NA	NA	NA	NA	NA	NA	NA	NA	Ion Torrent	4
Regulatory element/ Pseudodominance/ Positional mapping-related challenge/ Phenotypic expansion	F1818	11DG0394	M	Lissencephaly, Cerebellar hypoplasia	Renal tubular acidosis, proximal, with ocular abnormalities	604278	SLC4A4	NM_001098484.3:c.*206G>A;p.(=)	Homozygous	CR1710534	Likely Pathogenic	PS3, PM2_Supporting, PP1_Strong, and BP4	NA	NA	NA	NA	NA	NA	NA	NA	NA	NA	NA	NA	NA	NA	NA	NA	NA	NA	NA	NA	NA	Ion Torrent	59, 4
Novel gene	F1826	11DG0416	M	Polydactyly, Severe intrauterine growth retardation, Narrow chest, Dandy-Walker malformation, Omphalocele, Subdural hemorrhage, Abnormality of the cerebrospinal fluid, Skeletal dysplasia, Wide cranial sutures, Hypoplastic facial bones, Horizontal ribs, Short ribs, Abnormal form of the vertebral bodies, Cervical platyspondyly, Flared iliac wings, Narrow greater sacrosciatic notches, Talipes equino…	Short-rib thoracic dysplasia 13 with or without polydactyly	616300	CEP120	NM_001375405.1:c.595G>C;p.(Ala199Pro)	Homozygous	CM151303	Likely Pathogenic	PP5_Strong, PP3_Moderate, and PM2_Supporting	NA	NA	NA	NA	NA	NA	NA	NA	NA	NA	NA	NA	NA	NA	NA	NA	NA	NA	NA	NA	NA	Autozygome-guided targeted gene analysis	60, 31, 39, 33, 10, 49
Novel gene	F1827	11DG0417, 11DG2272	M, M	Global developmental delay, Eczema, Failure to thrive, Delayed speech and language development, Motor delay, Intellectual disability, Asthma, Proteinuria, Short nasal bridge, Underdeveloped nasal alae, Smooth philtrum, Heart murmur, Muscular hypotonia, Hyporeflexia, Microcephaly, Nephrotic syndrome, Focal segmental glomerulosclerosis, Seizures, Arachnoid cyst, Bifid uvula, Fair hair	Galloway-Mowat syndrome 7	618348	NUP107	NM_020401.4:c.303G>A;p.(Met101Ile)	Homozygous	CM172720	Pathogenic	PP5_Very Strong, PS1, and PP3_Strong	NA	NA	NA	NA	NA	NA	NA	NA	NA	NA	NA	NA	NA	NA	NA	NA	NA	NA	NA	NA	NA	Ion Torrent and HiSeq	3, 7, 66
High allele frequency	F1833	11DG0436	M	Pulverent cataract	Cataract 17, multiple types	611544	CRYBB1	NM_001887.4:c.171delG;p.(Asn58Thrfs*107)	Homozygous	CD072392	Pathogenic	PVS1_Strong, PP1_Strong, PP5_Supporting, and PM2_Supporting	NA	NA	NA	NA	NA	NA	NA	NA	NA	NA	NA	NA	NA	NA	NA	NA	NA	NA	NA	NA	NA	Ion Torrent	25, 23, 16
High allele frequency	F1834	11DG0442	M	Congenital Glaucoma	Glaucoma 3A, primary open angle, congenital, juvenile, or adult onset	231300	CYP1B1	NM_000104.4:c.182G>A;p.(Gly61Glu)	Homozygous	CM980497	Pathogenic	PP5_Very Strong, PM5_Strong, and PP3_Moderate	NA	NA	NA	NA	NA	NA	NA	NA	NA	NA	NA	NA	NA	NA	NA	NA	NA	NA	NA	NA	NA	Ion Torrent	4
Recruited as unaffected but turned out to be affected (inadequate phenotyping)/ Compound heterozygous in a consanguineous family	F1840	11DG1942	M	Rod Cone Dystrophy	Retinitis pigmentosa 39	613809	USH2A	NM_206933.4:c.1923T>A;p.(Cys641*) and NM_206933.4:c.14294T>C;p.(Val4765Ala)	Compound heterozygous	CM1817915 / CM1817916	Likely Pathogenic/ Likely Pathogenic	PVS1_Strong, PP5_Supporting, and PM2_Supporting/ PM1_Moderate, PM3_Moderate, PM2_Supporting, and PP1_Supporting	NA	NA	NA	NA	NA	NA	NA	NA	NA	NA	NA	NA	NA	NA	NA	NA	NA	NA	NA	NA	NA	Ion Torrent and Ion Proton	64, 1
High allele frequency	F1841	11DG0476	F	Seizures, Microphthalmia, Ocular coloboma	Temtamy syndrome	218340	C12orf57	NM_138425.4:c.1A>G;p.? and NM_138425.4:c.152T>A;p.(Leu51Gln)	Compound heterozygous	CM118220/ CM131743	Likely Pathogenic/ Uncertain Significance	PP1_Strong, PVS1_Moderate, and PM2_Supporting/ PM3_Moderate, PM2_Supporting, PP3_Supporting, and BP1_Supporting	NA	NA	NA	NA	NA	NA	NA	NA	NA	NA	NA	NA	NA	NA	NA	NA	NA	NA	NA	NA	NA	Ion Torrent	11, 14
Novel allelic disorder	F1845	11DG0490	M	Congenital contracture, Recurrent fractures, Multiple joint contractures, Inability to walk, Delayed ability to stand, Fragile teeth (weak teeth was written in the clinical notes), High forehead, Micrognathia, Limited elbow flexion, Pes cavus, Generalized hypotonia	Bruck syndrome 1	259450	FKBP10	NM_021939.4:c.354delT;p.(Ile118Metfs*41)	Homozygous	CD173926	Likely Pathogenic	PVS1_Strong, PP1_Strong, and PM2_Supporting (LOFTEE score HC)	NA	NA	NA	NA	NA	NA	NA	NA	NA	NA	NA	NA	NA	NA	NA	NA	NA	NA	NA	NA	NA	Ion Torrent	Unpublished
High allele frequency	F185	08DG00523, 08DG00526, 08DG00527	M, M, M	Rod-cone dystrophy	Retinal cone dystrophy 3B	610356	KCNV2	NM_133497.4:c.427G>T;p.(Glu143*)	Homozygous	CM062789	Pathogenic	PVS1_Very Strong, PP1_Strong, and PM2_Supporting	NA	NA	NA	NA	NA	NA	NA	NA	NA	NA	NA	NA	NA	NA	NA	NA	NA	NA	NA	NA	NA	Ion Torrent	Unpublished
High allele frequency	F1861	11DG0556	M	Pulverent cataract	Cataract 17, multiple types	611544	CRYBB1	NM_001887.4:c.171delG;p.(Asn58Thrfs*107)	Homozygous	CD072392	Pathogenic	PVS1_Strong, PP1_Strong, PP5_Supporting, and PM2_Supporting	NA	NA	NA	NA	NA	NA	NA	NA	NA	NA	NA	NA	NA	NA	NA	NA	NA	NA	NA	NA	NA	Ion Torrent and Ion Proton	16
Novel allelic disorder	F1862	11DG0558	M	Coloboma, Microphthalmia	DSC3-related microphthalmia	NA	DSC3	NM_001941.5:c.2236-2A>G;r.2236_2493del;p.(Cys746_Glu831del)	Homozygous	CS187173	Likely Pathogenic	PVS1_Very Strong and PM2_Supporting (LOFTEE score HC)	Moderate	Variant evidence (2); Segregation evidence (4.5); Gene-Level Experimental Evidence (2)	NA	NA	NA	NA	NA	NA	NA	NA	NA	NA	NA	NA	NA	NA	NA	NA	NA	NA	NA	Ion Torrent and Ion Proton	14
Blended phenotype/ Recruited as unaffected but turned out to be affected (age-limited)/ Genetic heterogeneity	F1895	11DG0609/ 11DG0685	F/ F	Cone/cone-rod dystrophy	Stargardt disease 1	248200	ABCA4	NM_000350.3:c.3610G>A;p.(Asp1204Asn)	Homozygous	CM990043	Likely pathogenic	PP3_Moderate, PM2_Supporting, PP2, and PS4	NA	NA	PCARE	NM_001029883.3:c.2704A>T;p.(Lys902*)	Homozygous	NA	Pathogenic	PVS1, PP5_Moderate, and PM2_Supporting (LOFTEE score HC)	NA	NA	NA	NA	NA	NA	NA	NA	NA	NA	NA	NA	NA	Ion Torrent	64, 57
High allele frequency	F1870	11DG0630	M	Congenital Glaucoma	Glaucoma 3A, primary open angle, congenital, juvenile, or adult onset	231300	CYP1B1	NM_000104.4:c.182G>A;p.(Gly61Glu)	Homozygous	CM980497	Pathogenic	PP5_Very Strong, PM5_Strong, and PP3_Moderate	NA	NA	NA	NA	NA	NA	NA	NA	NA	NA	NA	NA	NA	NA	NA	NA	NA	NA	NA	NA	NA	Ion Torrent	4
Distracting variant	F1873	10DG1535	M	Retinal degeneration	NA	NA	NA	NA	NA	NA	NA	NA	NA	NA	NA	NA	NA	NA	NA	NA	NA	NA	NA	NA	NA	NA	NA	NA	NA	RPE65	NM_000329.2:c.963T>G;p.(Asn321Lys)	Homozygous	CM003833	Autozygome-guided targeted gene analysis	1
Novel gene	F1883	11DG0646	M	Dysmorphic facies, Midline cleft lip, Midline cleft tongue, Hypertrophic supernumerary oral frenulae, Tongue hamartoma, Polysyndactyly, Micropenis	CELSR2-related dysmorphia	NA	CELSR2	NM_001408.3:c.8235_8246dup;p.(Glu2749_Glu2752dup)	Homozygous	CI1615735	Uncertain Significance	NA	Limited	Variant evidence (1); Segregation evidence (1)	NA	NA	NA	NA	NA	NA	NA	NA	NA	NA	NA	NA	NA	NA	NA	NA	NA	NA	NA	Ion Torrent, Ion Proton, and HiSeq	31, 47
High allele frequency	F1890	11DG0664	F	Congenital Glaucoma	Glaucoma 3A, primary open angle, congenital, juvenile, or adult onset	231300	CYP1B1	NM_000104.3:c.182G>A;p.(Gly61Glu)	Homozygous	CM980497	Pathogenic	PP5_Very Strong, PM5_Strong, and PP3_Moderate	NA	NA	NA	NA	NA	NA	NA	NA	NA	NA	NA	NA	NA	NA	NA	NA	NA	NA	NA	NA	NA	Autozygome-guided targeted gene analysis	4
High allele frequency	F1891	11DG0665	M	Congenital Glaucoma	Glaucoma 3A, primary open angle, congenital, juvenile, or adult onset	231300	CYP1B1	NM_000104.3:c.182G>A;p.(Gly61Glu)	Homozygous	CM980497	Pathogenic	PP5_Very Strong, PM5_Strong, and PP3_Moderate	NA	NA	NA	NA	NA	NA	NA	NA	NA	NA	NA	NA	NA	NA	NA	NA	NA	NA	NA	NA	NA	Autozygome-guided targeted gene analysis	4
Phenotypic expansion	F1892	11DG0666	M	Microphthalmia, Vesicoureteral Reflux & Asthma, Abnormality of head shape	WNT7B-related PDAC syndrome	NA	WNT7B	NM_058238.3:c.739C>T;p.(Arg247Trp)	Homozygous	NA	Uncertain Significance	NA	Moderate	Variant evidence (5); Segregation evidence (1.5); Animal model (2)	NA	NA	NA	NA	NA	NA	NA	NA	NA	NA	NA	NA	NA	NA	NA	NA	NA	NA	NA	HiSeq	68
Non-canonical splice-site	F1899	11DG0700, 11DG0701, 11DG0702	F, M, F	Neurofibromatosis, Cafe-au-lait spot	Neurofibromatosis, type 1	162200	NF1	NM_001042492.3:c.479+5G>C	Heterozygous	CS072268	Likely Pathogenic	PP3_Strong, PP5_Moderate, and PM2_Supporting (LOFTEE score OS)	NA	NA	NA	NA	NA	NA	NA	NA	NA	NA	NA	NA	NA	NA	NA	NA	NA	NA	NA	NA	NA	Direct sequencing	10
Novel gene	F1903	11DG0722	M	Albinism, Aganglionic megacolon	PMEL-related albinism	NA	PMEL	NM_001384361.1:c.1657delG;p.(Val553Phefs*6)	Homozygous	NA	Uncertain Significance	NA	Moderate	Variant evidence (2); Segregation evidence (1); Gene-Level Experimental Evidence (2); Animal model (4)	NA	NA	NA	NA	NA	NA	NA	NA	NA	NA	NA	NA	NA	NA	NA	NA	NA	NA	NA	Autozygome-guided targeted gene analysis	69
Novel gene	F1904	11DG0725, 11DG0726	F, F	Myopia	Myopia 23, autosomal recessive	615431	LRPAP1	NM_002337.4:c.605del;p.(Asn202Thrfs*8)	Homozygous	CD137106	Likely Pathogenic	PVS1_Very Strong and PM2_Supporting (LOFTEE score HC)	NA	NA	NA	NA	NA	NA	NA	NA	NA	NA	NA	NA	NA	NA	NA	NA	NA	NA	NA	NA	NA	HiSeq	70, 71, 73, 20
Multivariant alleles	F1911	11DG0755	F	Cone/cone-rod dystrophy	Achromatopsia 2	216900	CNGA3	NM_001298.3:c.661C>T;p.(Arg221*)	Homozygous	CM045042	Pathogenic	PVS1_Strong, PP1_Strong, PP5_Moderate, and PM2_Supporting	NA	NA	CNGA3	NM_001298.3:c.101+1G>A	Homozygous	CS1818926	Pathogenic	PVS1, PM2_Supporting, and PP5 (LOFTEE score HC)	NA	NA	NA	NA	NA	NA	NA	NA	NA	NA	NA	NA	NA	HiSeq	Unpublished
High allele frequency	F193	DG08RC00073	M	Anterior segment dysgenesis	Glaucoma 3A, primary open angle, congenital, juvenile, or adult onset	231300	CYP1B1	NM_000104.4:c.182G>A;p.(Gly61Glu)	Homozygous	CM980497	Pathogenic	PP5_Very Strong, PM5_Strong, and PP3_Moderate	NA	NA	NA	NA	NA	NA	NA	NA	NA	NA	NA	NA	NA	NA	NA	NA	NA	NA	NA	NA	NA	Autozygome-guided targeted gene analysis	4
Interfamilial phenotypic heterogeneity/ Novel gene	F1937	11DG0815	M	Midline cleft lip and alveolus, Microcephaly, Microphthalmia, Coloboma, Polydactyly, Abnormal genitalia, Chonal atresia, Abnormality of cardiovascular system morphology Patent ductus arteriosus, Atrial septal defect), Agenesis of corpus callosum, Absent pituitary, Agenesis of inferior vermis	TBC1D32-related OFD	NA	TBC1D32	NM_152730.6:c.1372+1G>T	Homozygous	CS140991	Likely Pathogenic	PP1_Strong, PVS1_Supporting, and PM2_Supporting (LOFTEE score HC)	Definitive	Variant evidence (12); Replication over time	NA	NA	NA	NA	NA	NA	NA	NA	NA	NA	NA	NA	NA	NA	NA	NA	NA	NA	NA	Ion Torrent and HiSeq	72, 31, 14, 10, 49
Novel gene/ Biallelic missense variant rather than autosomal dominant CNV	F1940	11DG0832, 11DG0833	F, F	Ectrodactyly, Hearing impairment, Abnormality of the nail, Abnormality of the lower limb	?Split-hand/foot malformation 1 with sensorineural hearing loss	220600	DLX5	NM_005221.6:c.533A>C;p.(Gln178Pro)	Homozygous	CM1110248	Uncertain Significance	PM1, PM2_Supporting, and PP3	Definitive	Variant evidence (1); Segregation evidence (1); Functional work on patient cells (2); Mouse model (4)	NA	NA	NA	NA	NA	NA	NA	NA	NA	NA	NA	NA	NA	NA	NA	NA	NA	NA	NA	Ion Torrent and Novaseq	20, 39, 79
Distracting variant	F1943	11DG0845	M	Axial elongation of the globe; High myopia	Donnai-Barrow syndrome	222448	LRP2	NM_004525.3:c.9998+1G>A	Homozygous	NA	Likely Pathogenic	PVS1_Strong, PP1_Supporting, and PM2_Supporting (LOFTEE score HC)	NA	NA	NA	NA	NA	NA	NA	NA	NA	NA	NA	NA	NA	NA	NA	NA	NA	CTSH	NM_004390.5:c.485_488del;p.(Leu162Profs*66)	Homozygous	NA	HiSeq	70, 20
Novel gene	F196	13DG0916	F	Nonketotic hypoglycemia	CADPS-related nonketotic hypoglycemia	NA	CADPS	NM_003716.4:c.442-1G>C	Homozygous	CS167716	Pathogenic	PVS1_Very Strong, PS3_Strong, and PM2_Supporting (LOFTEE score HC)	Moderate	Variant evidence (6) (Additional variants and manuscript under preparation); Segregation evidence (1.5); Genome-wide association study (1)	NA	NA	NA	NA	NA	NA	NA	NA	NA	NA	NA	NA	NA	NA	NA	NA	NA	NA	NA	Ion Torrent and HiSeq	2
Distracting variant	F1962	11DG0891	F	Short Stature, Hypertelorism	NA	NA	NA	NA	NA	NA	NA	NA	NA	NA	NA	NA	NA	NA	NA	NA	NA	NA	NA	NA	NA	NA	NA	NA	NA	SETBP1	NM_015559.3:c.2917A>T;p.(Ser973Cys)	Homozygous	NA	Ion Torrent, Ion Proton, and Novaseq	3
Novel gene/ Genomic rearrangement	F1971	11DG0907, 14DG0982	F, F	Fractures of the long bones, Recurrent fractures, Abnormality of the lower limb, Leukocytosis, Tonsillitis, Carious teeth	Osteogenesis imperfecta, type XIV	615066	TMEM38B	NM_018112.3:c.455_542del;p.(Gly152Alafs*5)	Homozygous	NA	Likely Pathogenic	PP1_Strong, PVS1_Strong, and PM2_Supporting (LOFTEE score HC)	NA	NA	NA	NA	NA	NA	NA	NA	NA	NA	NA	NA	NA	NA	NA	NA	NA	NA	NA	NA	NA	HiSeq	74, 39
Phenotypic expansion	F1978	11DG0939	M	Cutis laxa	Transaldolase deficiency (phenotypic expansion)	606003	TALDO1	NM_006755.2:c.793delC;p.(Gln265Argfs*56)	Homozygous	CD130462	Pathogenic	PP1_Strong, PVS1_Strong, and PM2_Supporting	NA	NA	NA	NA	NA	NA	NA	NA	NA	NA	NA	NA	NA	NA	NA	NA	NA	NA	NA	NA	NA	Novaseq	75, 33, 10, 20
Novel gene	F1979	11DG0940, 12DG0437, 12DG0438, 12DG0439	M, M, M, M	Fractures of the long bones, Recurrent fractures, Abnormality of the lower limb	Osteogenesis imperfecta, type XIV	615066	TMEM38B	NM_018112.3:c.455_542del;p.(Gly152Alafs*5)	Homozygous	NA	Likely Pathogenic	PP1_Strong, PVS1_Strong, and PM2_Supporting (LOFTEE score HC)	NA	NA	NA	NA	NA	NA	NA	NA	NA	NA	NA	NA	NA	NA	NA	NA	NA	NA	NA	NA	NA	Ion Torrent	74
Novel gene	F1988	11DG0966, 11DG0967	M, F	Microphthalmia, Microcornea, Iris coloboma, Macular coloboma	?Microphthalmia, isolated, with coloboma 9	615145	TENM3	NM_001080477.4:c.2083dup;p.(Thr695Asnfs*5)	Homozygous	CI1210275	Likely Pathogenic	PVS1_Very Strong and PM2_Supporting (LOFTEE score HC)	Definitive	Variant evidence (8); Segregation evidence (1); Mouse model (4)	NA	NA	NA	NA	NA	NA	NA	NA	NA	NA	NA	NA	NA	NA	NA	NA	NA	NA	NA	HiSeq	77, 14, 20
Regulatory element	F20	08DG00143	F	Congenital corneal dystrophy	Corneal dystrophy, Fuchs endothelial, 4	613268	SLC4A11	NM_001174089.2:c.948+25_948+44del	Homozygous	CD075556	Uncertain Significance	PM2_Supporting and BP4	NA	NA	NA	NA	NA	NA	NA	NA	NA	NA	NA	NA	NA	NA	NA	NA	NA	NA	NA	NA	NA	Autozygome-guided targeted gene analysis	78, 10
Distracting variant	F2002	11DG1007	F	Congenital Glaucoma	NA	NA	NA	NA	NA	NA	NA	NA	NA	NA	NA	NA	NA	NA	NA	NA	NA	NA	NA	NA	NA	NA	NA	NA	NA	BCO2	NM_031938.7:c.10C>T;p.(Arg4*)	Homozygous	CM1911904	HiSeq	4
High allele frequency	F205	08DG00573	F	Congenital Glaucoma	Glaucoma 3A, primary open angle, congenital, juvenile, or adult onset	231300	CYP1B1	NM_000104.4:c.182G>A;p.(Gly61Glu)	Homozygous	CM980497	Pathogenic	PP5_Very Strong, PM5_Strong, and PP3_Moderate	NA	NA	NA	NA	NA	NA	NA	NA	NA	NA	NA	NA	NA	NA	NA	NA	NA	NA	NA	NA	NA	Autozygome-guided targeted gene analysis	4
Novel gene/ High allele frequency	F2053	11DG1198, 11DG1199, 11DG1200, 11DG1201, 11DG1202, 11DG2054, 11DG2055	M, F, F, F, M, F, F	Microcephaly, Strabismus, Scaphocephaly, Developmental Delay, seizure	Neurodevelopmental disorder with brain abnormalities, poor growth, and dysmorphic facies	615286	ADAT3	NM_138422.4:c.430G>A;p.(Val144Met)	Homozygous	CM135495	Likely Pathogenic	PP5_Very Strong, PM2_Supporting, and PP3	NA	NA	NA	NA	NA	NA	NA	NA	NA	NA	NA	NA	NA	NA	NA	NA	NA	NA	NA	NA	NA	Ion Torrent	3, 63
Novel gene	F207	08DG00576	U	Facial palsy, Absent thumb, Absent radius	?Fanconi anemia, complementation group U	617247	XRCC2	NM_005431.2:c.643C>T;p.(Arg215*)	Homozygous	CM121634	Likely Pathogenic	PP1_Strong, PVS1_Moderate, and PM2_Supporting	Moderate	Variant evidence (2); Segregation evidence (1.5); Mouse model (4)	NA	NA	NA	NA	NA	NA	NA	NA	NA	NA	NA	NA	NA	NA	NA	NA	NA	NA	NA	Autozygome-guided targeted gene analysis	80, 20
High allele frequency	F2082	11DG1244	M	Congenital Glaucoma	Glaucoma 3A, primary open angle, congenital, juvenile, or adult onset	231300	CYP1B1	NM_000104.4:c.182G>A;p.(Gly61Glu)	Homozygous	CM980497	Pathogenic	PP5_Very Strong, PM5_Strong, and PP3_Moderate	NA	NA	NA	NA	NA	NA	NA	NA	NA	NA	NA	NA	NA	NA	NA	NA	NA	NA	NA	NA	NA	Ion Torrent	Unpublished
Homozygous in individual who lacks the phenotype/ Distracting variant/ CCH	F2084	11DG1254	M	Failure to thrive, Severe global developmental delay, Generalized hypotonia	NA	NA	NA	NA	NA	NA	NA	NA	NA	NA	NA	NA	NA	NA	NA	NA	NA	NA	NA	NA	NA	NA	NA	NA	NA	EYS	NM_001142800.2:c.2137+1G>A	Homozygous	CS1710714	Novaseq	81, 10
Novel allelic disorder/ platform and bioinformatic limitations	F2094	11DG1275	F	Severe Myopia, Flat face, Mild hearing impairment	Stickler syndrome, type II	604841	COL11A1	NM_001854.4:c.4412G>A;p.(Gly1471Asp)	Heterozygous (Dominant)	CM070056	Likely pathogenic	PP3_Strong, PM2_Supporting, PS4, and BP1	NA	NA	NA	NA	NA	NA	NA	NA	NA	NA	NA	NA	NA	NA	NA	NA	NA	NA	NA	NA	NA	Ion Torrent and HiSeq	15
Novel gene	F2111	11DG1296, 11DG1297, 12DG1074, 12DG1076, 12DG1077	M, F, F, F, F	Chronic diarrhea, Pallor, Decreased body weight, Lymphadenopathy, Splenomegaly, Clubbing, Angular cheilitis, Hemolytic anemia, Villous atrophy	Immunodeficiency, common variable, 8, with autoimmunity	614700	LRBA	NM_001364905.1:c.6624_6625del;p.(Glu2208Aspfs*3)	Homozygous	CD125663	Likely pathogenic	PVS1_Strong, PP1_Moderate, and PM2_Supporting (LOFTEE score HC)	NA	NA	NA	NA	NA	NA	NA	NA	NA	NA	NA	NA	NA	NA	NA	NA	NA	NA	NA	NA	NA	Ion Torrent and HiSeq	76, 33, 10
Distracting variant	F2120	11DG1328	M	Retinal Dystrophy	NA	NA	NA	NA	NA	NA	NA	NA	NA	NA	NA	NA	NA	NA	NA	NA	NA	NA	NA	NA	NA	NA	NA	NA	NA	CRB1	NM_201253.3:c.1783G>A;p.(Ala595Thr)	Homozygous	NA	Ion Torrent	1
Non-canonical splice-site	F2139	11DG1382	M	Maternal diabetes, Cataract, Microcephaly, Feeding difficulties, Severe failure to thrive, Short long bone, Decreased body weight, Short stature, Abnormal facial shape, Frontal bossing, Synophrys, Long philtrum, Narrow philtrum, Narrow forehead, Retrognathia Hypoplastic clavicles, Rhizomelia, Limb hypertonia, Hyperreflexia, Central hypotonia, Delayed elbow epiphyseal ossification, Irregular verte…	Rhizomelic chondrodysplasia punctata, type 2	222765	GNPAT	NM_014236.4:c.569-3T>G;r.569_696del;p.(Asp190Glufs*7)	Homozygous	CS108460	Likely Pathogenic	PP1_Strong, PS3_Strong, and PM2_Supporting (LOFTEE score OS)	NA	NA	NA	NA	NA	NA	NA	NA	NA	NA	NA	NA	NA	NA	NA	NA	NA	NA	NA	NA	NA	Autozygome-guided targeted gene analysis	Unpublished
Genomic rearrangement	F214	07-00462	M	Rod-cone dystrophy	Retinitis pigmentosa 38	613862	MERTK	Deletion of exon 8	Homozygous	CG101522	NA	NA	NA	NA	NA	NA	NA	NA	NA	NA	NA	NA	NA	NA	NA	NA	NA	NA	NA	NA	NA	NA	NA	Autozygome-guided targeted gene analysis	83, 82
Distracting variant	F2157	11DG1431	F	Lobulated tongue, Abnormal facial shape Cleft palate, Polydactyly, Intellectual disability, Ventricular septal defects, Agenesis of corpus callosum, Dilation of lateral ventricles, Hamartoma of tongue, Misalignment of teeth, Horseshoe kidney, Abnormality of oral frenula	Orofaciodigital syndrome V	174300	DDX59	NM_001031725.6:c.1100T>G;p.(Val367Gly)	Homozygous	CM138616	Likely Pathogenic	PP3_Strong, PS3_Strong, PP5_Moderate, PM2_Supporting and BP1_Supporting	NA	NA	NA	NA	NA	NA	NA	NA	NA	NA	NA	NA	NA	NA	NA	NA	NA	TTLL6	NM_001130918.3:c.292C>T;p.(Gln98*)	Homozygous	NA	Ion Torrent and HiSeq	84, 31, 33, 10, 20
Distracting variant	F2165	11DG1454	F	Obesity, Developmental delay, Poor vision, Polydactyly.	NA	NA	NA	NA	NA	NA	NA	NA	NA	NA	NA	NA	NA	NA	NA	NA	NA	NA	NA	NA	NA	NA	NA	NA	NA	RPGR	NM_000328.3:c.1905+1G>A	Hemizygous	NA	Ion Torrent and Ion Proton	31
Non-canonical splice-site	F2177	11DG1494, 11DG1495	M, M	Intellectual disability, severe, Hypohidrosis, Abnormality of the dentition, Postnatal microcephaly	Shaheen syndrome	615328	COG6	NM_020751.3:c.1167-24A>G;r.1166_1167ins-1167-37_1167-2;p.?	Homozygous	CS135498	Likely Pathogenic	PP1_Strong, PS3_Strong, and PM2_Supporting	NA	NA	NA	NA	NA	NA	NA	NA	NA	NA	NA	NA	NA	NA	NA	NA	NA	NA	NA	NA	NA	Ion Torrent and HiSeq	3
Distracting variant	F2178	11DG1503	M	Decreased plasma carnitine, Cataract	NA	NA	NA	NA	NA	NA	NA	NA	NA	NA	NA	NA	NA	NA	NA	NA	NA	NA	NA	NA	NA	NA	NA	NA	NA	LIPN	NM_001102469.2:c.302delG;p.(Gly101Glufs*7)	Homozygous	NA	Ion Torrent, HiSeq, and Novaseq	16, 25, 49
Novel allelic disorder	F2179	11DG1507	M	Cone/cone-rod dystrophy	ZFHX4-related cone rod dystrophy	NA	ZFHX4	NM_024721.5:c.5020C>T;p.(Gln1674*)	Heterozygous	NA	Likely Pathogenic	PVS1_Very Strong and PM2_Supporting	Moderate	Variant evidence (5); Segregation evidence (2)	NA	NA	NA	NA	NA	NA	NA	NA	NA	NA	NA	NA	NA	NA	NA	NA	NA	NA	NA	Ion Torrent and Ion Proton	1
Distracting variant	F2192	11DG1531	F	Global developmental delay, Fair hair, Anhidrosis, Decreased fetal movement, Feeding difficulties, Poor suck, Motor delay, Delayed speech and language development, Hyperhidrosis, Multiple bony cystic lesions, Humeral lytic defects, Craniosynostosis, Microcephaly, Flat occiput, Narrow palpebral fissure, Narrow mouth, Microtia, Hypoplastic labia majora, Increased number of teeth, Lower limb hyperre…	NA	NA	NA	NA	NA	NA	NA	NA	NA	NA	NA	NA	NA	NA	NA	NA	NA	NA	NA	NA	NA	NA	NA	NA	NA	ZMYM5	NM_001142684.2:c.363dup;p.(Glu122*)	Homozygous	NA	HiSeq	3
Novel gene/ Non-canonical splice-site/ Poor in silico prediction	F2197	11DG1541	M	Prominent nose, Prominence of the zygomatic bone, Intrauterine growth retardation, Microcephaly, Short stature, Decreased body weight	Microcephaly, short stature, and limb abnormalities	617604	DONSON	NM_017613.4:c.786-22A>G	Homozygous	CS1618738	Likely pathogenic	PP1_Strong, PS3_Supporting, and PM2_Supporting	NA	NA	NA	NA	NA	NA	NA	NA	NA	NA	NA	NA	NA	NA	NA	NA	NA	NA	NA	NA	NA	Novaseq	85, 95, 49
Synonymous change/ Non-canonical splice-site	F2204	11DG1647, 11DG1818	F, F	Lactic acidosis	GRACILE syndrome	603358	BCS1L	NM_001079866.2:c.441C>T;r.436_460delGTTTTCTTCAACATCCTGGAGGAAG;p.(Val146Leufs*4)	Homozygous	CS2014998	Likely Pathogenic	PP1_Strong, PM2_Supporting, PP5_Supporting, and BP7	NA	NA	NA	NA	NA	NA	NA	NA	NA	NA	NA	NA	NA	NA	NA	NA	NA	NA	NA	NA	NA	HiSeq	57, 49, 10
Genetic heterogeneity	F2206	11DG1572/11DG1573	M/ M	Congenital muscular dystrophy/ Lethargy, Seizures	Muscular dystrophy, limb-girdle, autosomal recessive 3/Argininosuccinic aciduria	608099/207900	SGCA	NM_000023.4:c.101G>A;p.(Arg34His)	Homozygous	CM951149	Pathogenic	PP5_Very Strong, PM5_Strong, and PM1	NA	NA	ASL	NM_000048.4:c.1060C>T;p.(Gln354*)	Homozygous	CM055096	Pathogenic	PVS1, PP5_Very Strong, and PM2_Supporting (LOFTEE score HC)	NA	NA	NA	NA	NA	NA	NA	NA	NA	NA	NA	NA	NA	Ion Torrent	Unpublished
Distracting variant	F2210	11DG1597	M	Cone/cone-rod dystrophy	NA	NA	NA	NA	NA	NA	NA	NA	NA	NA	NA	NA	NA	NA	NA	NA	NA	NA	NA	NA	NA	NA	NA	NA	NA	ABCA4	NM_000350.3:c.2690C>T;p.(Thr897Ile)/NM_000350.3:c.1532G>A;p.(Arg511His)	Homozygous/ Heterozygous	CM003575/ CM1210006	Ion Torrent	1
Distracting variant	F224	06-00985	F	Aniridia	NA	NA	NA	NA	NA	NA	NA	NA	NA	NA	NA	NA	NA	NA	NA	NA	NA	NA	NA	NA	NA	NA	NA	NA	NA	FOXC1	NM_001453.2:c.889C>T;p.(Pro297Ser)	Homozygous	CM070135	Autozygome-guided targeted gene analysis	Unpublished
High allele frequency	F2247	11DG1699, 14DG0177	M, M	Intellectual disability, Strabismus, Microcephaly	Neurodevelopmental disorder with brain abnormalities, poor growth, and dysmorphic facies	615286	ADAT3	NM_138422.4:c.430G>A;p.(Val144Met)	Homozygous	CM135495	Likely Pathogenic	PP5_Very Strong, PM2_Supporting, and PP3	NA	NA	NA	NA	NA	NA	NA	NA	NA	NA	NA	NA	NA	NA	NA	NA	NA	NA	NA	NA	NA	Ion Torrent	86
High allele frequency	F2249	11DG1713, 11DG1714, 11DG1715	F, F, M	Congenital Glaucoma	Glaucoma 3A, primary open angle, congenital, juvenile, or adult onset	231300	CYP1B1	NM_000104.4:c.182G>A;p.(Gly61Glu)	Homozygous	CM980497	Pathogenic	PP5_Very Strong, PM5_Strong, and PP3_Moderate	NA	NA	NA	NA	NA	NA	NA	NA	NA	NA	NA	NA	NA	NA	NA	NA	NA	NA	NA	NA	NA	Ion Torrent	4
Blended phenotype/ Genetic heterogeneity	F2255	20DG0510	U	Albinism, Autism	Albinism, oculocutaneous, type IA/ ZDHHC15-related autism	203100/NA	TYR	NM_000372.5:c.1322del;p.(Ser441Tyrfs*44)	Homozygous	CD167030	Likely Pathogenic	PVS1_Very Strong and PM2_Supporting (LOFTEE score HC)	NA	NA	ZDHHC15	NM_001146256.1:c.421A>G;p.(Met141Val)	Hemizygous	NA	NA	NA	Moderate	Variant evidence (3); Segregation evidence (3); Animal model (2)	NA	NA	NA	NA	NA	NA	NA	NA	NA	NA	NA	Autozygome-guided targeted gene analysis	57
Non-canonical splice-site	F2257	11DG1735, 13DG0092, 16DG1099	M, M, F	Developmental delay, Strabismus, Hypotonia	Marinesco-Sjogren syndrome	248800	SIL1	NM_022464.5:c.1030-9G>A;r.1032_1033insGCAGATG;p.(Phe345Alafs*9)	Homozygous	CS083273	Likely Pathogenic	PS3_Strong, PM2_Supporting, and PP1_Strong	NA	NA	NA	NA	NA	NA	NA	NA	NA	NA	NA	NA	NA	NA	NA	NA	NA	NA	NA	NA	NA	Ion Torrent, Ion Proton, and HiSeq	3, 31
Distracting variant	F226	08DG00038	M	Rod-cone dystrophy, Retinal degeneration	NA	NA	NA	NA	NA	NA	NA	NA	NA	NA	NA	NA	NA	NA	NA	NA	NA	NA	NA	NA	NA	NA	NA	NA	NA	LGALS9B/EMC1	NM_001042685.2:c.6_7insTGGC;p.(Phe3Trpfs*66)/NM_015047.3:c.430G>A;p.(Ala144Thr)	Homozygous	NA/ CM130739	HiSeq	20, 18
Novel gene/ The published mouse model at the time of analysis did not support the human phenotype	F2268	11DG1785, 11DG1786, 11DG1787	F, M, F	Severe hydrocephalus	Hydrocephalus, congenital, 2, with or without brain or eye anomalies	615219	MPDZ	NM_001378778.1:c.628C>T;p.(Gln210*)	Homozygous	CM130004	Pathogenic	PVS1_Very Strong, PP1_Strong, and PM2_Supporting (LOFTEE score HC)	NA	NA	NA	NA	NA	NA	NA	NA	NA	NA	NA	NA	NA	NA	NA	NA	NA	NA	NA	NA	NA	Ion Torrent	91, 96, 33, 10
Interfamilial phenotypic heterogeneity/ Novel gene/ Independent confirmation/ Genetic heterogeneity	F227	08DG00981/ 14DG1138	M/ F	Deeply set eye, Frontal bossing, Decreased body weight, Microcephaly, Short stature, Hearing impairment, Vomiting, Feeding difficulties, Seizures, Severe short stature, Low hanging columella, Dolichocephaly, Short finger, Tapered finger, Central hypotonia, Intrauterine growth retardation, Oligohydramnios, Micrognathia, Hypoplasia of mandible, Respiratory distress, Abnormality of the ear, Abnormal…	Short stature, onychodysplasia, facial dysmorphism, and hypotrichosis/ Renal tubular dysgenesis	614813/ 267430	POC1A	NM_015426.5:c.241C>T;p.(Arg81*)	Homozygous	CM127153	Pathogenic	PVS1_Strong, PP1_Strong, PP5_Moderate, and PM2_Supporting (LOFTEE score HC)	NA	NA	AGT	ENST00000366667.4:c.104G>A;p.(Arg35Gln)	Homozygous	CM186842	Uncertain Significance	PP3_Moderate, PM2_Supporting, and PP5	NA	NA	NA	NA	NA	NA	NA	NA	NA	NA	NA	NA	NA	Ion Torrent and HiSeq	17, 33, 10, 57, 113, 31, 87, 57, 49
High allele frequency	F2270	14DG1301	M	Alopecia, Diabetes mellitus, Dystonia.	Woodhouse-Sakati syndrome	241080	DCAF17 (C2orf37)	NM_025000.4:c.436delC;p.(Ala147Hisfs*9)	Homozygous	CD086166	Likely Pathogenic	PVS1_Strong, PP1_Strong, and PM2_Supporting (LOFTEE score HC)	NA	NA	NA	NA	NA	NA	NA	NA	NA	NA	NA	NA	NA	NA	NA	NA	NA	NA	NA	NA	NA	Autozygome-guided targeted gene analysis	93
Novel gene/ Non-canonical splice-site	F2272	11DG1808	M	Intrauterine growth retardation, Microcephaly, Intellectual disability, Decreased body weight, Short stature, Trigonocephaly, Narrow forehead, Sloping forehead, Convex nasal ridge, Short foot, Small hand, Atrial septal defect, Brain very small, Abnormal cortical gyration, Global developmental delay	Microcephaly, short stature, and limb abnormalities	617604	DONSON	NM_017613.4:c.786-22A>G	Homozygous	CS1618738	Likely pathogenic	PP1_Strong, PS3_Supporting, and PM2_Supporting	NA	NA	NA	NA	NA	NA	NA	NA	NA	NA	NA	NA	NA	NA	NA	NA	NA	NA	NA	NA	NA	Ion Torrent and HiSeq	85
Novel gene/ High allele frequency	F2282	11DG1843	M	Developmental Delay, Strabismus	Neurodevelopmental disorder with brain abnormalities, poor growth, and dysmorphic facies	615286	ADAT3	NM_138422.4:c.430G>A;p.(Val144Met)	Homozygous	CM135495	Likely Pathogenic	PP5_Very Strong, PM2_Supporting, and PP3	NA	NA	NA	NA	NA	NA	NA	NA	NA	NA	NA	NA	NA	NA	NA	NA	NA	NA	NA	NA	NA	Ion Torrent	86, 63
Non-canonical splice-site	F2286	11DG1863	M	Cone/cone-rod dystrophy	Stargardt disease 1	248200	ABCA4	NM_000350.3:c.5196+3_5196+6delAAGT	Homozygous	CD1914701	Pathogenic	PP5_Very Strong, PP3_Strong, and PM2_Supporting	NA	NA	NA	NA	NA	NA	NA	NA	NA	NA	NA	NA	NA	NA	NA	NA	NA	NA	NA	NA	NA	Ion Torrent and Ion Proton	1
Non-Mendelian familial clustering	F2289	11DG1873	U	Type I diabetes mellitus	NA	NA	NA	NA	NA	NA	NA	NA	NA	NA	NA	NA	NA	NA	NA	NA	NA	NA	NA	NA	NA	NA	NA	NA	NA	NA	NA	NA	NA	HiSeq	Unpublished
Novel gene/ Non-canonical splice-site	F229	06-00549, 06-00550, 06-00552	M, M, F	Congenital cataract	Cataract 38, autosomal recessive	614691	AGK	NM_018238.4:c.424-3C>G	Homozygous	CS123669	Likely Pathogenic	PP5_Very Strong, PM2_Supporting, and BP4 (LOFTEE score OS)	NA	NA	NA	NA	NA	NA	NA	NA	NA	NA	NA	NA	NA	NA	NA	NA	NA	NA	NA	NA	NA	Ion Torrent and HiSeq	88, 25, 33, 16, 10, 20
Non-Mendelian familial clustering	F2290	11DG1885	U	Type I diabetes mellitus	NA	NA	NA	NA	NA	NA	NA	NA	NA	NA	NA	NA	NA	NA	NA	NA	NA	NA	NA	NA	NA	NA	NA	NA	NA	NA	NA	NA	NA	HiSeq	Unpublished
Non-Mendelian familial clustering	F2291	11DG1893	U	Type I diabetes mellitus	NA	NA	NA	NA	NA	NA	NA	NA	NA	NA	NA	NA	NA	NA	NA	NA	NA	NA	NA	NA	NA	NA	NA	NA	NA	NA	NA	NA	NA	HiSeq	Unpublished
Non-Mendelian familial clustering	F2292	11DG1903	U	Hepatomegaly, Cholelithiasis , Type I diabetes mellitus	NA	NA	NA	NA	NA	NA	NA	NA	NA	NA	NA	NA	NA	NA	NA	NA	NA	NA	NA	NA	NA	NA	NA	NA	NA	NA	NA	NA	NA	HiSeq	Unpublished
Novel gene	F2294	11DG1917, 11DG1918, 11DG1919	F, M, M	Myopia	Myopia 23, autosomal recessive	615431	LRPAP1	NM_002337.4:c.863_864delTC;p.(Ile288Argfs*118)	Homozygous	CD137107	Likely Pathogenic	PVS1_Very Strong, PP1_Strong, and PM2_Supporting (LOFTEE score HC)	NA	NA	NA	NA	NA	NA	NA	NA	NA	NA	NA	NA	NA	NA	NA	NA	NA	NA	NA	NA	NA	HiSeq	70, 71, 73, 20
High allele frequency	F2298	11DG1939	M	Congenital Glaucoma	Glaucoma 3A, primary open angle, congenital, juvenile, or adult onset	231300	CYP1B1	NM_000104.4:c.182G>A;p.(Gly61Glu)	Homozygous	CM980497	Pathogenic	PP5_Very Strong, PM5_Strong, and PP3_Moderate	NA	NA	NA	NA	NA	NA	NA	NA	NA	NA	NA	NA	NA	NA	NA	NA	NA	NA	NA	NA	NA	Autozygome-guided targeted gene analysis	4
Non-Mendelian familial clustering	F2299	11DG1946	F	Celiac disease	NA	NA	NA	NA	NA	NA	NA	NA	NA	NA	NA	NA	NA	NA	NA	NA	NA	NA	NA	NA	NA	NA	NA	NA	NA	NA	NA	NA	NA	HiSeq	Unpublished
High allele frequency	F23	08DG00152, 08DG00153	M, M	Cataract	Cataract 17, multiple types	611544	CRYBB1	NM_001887.4:c.171delG;p.(Asn58Thrfs*107)	Homozygous	CD072392	Pathogenic	PVS1_Strong, PP1_Strong, PP5_Supporting, and PM2_Supporting	NA	NA	NA	NA	NA	NA	NA	NA	NA	NA	NA	NA	NA	NA	NA	NA	NA	NA	NA	NA	NA	Autozygome-guided targeted gene analysis	16, 25, 23
Independent confirmation/ Platform and bioinformatic limitations	F230	DG07-0016, DG07-0019	F, M	Cutis laxa	Geroderma osteodysplasticum	231070	SCYL1BP1 (GORAB)	NM_152281.3:c.658G>C;p.(Ala220Pro)	Homozygous	NA	Likely Pathogenic	PP3_Srong, PS4_Strong, PP1_Srong, and PM2_Supporting	NA	NA	NA	NA	NA	NA	NA	NA	NA	NA	NA	NA	NA	NA	NA	NA	NA	NA	NA	NA	NA	Ion Torrent	24, 39
Novel allelic disorder	F232	07-00596	M	Retinitis pigmentosa	Retinitis pigmentosa 55	613575	ARL6	NM_001278293.3:c.266C>T;p.(Ala89Val)	Homozygous	CM098188	Likely Pathogenic	PP1_Strong, PP3_Strong, and PM2_Supporting	NA	NA	NA	NA	NA	NA	NA	NA	NA	NA	NA	NA	NA	NA	NA	NA	NA	NA	NA	NA	NA	Autozygome-guided targeted gene analysis	89, 90
Novel gene	F2326	11DG2039	M	Congenital blindness, Retinal degeneration	DTHD1-related retinal dystrophy	NA	DTHD1	NM_001136536.5:c.2T>C;p.?	Homozygous	CM130742	Likely Pathogenic	PP1_Strong, PVS1_Moderate, and PM2_Supporting	Moderate	Variant evidence (1); Segregation evidence (4.5); Gene-Level Experimental Evidence (2)	NA	NA	NA	NA	NA	NA	NA	NA	NA	NA	NA	NA	NA	NA	NA	NA	NA	NA	NA	HiSeq	20
High allele frequency	F2327	11DG2046, 11DG2047	F, M	Rod-cone dystrophy	Retinal cone dystrophy 3B	610356	KCNV2	NM_133497.4:c.427G>T;p.(Glu143*)	Homozygous	CM062789	Pathogenic	PVS1_Very Strong, PP1_Strong, and PM2_Supporting	NA	NA	NA	NA	NA	NA	NA	NA	NA	NA	NA	NA	NA	NA	NA	NA	NA	NA	NA	NA	NA	HiSeq	10
Phenotypic expansion	F2334	11DG2080	F	Cutis laxa	Transaldolase deficiency (phenotypic expansion)	606003	TALDO1	NM_006755.2:c.793delC;p.(Gln265Argfs*56)	Homozygous	CD130462	Pathogenic	PP1_Strong, PVS1_Strong, and PM2_Supporting	NA	NA	NA	NA	NA	NA	NA	NA	NA	NA	NA	NA	NA	NA	NA	NA	NA	NA	NA	NA	NA	Ion Torrent	75
Distracting variant	F2367	11DG2180	M	Epileptic encephalopathy, Progressive microcephaly, Hypoplasia of the corpus callosum	NA	NA	NA	NA	NA	NA	NA	NA	NA	NA	NA	NA	NA	NA	NA	NA	NA	NA	NA	NA	NA	NA	NA	NA	NA	C16orf95/C16orf90	NM_001195124.3:c.472C>T;p.(Gln158*)/NM_001080524.2:c.159G>C;p.(Lys53Asn)	Homozygous	NA/ CM1615375	Ion Proton	3
Novel gene	F2375	11DG2194	F	Abnormality of skeletal morphology, Recurrent fractures	Osteogenesis imperfecta, type XI	610968	FKBP10	NM_021939.4:c.1016_1023dup;p.(Thr342Glyfs*26)	Homozygous	CI105200	Likely Pathogenic	PVS1_Strong, PP1_Strong, and PM2_Supporting (LOFTEE score HC)	NA	NA	NA	NA	NA	NA	NA	NA	NA	NA	NA	NA	NA	NA	NA	NA	NA	NA	NA	NA	NA	Ion Torrent	74, 39
Novel gene	F24	08DG-00071, 08DG-00075	M, F	Microcephaly, Intellectual disability, Global developmental delay, Failure to thrive, Thin eyebrow, Abnormal nasal morphology, Narrow mouth, Scarring (multiple cautery marks), Abnormality iris morphology (Rt), Cryptorchidism	?Microcephaly 11, primary, autosomal recessive	615414	PHC1	NM_004426.3:c.2974C>T;p.(Leu992Phe)	Homozygous	CM135084	Pathogenic	PS3_Very Strong, PP3_Moderate, PM2_Supporting, and BP1	Moderate	Variant evidence (1); Segregation evidence (1); Functional work on patient cells (2); Mouse model (4)	NA	NA	NA	NA	NA	NA	NA	NA	NA	NA	NA	NA	NA	NA	NA	NA	NA	NA	NA	Novaseq	92, 95
Non-canonical splice-site	F2415	11DG2257	F	Generalized hypotonia, Very long chain fatty acid accumulation	D-bifunctional protein deficiency	261515	HSD17B4	NM_000414.4:c.302+3_302+18delinsTGTTGTGATTTTTTAGTGAATTGTGTATTTTAGTGATGTGTGTATAATTTTTTTAAAAAGTATATACTTTCCTCCTTTTACCCTATACAACATTG	Homozygous	CP108459	Likely pathogenic	PP1_Strong, PS3_Strong, and PM2_Supporting (LOFTEE score HC)	NA	NA	NA	NA	NA	NA	NA	NA	NA	NA	NA	NA	NA	NA	NA	NA	NA	NA	NA	NA	NA	Ion Torrent and HiSeq	35, 49
Interfamilial phenotypic heterogeneity	F2433	11DG2300	M	Dystonia, Hypothyroidism, Intellectual disability	Woodhouse-Sakati syndrome	241080	DCAF17 (C2orf37)	NM_025000.4:c.436delC;p.(Ala147Hisfs*9)	Homozygous	CD086166	Likely Pathogenic	PVS1_Strong, PP1_Strong, and PM2_Supporting (LOFTEE score HC)	NA	NA	NA	NA	NA	NA	NA	NA	NA	NA	NA	NA	NA	NA	NA	NA	NA	NA	NA	NA	NA	Autozygome-guided targeted gene analysis	Unpublished
Non-canonical splice-site	F2438	11DG2311, 11DG2314, 11DG2315, 13DG0493, 13DG0494	M, M, M, M, M	Osteopetrosis	Pycnodysostosis	265800	CTSK	NM_000396.4:c.244-29A>G	Homozygous	CS1821612	Likely pathogenic	PP1_Strong, PP5_Moderate, PM2_Supporting, and BP4_Supporting	NA	NA	NA	NA	NA	NA	NA	NA	NA	NA	NA	NA	NA	NA	NA	NA	NA	NA	NA	NA	NA	Ion Proton	39, 33, 10
Independent confirmation	F2442	11DG2322	M	Anal atresia, Atria septal defect, Muscular ventricular septal defect, Patent ductus arteriosus, Global developmental delay, Atopic dermatitis, Broad forehead, Epicanthus, Low hanging columella, Thin lower lip vermilion, Pointed chin, Camptodactyly, Overlapping toe, Cryptorchidism	Beaulieu-Boycott-Innes syndrome	613680	THOC6	NM_024339.5:c.259C>T;p.(Arg87*)	Homozygous	CM164534	Likely pathogenic	PVS1_Very Strong and PM2_Supporting (LOFTEE score HC)	NA	NA	NA	NA	NA	NA	NA	NA	NA	NA	NA	NA	NA	NA	NA	NA	NA	NA	NA	NA	NA	Ion Torrent and Ion Proton	3, 94
Interfamilial phenotypic heterogeneity	F246	09DG-00008	F	Alopecia, Diabetes mellitus, Hypogonadism	Woodhouse-Sakati syndrome	241080	DCAF17 (C2orf37)	NM_025000.4:c.436delC;p.(Ala147Hisfs*9)	Homozygous	CD086166	Likely Pathogenic	PVS1_Strong, PP1_Strong, and PM2_Supporting (LOFTEE score HC)	NA	NA	NA	NA	NA	NA	NA	NA	NA	NA	NA	NA	NA	NA	NA	NA	NA	NA	NA	NA	NA	Ion Torrent	33, 10
Novel gene/ Non-canonical splice-site	F2460	11DG2350	M	Microcephaly, Spasticity, Decreased body weight, Growth delay, Global developmental delay, Motor delay, Narrow forehead, Sloping forehead, Prominent nose, Narrow palpebral fissure, Epicanthus, Hypertelorism, Narrow mouth	Microcephaly, short stature, and limb abnormalities	617604	DONSON	NM_017613.4:c.786-22A>G	Homozygous	CS1618738	Likely pathogenic	PP1_Strong, PS3_Supporting, and PM2_Supporting	NA	NA	NA	NA	NA	NA	NA	NA	NA	NA	NA	NA	NA	NA	NA	NA	NA	NA	NA	NA	NA	Ion Torrent and HiSeq	95, 10
Distracting variant	F247	09DG-00010	F	Coloboma, Abnormal heart morphology, Choanal atresia, Growth delay, Abnormality of the genital system, Abnormality of the outer ear	NA	NA	NA	NA	NA	NA	NA	NA	NA	NA	NA	NA	NA	NA	NA	NA	NA	NA	NA	NA	NA	NA	NA	NA	NA	CNKSR1	NM_006314.3:c.926+1G>A	Homozygous	CS187171	HiSeq	14, 21, 10
Blended phenotype/ Genetic heterogeneity	F2471	11DG2372	M	Ichthyosis, Congenital hypothyroidism, Global developmental delay	Ichthyosis and hypothyroidism (unsolved)/ Retinitis pigmentosa 37	NA/611131	NA	NA	NA	NA	NA	NA	NA	NA	NR2E3	NM_014249.4:c.926G>T;p.(Arg309Leu)	Homozygous	NA	Likely Pathogenic	PM5, PP3_Moderate, and PM2_Supporting	NA	NA	NA	NA	NA	NA	NA	NA	NA	NA	NA	NA	NA	Ion Torrent, Ion Proton, and Novaseq	Unpublished
Phenotypic expansion	F2475	11DG2390	F	Neural tube defect	Sacral agenesis with vertebral anomalies (phenotypic expansion)	615709	TBXT	NM_001366285.2:c.466G>T;p.(Gly156Cys)	Homozygous	CM1511906	Likely Pathogenic	PP3_Strong, PM2_Supporting, PP1_Strong, and BP1	NA	NA	NA	NA	NA	NA	NA	NA	NA	NA	NA	NA	NA	NA	NA	NA	NA	NA	NA	NA	NA	Ion Torrent	Unpublished
High allele frequency	F2486	11DG2421	F	Congenital Glaucoma	Glaucoma 3A, primary open angle, congenital, juvenile, or adult onset	231300	CYP1B1	NM_000104.4:c.182G>A;p.(Gly61Glu)	Homozygous	CM980497	Pathogenic	PP5_Very Strong, PM5_Strong, and PP3_Moderate	NA	NA	NA	NA	NA	NA	NA	NA	NA	NA	NA	NA	NA	NA	NA	NA	NA	NA	NA	NA	NA	Autozygome-guided targeted gene analysis	4
Phenotypic expansion	F249	09DG00013	M	Optic nerve hypoplasia, Optic nerve coloboma, Diarrhea	Cone-rod dystrophy, X-linked, 3 (phenotypic expansion)	300476	CACNA1F	NM_001256789.3:c.3368G>A;p.(Gly1123Asp)	Homozygous	CM1814372	Uncertain Significance	PP3_Strong, PM2_Supporting, and BP1	NA	NA	NA	NA	NA	NA	NA	NA	NA	NA	NA	NA	NA	NA	NA	NA	NA	NA	NA	NA	NA	Ion Torrent, Ion Proton, and Novaseq	Unpublished
Positional mapping-related challenges	F2491	11DG2434	F	Global developmental delay, Seizures, Microcephaly, Wide mouth, Intellectual disability, Absent speech	Intellectual developmental disorder, autosomal recessive 18, with or without epilepsy	614249	MED23	NM_004830.4:c.479T>C;p.(Leu160Pro)	Homozygous	CM1618702	Uncertain Significance	PP3_Moderate, PM2_Supporting, and PP2_Supporting	NA	NA	NA	NA	NA	NA	NA	NA	NA	NA	NA	NA	NA	NA	NA	NA	NA	NA	NA	NA	NA	Ion Torrent	3
Recruited as unaffected but turned out to be affected (human error)/ Novel gene	F2492	11DG2437	F	Immunodeficiency	Novel	NA	a	a	Homozygous	NA	Uncertain Significance	NA	Moderate	Variant evidence (1); Segregation evidence (2); Animal model (4)	NA	NA	NA	NA	NA	NA	NA	NA	NA	NA	NA	NA	NA	NA	NA	NA	NA	NA	NA	Ion Torrent and Ion Proton	Unpublished
Genomic rearrangement	F2493	11DG2440	F	Hypertelorism, Scoliosis, Abnormal heart morphology, Abnormality of the foot, Heart murmur, Ventricular septal defect, Atrial septal defect, Recurrent lower respiratory tract infections, Failure to thrive, Abnormality of the sweat gland, Delayed closure of the anterior fontanelle, Hirsutism, Coarse facial features, Megalocornea, Depressed nasal bridge, Hypoplasia of dental enamel, Gingival overgr…	Frank-ter Haar syndrome	249420	SH3PXD2B	Large insertion including exon 2	Homozygous	NA	NA	NA	NA	NA	NA	NA	NA	NA	NA	NA	NA	NA	NA	NA	NA	NA	NA	NA	NA	NA	NA	NA	NA	Ion Torrent and HiSeq	Unpublished
Novel gene	F2498	11DG2454	M	Growth delay, Global developmental delay, Abnormal delivery, Meconium stained amniotic fluid, Small for gestational age, Neonatal short-limb short stature, Poor suck, Failure to thrive, Motor delay, Delayed speech and language development, Strabismus, Constipation, Poor appetite, Respiratory insufficiency, Inguinal hernia, Microcephaly, Decreased body weight, Short stature, Hirsutism, Horizontal …	HIRA-related neurodevelopmental disorder	NA	HIRA	NM_003325.4:c.41A>G;p.(Lys14Arg)	Homozygous	CM1615381	Uncertain Significance	NA	Moderate	Variant evidence (1); Segregation evidence (1.5); Animal model (4); Gene-Level Experimental Evidence (1)	NA	NA	NA	NA	NA	NA	NA	NA	NA	NA	NA	NA	NA	NA	NA	NA	NA	NA	NA	HiSeq	3, 38
Distracting variant	F2502	11DG2472	M	Rod-cone dystrophy	NA	NA	NA	NA	NA	NA	NA	NA	NA	NA	NA	NA	NA	NA	NA	NA	NA	NA	NA	NA	NA	NA	NA	NA	NA	CRX	NM_000554.6:c.425A>G;p.(Tyr142Cys)	Homozygous	CM057660	Ion Torrent, Ion Proton, and Novaseq	1
Novel gene	F2509	11DG2480, 11DG2481	F, F	Congenital cataract, Global developmental delay, Seizures, Epiphyseal dysplasia, Nephrocalcinosis, Cerebral hypomyelination	Neurodevelopmental disorder with microcephaly, cataracts, and renal abnormalities	617913	GEMIN4	NM_015721.3:c.2452T>C;p.(Trp818Arg)	Homozygous	CM150867	Likely Pathogenic	PP3_Strong, PP1_Strong, PM2_Supporting, and BP1_Supporting	NA	NA	NA	NA	NA	NA	NA	NA	NA	NA	NA	NA	NA	NA	NA	NA	NA	NA	NA	NA	NA	Ion Torrent and HiSeq	25, 3, 7
Distracting variant	F2516	11DG2496	M	Cataract	NA	NA	NA	NA	NA	NA	NA	NA	NA	NA	NA	NA	NA	NA	NA	NA	NA	NA	NA	NA	NA	NA	NA	NA	NA	IQSEC1	NM_001134382.3:c.2978del;p.(Pro993Hisfs*127)	Homozygous	NA	Ion Torrent, HiSeq, and Novaseq	25
Novel gene	F253	09DG00020, 09DG00023	M, M	Retinal arterial macroaneurysms	Retinal arterial macroaneurysm with supravalvular pulmonic stenosis	614224	IGFBP7	NM_001553.3:c.830-1G>A;r. 830_850del;p.(Gly277_Gln279delinsAlaPheLysAsnAsp)	Homozygous	CS116516	Likely Pathogenic	PP1_Strong, PVS1_Moderate, and PM2_Supporting (LOFTEE score HC)	NA	NA	NA	NA	NA	NA	NA	NA	NA	NA	NA	NA	NA	NA	NA	NA	NA	NA	NA	NA	NA	Autozygome-guided targeted gene analysis	33, 45, 10
Distracting variant	F2532	12DG0006	M	Brachycephaly, Plagiocephaly, Cutis marmorata, Facial telangiectasia, Congenital Glaucoma, Hypospadias, Patent foramen ovale, Patent ductus arteriosus, Tricuspid regurgitation, Global brain atrophy, Focal seizures, Transient ischemic attack, Global developmental delay, Subdural hemorrhage, Blue nevus, Psoriasis, Congenital hypothyroidism, Macrocephaly, Facial asymmetry, Frontal bossing, Depressed…	NA	NA	NA	NA	NA	NA	NA	NA	NA	NA	NA	NA	NA	NA	NA	NA	NA	NA	NA	NA	NA	NA	NA	NA	NA	ARL6IP6	NM_152522.7:c.192G>A;p.(Trp64*)	Homozygous	CM157952	Ion Torrent and HiSeq	105, 3
Biallelic rather than monoallelic	F2534	12DG0014	M	Neutropenia, Congenital neutropenia, Intermittent thrombocytopenia, Asthma	Neutropenia, severe congenital 4, autosomal recessive	612541	G6PC3	NM_138387.4:c. 974T>G;p.(Leu325Arg)	Homozygous	CM1310079	Likely Pathogenic	PP3_Moderate, PM2_Supporting, and PP1_Strong	NA	NA	NA	NA	NA	NA	NA	NA	NA	NA	NA	NA	NA	NA	NA	NA	NA	NA	NA	NA	NA	Ion Torrent	33, 10
Novel gene	F254	09DG00028, 09DG00030, 09DG00032	F, M, M	Retinal arterial macroaneurysms	Retinal arterial macroaneurysm with supravalvular pulmonic stenosis	614224	IGFBP7	NM_001553.3:c.830-1G>A;r. 830_850del;p.(Gly277_Gln279delinsAlaPheLysAsnAsp)	Homozygous	CS116516	Likely Pathogenic	PP1_Strong, PVS1_Moderate, and PM2_Supporting (LOFTEE score HC)	NA	NA	NA	NA	NA	NA	NA	NA	NA	NA	NA	NA	NA	NA	NA	NA	NA	NA	NA	NA	NA	Autozygome-guided targeted gene analysis	44, 45
Phenotypic expansion/ True non-penetrance	F2543	12DG0038	F	Myelomeningocele	Sacral agenesis with vertebral anomalies (phenotypic expansion)	615709	TBXT	NM_001366285.2:c.466G>T;p.(Gly156Cys)	Homozygous	CM1511906	Likely Pathogenic	PP3_Strong, PM2_Supporting, PP1_Strong, and BP1	NA	NA	NA	NA	NA	NA	NA	NA	NA	NA	NA	NA	NA	NA	NA	NA	NA	NA	NA	NA	NA	Novaseq	106, 33, 21, 10, 57
Phenotypic expansion	F2551	12DG0069	F	Leukocytosis, Elevated hepatic transaminases	Xeroderma pigmentosum, group G/Cockayne syndrome	278780	ERCC5	NM_000123.4:c.2392G>T;p.(Asp798Tyr)	Homozygous	CM1314450	Likely Pathogenic	PP1_Strong, PP3_Moderate, PM2_Supporting, and BP1	NA	NA	NA	NA	NA	NA	NA	NA	NA	NA	NA	NA	NA	NA	NA	NA	NA	NA	NA	NA	NA	Novaseq	33, 109, 10, 49
Positional mapping-related challenges	F2558	12DG0088	M	Renal failure, Nephronophthisis, Oculomotor apraxia-like, Intellectual disability, Increased tone, No Molar tooth sign on MRI, Thickening of the superior cerebellar peduncle, Dysgenesis of the corpus callosum, Abnormal sperm morphology	Nephronophthisis 4	606966	NPHP4	NM_015102.5:c.2044C>T;p.(Arg682*)	Homozygous	CM022228	Likely Pathogenic	PVS1_Very Strong and PM2_Supporting (LOFTEE score HC)	NA	NA	NA	NA	NA	NA	NA	NA	NA	NA	NA	NA	NA	NA	NA	NA	NA	NA	NA	NA	NA	Ion Torrent and HiSeq	108, 31, 33, 10
Novel gene/ The animal model does not support the human phenotype/ Genomic rearrangement	F256	09DG00035, 09DG00036, 10DG2179, 11DG0676	F, F, F, F	Osteopenia, Recurrent fractures, Delayed speech and language development	Osteogenesis imperfecta, type XIV	615066	TMEM38B	NM_018112.3:c.455_542del;p.(Gly152Alafs*5)	Homozygous	NA	Likely Pathogenic	PP1_Strong, PVS1_Strong, and PM2_Supporting (LOFTEE score HC)	NA	NA	NA	NA	NA	NA	NA	NA	NA	NA	NA	NA	NA	NA	NA	NA	NA	NA	NA	NA	NA	HiSeq	74, 39, 33, 10
Phenotypic expansion/ Biallelic rather than monoallelic	F2562	12DG0104	U	Arthrogryposis multiplex congenita	Contractual arachnodactyly, congenital (phenotypic expansion)	121050	FBN2	NM_001999.4:c.1064G>A;p.(Gly355Asp)	Homozygous	CM150880	Uncertain Significance	PP3_Strong, PM2_Supporting, and BP1	NA	NA	NA	NA	NA	NA	NA	NA	NA	NA	NA	NA	NA	NA	NA	NA	NA	NA	NA	NA	NA	Ion Torrent and HiSeq	7, 49, 3
High allele frequency/ Genetic heterogeneity	F2563	12DG0105/12DG0107	F/ F	Osteopetrosis	Microcephaly with intellectual disability, cataract, and dystonia, (unsolved)/Osteopetrosis, autosomal recessive 3, with renal tubular acidosis	NA/259730	NA	NA	NA	NA	NA	NA	NA	NA	CA2	NM_000067.3:c.232+1G>A	Homozygous	CS920729	Pathogenic	PVS1_Very Strong, PP5_Very strong, and PM2_Supporting	NA	NA	NA	NA	NA	NA	NA	NA	NA	NA	NA	NA	NA	HiSeq	25, 39
Novel gene	F2568	12DG0126, 12DG0941, 12DG0942	M, M, F	Short neck, Scapular winging	Klippel-Feil syndrome 2	214300	MEOX1	NM_004527.4:c.94delG;p.(Ala32Profs*165)	Homozygous	CD130318	Likely Pathogenic	PVS1_Very Strong and PM2_Supporting (LOFTEE score HC)	NA	NA	NA	NA	NA	NA	NA	NA	NA	NA	NA	NA	NA	NA	NA	NA	NA	NA	NA	NA	NA	Ion Torrent and HiSeq	107, 33, 39, 10
High allele frequency	F2570	12DG0128	F	Congenital Glaucoma	Glaucoma 3A, primary open angle, congenital, juvenile, or adult onset	231300	CYP1B1	NM_000104.4:c.182G>A;p.(Gly61Glu)	Homozygous	CM980497	Pathogenic	PP5_Very Strong, PM5_Strong, and PP3_Moderate	NA	NA	NA	NA	NA	NA	NA	NA	NA	NA	NA	NA	NA	NA	NA	NA	NA	NA	NA	NA	NA	Ion Torrent	4
Positional mapping-related challenges	F2573	12DG0133	M	Global developmental delay, Seizures, EEG with frontal focal spikes, EEG with temporal focal spikes, Motor delay	D-bifunctional protein deficiency	261515	HSD17B4	NM_000414.4:c.367C>G;p.(His123Asp)	Homozygous	CM1618693	Likely Pathogenic	PM5_Moderate, PP3_Moderate, PM1_Supporting, and PM2_Supporting	NA	NA	NA	NA	NA	NA	NA	NA	NA	NA	NA	NA	NA	NA	NA	NA	NA	NA	NA	NA	NA	Ion Torrent	35
High allele frequency	F2577	12DG0141	M	Complete congenital stationary night blindness	Retinitis pigmentosa 45	613767	CNGB1	NM_001297.5:c.2957A>T;p.(Asn986Ile)	Homozygous	CM111413	Likely pathogenic	PP5_Strong, PM2_Supporting, PP1_Strong, and BP1	NA	NA	NA	NA	NA	NA	NA	NA	NA	NA	NA	NA	NA	NA	NA	NA	NA	NA	NA	NA	NA	Ion Torrent	1
High allele frequency	F2578	12DG0142	F	Congenital Glaucoma	Glaucoma 3A, primary open angle, congenital, juvenile, or adult onset	231300	CYP1B1	NM_000104.4:c.182G>A;p.(Gly61Glu)	Homozygous	CM980497	Pathogenic	PP5_Very Strong, PM5_Strong, and PP3_Moderate	NA	NA	NA	NA	NA	NA	NA	NA	NA	NA	NA	NA	NA	NA	NA	NA	NA	NA	NA	NA	NA	Ion Torrent	4
Phenotypic expansion	F2585	12DG0154	F	Microcephaly, Short stature	Growth retardation with deafness and mental retardation due to IGF1 deficiency (phenotypic expansion)	608747	IGF1	NM_000618.5:c.292C>T;p.(Arg98Trp)	Homozygous	CM140798	Uncertain Significance	PP3_Moderate, PM1_Supporting, PM2_Supporting, and PS5_Moderate	NA	NA	NA	NA	NA	NA	NA	NA	NA	NA	NA	NA	NA	NA	NA	NA	NA	NA	NA	NA	NA	Ion Torrent	38, 95
Novel allelic disorder	F2593	12DG0172	M	Congenital blindness, Retinal degeneration	Retinitis pigmentosa 80	617781	IFT140	NM_014714.4:c.1990G>A;p.(Glu664Lys)	Homozygous	CM123472	Likely Pathogenic	PP1_Strong, PP3_Moderate, PP5_Moderate, PM2_Supporting, and BP1	NA	NA	NA	NA	NA	NA	NA	NA	NA	NA	NA	NA	NA	NA	NA	NA	NA	NA	NA	NA	NA	Ion Proton	Unpublished
Novel gene	F2595	12DG0178, 12DG1577, 14DG0050	F, F, F	Postnatal microcephaly, Short stature, Decreased body weight, Global developmental delay, Hyperreflexia, Increased Appendicular Tone, Hirsutism, Decreased axial tone, Abnormality of the cerebral white matter	Neurodevelopmental disorder with spasticity and poor growth	618076	UFC1	NM_016406.4:c.317C>T;p.(Thr106Ile)	Homozygous	CM1615377	Likely Pathogenic	PP1_Strong, PP3_Moderate, and PM2_Supporting	NA	NA	NA	NA	NA	NA	NA	NA	NA	NA	NA	NA	NA	NA	NA	NA	NA	NA	NA	NA	NA	Ion Torrent, Ion Proton, and HiSeq	110, 3
Non-canonical splice-site	F2596	12DG0180, 12DG0181, 12DG0202	F, F, M	Dystonia	Mitochondrial complex I deficiency, nuclear type 17	618239	NDUFAF6	NM_152416.4:c.337C>T;p.(Arg113*) and NM_152416.4:c.420+784C>T	Compound heterozygous	CM1724596/ CS189034	Likely Pathogenic/ Likely Pathogenic	PVS1_Very Strong and PM2_Supporting (LOFTEE score HC)/ PS3, PM2_Supporting, PS3 and PP5	NA	NA	NA	NA	NA	NA	NA	NA	NA	NA	NA	NA	NA	NA	NA	NA	NA	NA	NA	NA	NA	Ion Torrent	Unpublished
High allele frequency	F260	11DG2156, 11DG2157	F, M	Cone/cone-rod dystrophy	Retinal cone dystrophy 3B	610356	KCNV2	NM_133497.4:c.427G>T;p.(Glu143*)	Homozygous	CM062789	Pathogenic	PVS1_Very Strong, PP1_Strong, and PM2_Supporting	NA	NA	NA	NA	NA	NA	NA	NA	NA	NA	NA	NA	NA	NA	NA	NA	NA	NA	NA	NA	NA	Ion Torrent	1
Novel gene	F2619	12DG0244, 12DG0245, 12DG0246, 12DG0830	F, M, M, M	Osteopenia, Recurrent fractures, Femoral bowing, Obesity	Osteogenesis imperfecta, type XIV	615066	TMEM38B	NM_018112.3:c.455_542del;p.(Gly152Alafs*5)	Homozygous	NA	Likely Pathogenic	PP1_Strong, PVS1_Strong, and PM2_Supporting (LOFTEE score HC)	NA	NA	NA	NA	NA	NA	NA	NA	NA	NA	NA	NA	NA	NA	NA	NA	NA	NA	NA	NA	NA	Novaseq	74, 39
Non-Mendelian familial clustering	F2636	12DG0286	U	Type I diabetes mellitus	NA	NA	NA	NA	NA	NA	NA	NA	NA	NA	NA	NA	NA	NA	NA	NA	NA	NA	NA	NA	NA	NA	NA	NA	NA	NA	NA	NA	NA	HiSeq	Unpublished
Intrafamilial phenotypic heterogeneity/ Recruited as unaffected but turned out to be molecularly affected (imprinting effect)/ Distracting variant/ An inherited deletion in an imprinted locus causing recurrence that masquerades as autosomal recessive/ Distracting variant	F2640	12DG0320/12DG0321	M/ M	Joint hypermobility, Abnormal facial shape, Bell-shaped thorax, Coat hanger sign of ribs, Omphalocele, Polyhydramnios, Global developmental delay, Wide mouth, Large placenta, Prominent nose, Large face, Coarse facial features, Joint laxity, Bilateral ptosis, Scoliosis, Pectus excavatum, Cryptorchidism/Gastroesophageal reflux, Chronic lung disease, Asthma, Recurrent lower respiratory tract infecti…	Temple and Kagami-Ogata syndrome	608149	Contiguous gene deletion of RTL1, MEG3, and MEG8	Chr14:101178072-101457155del (179kb deletion of imprinted locus spanning paternally expressed RTL1 and maternally expressed MEG3 and MEG8)	Heterozygous	NA	NA	NA	NA	NA	NA	NA	NA	NA	NA	NA	NA	NA	NA	NA	NA	NA	NA	NA	NA	FAM120AOS	NM_198841.4:c.743C>T;p.(Thr248Ile)	Homozygous	CM151100	Ion Torrent	7
Novel gene	F2642	12DG0323, 12DG0324, 12DG0325	M, F, M	Severe Myopia	Myopia 23, autosomal recessive	615431	LRPAP1	NM_002337.4:c.863_864delTC;p.(Ile288Argfs*118)	Homozygous	CD137107	Pathogenic	PVS1_Very Strong, PP1_Strong, and PM2_Supporting (LOFTEE score HC)	NA	NA	NA	NA	NA	NA	NA	NA	NA	NA	NA	NA	NA	NA	NA	NA	NA	NA	NA	NA	NA	Ion Torrent	70, 71, 73
Phenotypic expansion	F265	09DG00057	F	Developmental regression, Gait disturbance, Loss of speech, Hyperactivity, Behavioral abnormality, Choreoathetosis, Orofacial dyskinesia, Inability to walk, Microcephaly	GM2-gangliosidosis, AB variant (phenotypic expansion)	272750	GM2A	NM_000405.5:c.164C>T;p.(Pro55Leu)	Homozygous	CM150802	Likely Pathogenic	PP1_Strong, PP3_Moderate, PP5_Moderate, PM2_Supporting, and BP1_Supporting	NA	NA	NA	NA	NA	NA	NA	NA	NA	NA	NA	NA	NA	NA	NA	NA	NA	NA	NA	NA	NA	Ion Torrent	7, 98, 33, 10
Phenotypic expansion	F2673	12DG0385	M	Intellectual disability, Abnormality of eye movement	Athabaskan brainstem dysgenesis syndrome (phenotypic expansion)	601536	HOXA1	NM_005522.5:c.175dup;p.(Val59Glyfs*119)	Homozygous	CI053647	Pathogenic	PVS1_Very Strong, PP5_Supporting, and PM2_Supporting (LOFTEE score HC)	NA	NA	NA	NA	NA	NA	NA	NA	NA	NA	NA	NA	NA	NA	NA	NA	NA	NA	NA	NA	NA	Ion Torrent	3, 99
High allele frequency	F2674	12DG0391	F	Rod-cone dystrophy	Retinitis pigmentosa 45	613767	CNGB1	NM_001297.5:c.2957A>T;p.(Asn986Ile)	Homozygous	CM111413	Likely pathogenic	PP5_Strong, PM2_Supporting, PP1_Strong, and BP1	NA	NA	NA	NA	NA	NA	NA	NA	NA	NA	NA	NA	NA	NA	NA	NA	NA	NA	NA	NA	NA	Ion Torrent	1
Distracting variant	F2680	12DG0406	U	Cone/cone-rod dystrophy	NA	NA	NA	NA	NA	NA	NA	NA	NA	NA	NA	NA	NA	NA	NA	NA	NA	NA	NA	NA	NA	NA	NA	NA	NA	TRPM1	NM_001252020.1:c.120G>A;p.(Met40Ile)	Homozygous	CM1618537	Ion Torrent	1
Multivariant alleles	F2692	12DG0442	F	Rod-cone dystrophy, childhood-onset	Achromatopsia 2	216900	CNGA3	NM_001298.3:c.661C>T;p.(Arg221*)	Homozygous	CM045042	Pathogenic	PVS1_Strong, PP1_Strong, PP5_Moderate, and PM2_Supporting	NA	NA	CNGA3	NM_001298.3:c.101+1G>A	Homozygous	CS1818926	Pathogenic	PVS1, PM2_Supporting, and PP5 (LOFTEE score HC)	NA	NA	NA	NA	NA	NA	NA	NA	NA	NA	NA	NA	NA	Ion Torrent	1
High allele frequency	F2694	12DG0446	M	Cone/cone-rod dystrophy	Retinal cone dystrophy 3B	610356	KCNV2	NM_133497.4:c.427G>T;p.(Glu143*)	Homozygous	CM062789	Pathogenic	PVS1_Very Strong, PP1_Strong, and PM2_Supporting	NA	NA	NA	NA	NA	NA	NA	NA	NA	NA	NA	NA	NA	NA	NA	NA	NA	NA	NA	NA	NA	Ion Torrent and Novaseq	Unpublished
Novel gene/ The published mouse model at the time of analysis did not support the human phenotype	F2699	12DG0925	U	Severe hydrocephalus, Ventriculomegaly, dangling choroids, Dysplastic corpus callosum/ Agenesis of corpus callosum, Thinning of the cerebral cortex, Ventricular septal defect	Hydrocephalus, congenital, 2, with or without brain or eye anomalies	615219	MPDZ	NM_001378778.1:c.628C>T;p.(Gln210*)	Homozygous	CM130004	Pathogenic	PVS1_Very Strong, PP1_Strong, and PM2_Supporting (LOFTEE score HC)	NA	NA	NA	NA	NA	NA	NA	NA	NA	NA	NA	NA	NA	NA	NA	NA	NA	NA	NA	NA	NA	Autozygome-guided targeted gene analysis	96, 91
Blended phenotype/ Distracting variant/ Genetic heterogeneity	F270	09DG00076	F	Muscular dystrophy, Hyperreflexia, Lissencephaly	Muscular dystrophy, congenital, merosin deficient or partially deficient/ Ceroid lipofuscinosis, neuronal, 10	607855/610127	LAMA2	NM_000426.4:c.3924+2T>C;r.3736_3924del;p.(Leu1246_Glu1308del)	Homozygous	CS971786	Likely pathogenic	PVS1_Moderate, PP5_Strong, and PM2_Supporting	NA	NA	CTSD	NM_001909.5:c.1155_1169dup;p.(Phe389_Ile390insMetGlyAspValPhe)	Homozygous	CI150854	Likely Pathogenic	PM4_Moderate, PM2_Supporting, and PP1_Strong (LOFTEE score LC)	NA	NA	NA	NA	NA	NA	NA	NA	NA	CRX	NM_000554.6:c.425A>G;p.(Tyr142Cys)	Homozygous	CM057660	HiSeq	97, 95, 10, 7, 49
Non-canonical splice-site/ Poor in silico prediction	F2703	12DG0483, 12DG0484	F, F	Corneal opacity (mild), Systolic heart murmur, Inflammatory abnormality of the skin / Inflammatory abnormality of the skin	Epidermolysis bullosa dystrophica, AR	226600	COL7A1	NM_000094.4:c.7615-10A>G	Homozygous	NA	Uncertain Significance	PP3_Strong and PM2_Supporting (LOFTEE score OS)	NA	NA	NA	NA	NA	NA	NA	NA	NA	NA	NA	NA	NA	NA	NA	NA	NA	NA	NA	NA	NA	Ion Torrent	10
Novel gene/ The animal model does not support the human phenotype	F2707	12DG0507, 12DG0508, 12DG1669	M, M, M	Rod-cone dystrophy	Retinitis pigmentosa 75	617023	AGBL5	NM_021831.6:c.826C>T;p.(Arg276Trp)	Homozygous	CM168312	Likely pathogenic	PP3_Moderate, PM2_Supporting, and PP1_Strong	NA	NA	NA	NA	NA	NA	NA	NA	NA	NA	NA	NA	NA	NA	NA	NA	NA	NA	NA	NA	NA	HiSeq	1, 33, 10
Novel gene	F271	09DG00080	M	Mitochondrial encephalopathy, Dolichocephaly, Protruding ear, Narrow face, Long face, Everted lower lip vermilion	Mitochondrial DNA depletion syndrome 13 (encephalomyopathic type)	615471	FBXL4	ENST00000369244.2:c.1703G>C;p.(Gly568Ala)	Homozygous	CM138677	Pathogenic	PP3_Very Strong, PP5_Very Strong, PM2_Supporting, and PP2_Supporting	NA	NA	NA	NA	NA	NA	NA	NA	NA	NA	NA	NA	NA	NA	NA	NA	NA	NA	NA	NA	NA	Ion Torrent and HiSeq	62
Novel gene/ Synonymous change/ Non-canonical splice-site/ High allele frequency/ Genetic heterogeneity/ Distracting variant	F2713	12DG0529	M	Ambiguous genitalia, Microcephaly, Dysmorphic facies, Polydactyly, Renal agenesis, Partial Agenesis of corpus callosum	Microcephaly, facial dysmorphism, renal agenesis, and ambiguous genitalia syndrome	618142	CTU2	NM_001012759.3:c.873G>A;r.738_873del;p.(Thr247Alafs*21)	Homozygous	CS167719	Pathogenic	PP1_Strong, PS3_Strong, and PP3_Strong (LOFTEE score OS)	NA	NA	NA	NA	NA	NA	NA	NA	NA	NA	NA	NA	NA	NA	NA	NA	NA	ZEB2	NM_001171653.1 c.845-18_849del	Heterozygous (De novo)	NA	Ion Torrent, Ion Proton, and HiSeq	2, 31, 100, 95, 33, 101, 10, 47
High allele frequency	F2725	12DG0567	F	Congenital Glaucoma	Glaucoma 3A, primary open angle, congenital, juvenile, or adult onset	231300	CYP1B1	NM_000104.4:c.182G>A;p.(Gly61Glu)	Homozygous	CM980497	Pathogenic	PP5_Very Strong, PM5_Strong, and PP3_Moderate	NA	NA	NA	NA	NA	NA	NA	NA	NA	NA	NA	NA	NA	NA	NA	NA	NA	NA	NA	NA	NA	Autozygome-guided targeted gene analysis	4
Novel gene	F2726	12DG0568	M	Microphthalmia, Coloboma	ZNF219-related microphthalmia	NA	ZNF219	NM_001102454.1:c.817G>T;p.(Glu273*)	Homozygous	CM187271	Uncertain Significance	NA	Moderate	Variant evidence (2); Segregation evidence (1.5); Animal model (4)	NA	NA	NA	NA	NA	NA	NA	NA	NA	NA	NA	NA	NA	NA	NA	NA	NA	NA	NA	HiSeq	14
High allele frequency	F273	09DG00093	M	Congenital Glaucoma	Glaucoma 3A, primary open angle, congenital, juvenile, or adult onset	231300	CYP1B1	NM_000104.4:c.182G>A;p.(Gly61Glu)	Homozygous	CM980497	Pathogenic	PP5_Very Strong, PM5_Strong, and PP3_Moderate	NA	NA	NA	NA	NA	NA	NA	NA	NA	NA	NA	NA	NA	NA	NA	NA	NA	NA	NA	NA	NA	Autozygome-guided targeted gene analysis	Unpublished
Complex compound heterozygosity (Found homozygous in healthy individuals)/ Distracting variant	F274	09DG00098	M	Developmental regression, Global developmental delay, Seizure, Psychomotor retardation, Hyperreflexia, Hypertonia	NA	NA	NA	NA	NA	NA	NA	NA	NA	NA	NA	NA	NA	NA	NA	NA	NA	NA	NA	NA	NA	NA	NA	NA	NA	POLR3A/ CLCN7	NM_007055.4:c.1909+22G>A/ NM_001287.6:c.1208G>A;p.(Arg403Gln)	Homozygous/ Homozygous	CS164873/ CM099579	Ion Torrent and Ion Proton	Unpublished
Novel gene	F2740	12DG0596	M	Polydactyly, Abnormality of the sternum, Failure to thrive, Dry hair, Hyperhidrosis, Bilateral ptosis	Joubert syndrome 36	618763	FAM149B1	NM_173348.2:c.356_357del;p.(Lys119Ilefs*18)	Homozygous	CD194508	Likely Pathogenic	PVS1_Strong, PP1_Strong, and PM2_Supporting (LOFTEE score HC)	NA	NA	NA	NA	NA	NA	NA	NA	NA	NA	NA	NA	NA	NA	NA	NA	NA	NA	NA	NA	NA	Ion Torrent and HiSeq	102, 104, 87, 49
Novel gene/ Biallelic rather than monoallelic	F2745	12DG0608, 12DG0609	M, M	Microphthalmia	Optic disc anomalies with retinal and/or macular dystrophy	212550	SIX6	NM_007374.3:c.532_536del;p.(Asn178Profs*142)	Homozygous	CD138416	Likely Pathogenic	PVS1_Strong, PP5_Supporting, and PM2_Supporting	NA	NA	NA	NA	NA	NA	NA	NA	NA	NA	NA	NA	NA	NA	NA	NA	NA	NA	NA	NA	NA	Autozygome-guided targeted gene analysis	103, 14
Repeat expansions	F2749	12DG0617	M	Myotonia	Myotonic dystrophy	160900	DMPK	13/722 CTG repeats	Heterozygous	NA	NA	NA	NA	NA	NA	NA	NA	NA	NA	NA	NA	NA	NA	NA	NA	NA	NA	NA	NA	NA	NA	NA	NA	Repeat expansion test	Unpublished
High allele frequency/ Positional mapping-related challenge	F2752	12DG0628, 12DG1606/ 12DG0629	F, M/ M	Global developmental delay	Neurodevelopmental disorder with brain abnormalities, poor growth, and dysmorphic facies	615286	ADAT3	NM_138422.4:c.430G>A;p.(Val144Met)	Homozygous	CM135495	Likely Pathogenic	PP5_Very Strong, PM2_Supporting, and PP3	NA	NA	NA	NA	NA	NA	NA	NA	NA	NA	NA	NA	NA	NA	NA	NA	NA	NA	NA	NA	NA	Ion Torrent, Ion Proton, and HiSeq	3, 7
Novel gene	F276	09DG00100, 09DG00101, 14DG1431	M, F, M	Intellectual disability	Intellectual developmental disorder, autosomal recessive 66	618221	C12orf4	NM_020374.4:c.637_638insAAAC;p.(Gln214Thrfs*31)	Homozygous	CI150803	Pathogenic	PVS1_Very Strong, PP5_Supporting, and PM2_Supporting (LOFTEE score HC)	NA	NA	NA	NA	NA	NA	NA	NA	NA	NA	NA	NA	NA	NA	NA	NA	NA	NA	NA	NA	NA	Novaseq	3, 7
Distracting variant	F2766	12DG0648	F	Rod-cone dystrophy	NA	NA	NA	NA	NA	NA	NA	NA	NA	NA	NA	NA	NA	NA	NA	NA	NA	NA	NA	NA	NA	NA	NA	NA	NA	CRX	NM_000554.6:c.425A>G;p.(Tyr142Cys)	Homozygous	CM057660	Ion Torrent and Novaseq	1
Distracting variant	F2767	12DG0649	F	Severe short stature, Abnormal facial shape, Thin shaft of long bone	NA	NA	NA	NA	NA	NA	NA	NA	NA	NA	NA	NA	NA	NA	NA	NA	NA	NA	NA	NA	NA	NA	NA	NA	NA	SSPO/ RBBP8	NM_198455.2:c.13669C>T;p.(Arg4557*)/ NM_002894.3:c.298C>T;p.(Arg100Trp)	Homozygous/ Homozygous	NA/ CM140791	Ion Torrent and Novaseq	102, 38
Distracting variant	F2771	12DG0663	F	Myopathy, Macrocephaly	NA	NA	NA	NA	NA	NA	NA	NA	NA	NA	NA	NA	NA	NA	NA	NA	NA	NA	NA	NA	NA	NA	NA	NA	NA	KLHL24	NM_017644.3:c.1609T>A;p.(Cys537Ser)	Homozygous	CM1615310	HiSeq	3
Distracting variant	F2787	12DG0708	M	Autism; abnormal facial shape	NA	NA	NA	NA	NA	NA	NA	NA	NA	NA	NA	NA	NA	NA	NA	NA	NA	NA	NA	NA	NA	NA	NA	NA	NA	MAMDC2	NM_153267.5:c.664T>C;p.(Ser222Pro)	Homozygous	CM1615374	HiSeq	3
Independent confirmation	F2789	12DG0715	F	Kyphosis, Scoliosis, Severe generalized osteoporosis, Abnormality of the skeletal system, Recurrent fractures, Deformed rib cage, Reduced bone mineral density, Abnormality of the vertebral column, Joint laxity, Severe progressive thoracolumbar kyphosis. BMD still is very low -4.3, Short stature, Blue sclera, Very (progressive) scoliosis, Very severe Osteomalacia, Very severe osteoporosis and (poo…	Ehlers-Danlos syndrome, spondylodysplastic type, 2	615349	B3GALT6	NM_080605.4:c.556T>C;p.(Phe186Leu)	Homozygous	CM165283	Likely Pathogenic	PS1, PM2_Supporting, and PP3	NA	NA	NA	NA	NA	NA	NA	NA	NA	NA	NA	NA	NA	NA	NA	NA	NA	NA	NA	NA	NA	Ion Torrent and Novaseq	24, 39
Novel gene	F279	09DG00107	M	Intellectual disability, Obesity, Abnormal facial shape, Poor suck, Neck muscle weakness, Delayed speech and language development, Global developmental delay, Specific learning disability, Abnormal social behavior, Thick eyebrow, Synophrys, Epicanthus, Wide nose, Thickened skin, Brachycephaly, Carious teeth, Tapered finger, Truncal obesity, External genital hypoplasia, Microphallus, Decreased tes…	MAN2A2-related neurodevelopmental disorder	NA	MAN2A2	NM_006122.4:c.3301del;r.3301delG;p.(Val1101*)	Homozygous	NA	Uncertain Significance	NA	Moderate	Variant evidence (2); Segregation evidence (3); Biochemical validation of variant (2) (PMID: 36357165)	NA	NA	NA	NA	NA	NA	NA	NA	NA	NA	NA	NA	NA	NA	NA	NA	NA	NA	NA	Ion Torrent and Ion Proton	111
High allele frequency	F2790	12DG0717, 12DG0718	F, F	Osteopetrosis, Renal tubular acidosis	Osteopetrosis, autosomal recessive 3, with renal tubular acidosis	259730	CA2	NM_000067.3:c.232+1G>A	Homozygous	CS920729	Likely Pathogenic	PP1_Strong, PVS1_Moderate, and PM2_Supporting	NA	NA	NA	NA	NA	NA	NA	NA	NA	NA	NA	NA	NA	NA	NA	NA	NA	NA	NA	NA	NA	Novaseq	Unpublished
Platform and bioinformatic limitations	F28	08DG-00079	F	Craniosynostosis	Craniosynostosis 1	123100	TWIST1	NM_000474.4:c.388_408del;p.(Ala130_Pro136del)	Heterozygous (De novo)	NA	Pathogenic	PM1_Very Strong, PM4_Moderate, PP5_Moderate, and PM2_Supporting	NA	NA	NA	NA	NA	NA	NA	NA	NA	NA	NA	NA	NA	NA	NA	NA	NA	NA	NA	NA	NA	Ion Torrent, Ion Proton, and HiSeq	24
Pedigree suggestive of de novo variant/ Distracting variant/ Non-canonical splice-site	F2803	12DG0769	M	Rod-cone dystrophy	Bardet-Biedl syndrome 1	209900	BBS1	NM_024649.5:c.951+58C>T;r.951_952ins951+1_951+58;p.(Gly318Valfs*62)	Homozygous	CS103691	Likely Pathogenic	PP5_Strong, PM2_Supporting, PP1_Strong, and BP4	NA	NA	NA	NA	NA	NA	NA	NA	NA	NA	NA	NA	NA	NA	NA	NA	NA	CACNA1F	NM_001256789.2:c.209G>A;p.(Arg70Gln)	Homozygous	NA	Ion Torrent and Ion Proton	1
Novel gene	F2827	12DG0872, 12DG0873	M, F	Global developmental delay, Severe Myopia	Myopia 28, autosomal recessive	619781	LOXL3	NM_032603.5:c.2027G>A;p.(Cys676Tyr)	Homozygous	CM152064	Uncertain Significance	PP3_Strong, PM2_Supporting, and BP1	NA	NA	NA	NA	NA	NA	NA	NA	NA	NA	NA	NA	NA	NA	NA	NA	NA	NA	NA	NA	NA	Ion Torrent and HiSeq	112
Novel gene	F2829	12DG0882	F	Microcephaly, Delayed speech and language development, Triangular face, Bird-like facies, Prominent nose, Short philtrum	Short stature, microcephaly, and endocrine dysfunction	616541	XRCC4	NM_003401.5:c.127T>C;p.(Trp43Arg)	Homozygous	CM140801	Pathogenic	PS3_Very Strong, PS1_Strong, PP3_Strong, PM2_Supporting, and BP1	NA	NA	NA	NA	NA	NA	NA	NA	NA	NA	NA	NA	NA	NA	NA	NA	NA	NA	NA	NA	NA	Autozygome-guided targeted gene analysis	7, 38, 95
High allele frequency	F2830	12DG0885, 12DG0888	F, M	Encephalopathy, Global developmental delay, Immune error of metabolism	Thiamine metabolism dysfunction syndrome 2 (biotin- or thiamine-responsive encephalopathy type 2)	607483	SLC19A3	NM_025243.4:c.1264A>G;p.(Thr422Ala)	Homozygous	CM051991	Pathogenic	PP5_Very Strong, PP3_Strong, and PM2_Supporting	NA	NA	NA	NA	NA	NA	NA	NA	NA	NA	NA	NA	NA	NA	NA	NA	NA	NA	NA	NA	NA	Ion Torrent and Novaseq	Unpublished
Distracting variant	F2843	12DG0926	U	Hydrocephalus	NA	NA	NA	NA	NA	NA	NA	NA	NA	NA	NA	NA	NA	NA	NA	NA	NA	NA	NA	NA	NA	NA	NA	NA	NA	ZMYND17	NM_001024593.2:c.1127G>A;p.(Arg376His)	Homozygous	NA	Ion Torrent and HiSeq	96
Novel gene	F2844	12DG0929	M	Wide mouth, Macroglossia, Global developmental delay, Strabismus, Seizure	DMBX1-related neurodevelopmental disorder	NA	DMBX1	ENST00000360032.3:c.352C>T;p.(Arg118Trp)	Homozygous	CM150810	Likely pathogenic	PP3_Strong, PM2_Supporting, PP1_Strong, and PP5	Moderate	Variant evidence 1 (Saudi founder variant); Segregation evidence (4.5); Animal model (2)	NA	NA	NA	NA	NA	NA	NA	NA	NA	NA	NA	NA	NA	NA	NA	NA	NA	NA	NA	Ion Torrent and HiSeq	3, 7
Genetic heterogeneity	F2852	12DG0952/12DG1176	F/ F	Rod-cone dystrophy/ Retinal dystrophy, Developmental delay, Normal kidneys, Bilateral hypermetropia, Molar tooth sign on MRI	Usher syndrome, type 2A/Joubert syndrome 8	276901/612291	USH2A	NM_206933.4:c.8480T>C;p.(Leu2827Ser)	Homozygous	NA	Uncertain Significance	PP3_Moderate, PM2_Supporting, and BP1	NA	NA	ARL13B	NM_001174150.2:c.599G>A;p.(Arg200His)	Homozygous	CM1615722	Pathogenic	PP5_Very Strong, PM5, and PP3_Moderate	NA	NA	NA	NA	NA	NA	NA	NA	NA	NA	NA	NA	NA	Ion Torrent	31, 49
Recruited as unaffected but turned out to be affected (age-limited)/ Genetic heterogeneity	F286	09DG00117/11DG1293	M/ F	Rod-cone dystrophy/ Vomiting, Thick hair, Abnormal facial shape, Hirsutism, Coarse hair, Coarse facial features, Thick vermilion border, Macroglossia, Abnormality of the wrist, Short finger, Abdominal distention, Splenomegaly, Abnormality of lysosomal metabolism, Global developmental delay, Poor suck, Nyctalopia, Neurological speech impairment	Retinitis pigmentosa 38/Mucopolysaccharidosis type IIIA (Sanfilippo A)	613862/ 252900	MERTK	NM_006343.3:c.1335_1336delAG;p.(Ala446Serfs*28)	Homozygous	NA	Pathogenic	PVS1_Very Strong, PP1_Strong, and PM2_Supporting (LOFTEE score HC)	NA	NA	SGSH	NM_000199.5:c.1130G>A;p.(Arg377His)	Homozygous	CM971370	Pathogenic	PP5_Very Strong, PS3, and PP3_Strong	NA	NA	NA	NA	NA	NA	NA	NA	NA	NA	NA	NA	NA	Autozygome-guided targeted gene analysis	83, 10, 18, 57
Platform and bioinformatic limitations	F2869	12DG1004	U	Hydrocephalus, Occipital encephalocele, Agenesis of corpus callosum, Absent vermis, Polydactyly	?Meckel syndrome 9	614209	B9D1	ENST00000261499.4:c.209T>C;p.(Ile70Thr)	Homozygous	CM1615728	Uncertain Significance	PP3_Strong, PM2_Supporting, and PP5	Strong	Variant evidence (5); Segregation evidence (0.5); Mouse model (4);Functional work on patient cells (2)	NA	NA	NA	NA	NA	NA	NA	NA	NA	NA	NA	NA	NA	NA	NA	NA	NA	NA	NA	Ion Torrent and Ion Proton	31
Independent confirmation	F2871	12DG1019	M	Cutis laxa, Dermal translucency, Sparse hair, Abnormal facial shape, Progeroid facial appearance, Midface retrusion, Mandibular prognathia, Anteverted nares, Underdeveloped nasal alae, Macrotia, Low-set ears, Cataract, Laryngomalacia, Seizures, Severe global developmental delay, Generalized hypotonia, Feeding difficulties, Postnatal growth retardation, Scoliosis, Inguinal hernia, Talipes equinova…	Cutis laxa, autosomal recessive, type IIIA	219150	ALDH18A1	NM_002860.4:c.332A>G;p.(Glu111Gly)	Homozygous	CM165273	Uncertain Significance	PP3_Moderate, and PM2_Supporting	NA	NA	NA	NA	NA	NA	NA	NA	NA	NA	NA	NA	NA	NA	NA	NA	NA	NA	NA	NA	NA	Ion Torrent	24
Independent confirmation	F2873	12DG1024, 12DG1291	F, M	Joint dislocation, Cognitive impairment, Significant hypotonia, Macrocephaly and brain atrophy, Large anterior fontanel, Facial dysmorphism, Talipes deformity, Severe joint and skin laxity, Kyphoscoliosis,	Ehlers-Danlos syndrome, spondylodysplastic type, 2	615349	B3GALT6	NM_080605.4:c.556T>C;p.(Phe186Leu)	Homozygous	CM165283	Likely Pathogenic	PS1, PM2_Supporting, and PP3	NA	NA	NA	NA	NA	NA	NA	NA	NA	NA	NA	NA	NA	NA	NA	NA	NA	NA	NA	NA	NA	HiSeq	39, 24
Phenotypic expansion/ Independent confirmation	F2880	12DG1042	F	Nonimmune hydrops fetalis	Nephronophthisis 2, infantile	602088	INVS	NM_014425.5:c.753T>G;p.(Tyr251*)	Homozygous	CM186916	Likely Pathogenic	PVS1_Strong, PP5_Supporting, and PM2_Supporting	NA	NA	NA	NA	NA	NA	NA	NA	NA	NA	NA	NA	NA	NA	NA	NA	NA	NA	NA	NA	NA	Ion Torrent and HiSeq	113
Novel gene	F2881	12DG1045	M	Occipital encephalocele, Polydactyly, Polycystic kidney dysplasia, Bilateral anophthalmia, Anencephaly, Small chest, Ambiguous genitalia, Kidneys not visualized	Meckel syndrome 13	617562	TMEM107	NM_183065.4:c.256+1G>A	Homozygous	CS159479	Likely Pathogenic	PP1_Strong, PVS1_Supporting, and PM2_Supporting (LOFTEE score HC)	NA	NA	NA	NA	NA	NA	NA	NA	NA	NA	NA	NA	NA	NA	NA	NA	NA	NA	NA	NA	NA	Autozygome-guided targeted gene analysis	114, 96, 42, 31, 33, 10, 47, 49
Novel allelic disorder/ Non-canonical splice-site/ The variant was reported erroneously in PMID: 27431290 under this case instead of 10DG1068	F2890	12DG1068	F	Microcephaly, Intellectual disability	Shaheen syndrome	615328	COG6	NM_020751.3:c.1167-24A>G;r.1166_1167ins-1167-37_1167-2;p.?	Homozygous	CS135498	Likely Pathogenic	PP1_Strong, PS3_Strong, and PM2_Supporting	NA	NA	NA	NA	NA	NA	NA	NA	NA	NA	NA	NA	NA	NA	NA	NA	NA	PCDHB4	NM_018938.4:c.915del:p.(Lys305Asnfs*12)	NA	NA	Ion Torrent and HiSeq	3, 7
Distracting variant	F2896	12DG1084	M	Rod-cone dystrophy	Retinal cone dystrophy 3B	610356	KCNV2	NM_133497.4:c.553C>G;p.(Leu185Val)	Homozygous	NA	Uncertain Significance	PP3_Moderate, PM1_Supporting, and PM2_Supporting	NA	NA	NA	NA	NA	NA	NA	NA	NA	NA	NA	NA	NA	NA	NA	NA	NA	PHF3	NM_015153.4:c.5800C>T;p.(Arg1934*)	Homozygous	CM1817920	Ion Torrent and Ion Proton	1, 64
Novel gene/ Distracting variant	F2912	12DG1149	M	Intellectual disability, Abnormal facial shape, Delayed eruption of teeth, Discontinuation of the eyebrows, Wide nasal bridge, Hypertelorism, Proptosis, Anteverted nares, Malar flattening, Thin upper lip vermilion, Agenesis of central incisor, Pointed chin, Short finger, Wide intermamillary distance, Skin dimple, Anteriorly placed anus, Bifid scrotum, Cryptorchidism, Hypospadias	Elsahy-Waters syndrome	211380	CDH11	NM_001797.4:c.999+1G>T	Homozygous	CS1615305	Likely Pathogenic	PVS1_Very Strong and PM2_Supporting (LOFTEE score HC)	NA	NA	NA	NA	NA	NA	NA	NA	NA	NA	NA	NA	NA	NA	NA	NA	NA	NDUFC2	ENST00000281031.4:c.61C>T;p.(Pro21Ser)	Homozygous	NA	Ion Torrent and HiSeq	3, 7, 115, 2, 10, 47
Non-canonical splice-site/ Compound heterozygous in a consanguineous family/ Compound heterozygous in a consanguineous family	F2913	12DG1155	M	Global developmental delay, Neonatal jaundice, Frequent falls, Seizures, Recurrent aspiration pneumonia, Gastroesophageal reflux, Constipation, Epicanthic folds, Long eyelashes, Hypertonia, Hyperreflexia in upper limbs, Hyperreflexia in lower limbs, Upper limb hypertonia, Lower limb hypertonia, Limb myoclonus (upper and lower), Neurodegeneration, Mitochondrial abnormalities, Unable to position he…	Sandhoff disease, infantile, juvenile, and adult forms	268800	HEXB	NM_000521.4:c.771+5G>C and NM_000521.4:c.1169+3_1169+10del	Compound heterozygous	CS2015018/ CD1611044	Likely Pathogenic/ Likely Pathogenic	PP1_Strong, PP3_Strong, and PM2_Supporting (LOFTEE score OS)/ PP3_Strong, PP5_Supporting, and PM2_Supporting (LOFTEE score HC)	NA	NA	NA	NA	NA	NA	NA	NA	NA	NA	NA	NA	NA	NA	NA	NA	NA	NA	NA	NA	NA	Ion Torrent and HiSeq	10
Non-canonical splice-site	F2928	12DG1207	F	Developmental delay, Cataract, Subtle facial dysmorphism, Strabismus, Hypotonia, Diffuse cerebellar and vermian atrophy, Posterior brainstem structures appears to be atrophic, Mild enlargement of the medullary olivarynuclei	Marinesco-Sjogren syndrome	248800	SIL1	NM_022464.5:c.1030-9G>A;r.1032_1033insGCAGATG;p.(Phe345Alafs*9)	Homozygous	CS083273	Likely Pathogenic	PS3_Strong, PM2_Supporting, and PP1_Strong	NA	NA	NA	NA	NA	NA	NA	NA	NA	NA	NA	NA	NA	NA	NA	NA	NA	NA	NA	NA	NA	Ion Torrent and Ion Proton	25, 31, 33, 10
Novel gene	F2929	12DG1211, 12DG1212, 12DG1215, 12DG1216	M, F, M, F	Abnormal facial shape, Cerebellar atrophy, Sensorineural hearing impairment, Motor delay, Global developmental delay	Infantile-onset multisystem neurologic, endocrine, and pancreatic disease	616263	PTRH2	NM_016077.5:c.254A>C;p.(Gln85Pro)	Homozygous	CM151075	Likely Pathogenic	PP3_Strong, PP5_Strong, and PM2_Supporting	NA	NA	NA	NA	NA	NA	NA	NA	NA	NA	NA	NA	NA	NA	NA	NA	NA	NA	NA	NA	NA	Ion Torrent and HiSeq	3, 7, 10, 116
Distracting variant	F294	09DG00141	F	Rod-cone dystrophy	NA	NA	NA	NA	NA	NA	NA	NA	NA	NA	NA	NA	NA	NA	NA	NA	NA	NA	NA	NA	NA	NA	NA	NA	NA	RP2	NM_006915.3:c.844C>T;p.(Arg282Trp)	Heterozygous	CM012456	Ion Torrent and Ion Proton	1, 64
High allele frequency	F2943	12DG1256	F	Rod-cone dystrophy	Retinitis pigmentosa 45	613767	CNGB1	NM_001297.5:c.2957A>T;p.(Asn986Ile)	Homozygous	CM111413	Likely pathogenic	PP5_Strong, PM2_Supporting, PP1_Strong, and BP1	NA	NA	NA	NA	NA	NA	NA	NA	NA	NA	NA	NA	NA	NA	NA	NA	NA	NA	NA	NA	NA	Ion Torrent	1
Distracting variant	F2944	12DG1270	M	Cryptophthalmos, Syndactyly, Abnormality of the male genitalia, Urinary tract abnormality	NA	NA	NA	NA	NA	NA	NA	NA	NA	NA	NA	NA	NA	NA	NA	NA	NA	NA	NA	NA	NA	NA	NA	NA	NA	CCDC18	NM_001378204.1:c.303+1G>A	Homozygous	NA	Ion Torrent, Ion Proton, and HiSeq	Unpublished
Gonadal mosaicism	F2955	12DG1311	M	Attention deficit hyperactivity disorder, Seizures	Developmental and epileptic encephalopathy 6B, non-Dravet	619317	SCN1A	NM_001165963.4:c.2593C>T;p.(Arg865*)	Heterozygous	CM024301	Likely Pathogenic	PVS1_Very Strong and PM2_Supporting (LOFTEE score HC)	NA	NA	NA	NA	NA	NA	NA	NA	NA	NA	NA	NA	NA	NA	NA	NA	NA	NA	NA	NA	NA	Ion Torrent and HiSeq	Unpublished
Interfamilial phenotypic heterogeneity/ High allele frequency	F2959	12DG1331	F	Alopecia, Hypogonadism, Primary ovarian failure	Woodhouse-Sakati syndrome	241080	DCAF17 (C2orf37)	NM_025000.4:c.436delC;p.(Ala147Hisfs*9)	Homozygous	CD086166	Likely Pathogenic	PVS1_Strong, PP1_Strong, and PM2_Supporting (LOFTEE score HC)	NA	NA	NA	NA	NA	NA	NA	NA	NA	NA	NA	NA	NA	NA	NA	NA	NA	NA	NA	NA	NA	Autozygome-guided targeted gene analysis	Unpublished
Distracting variant	F2963	12DG1364	M	Septo optic dysplasia	NA	NA	NA	NA	NA	NA	NA	NA	NA	NA	NA	NA	NA	NA	NA	NA	NA	NA	NA	NA	NA	NA	NA	NA	NA	IFI35	NM_005533.5:c.381+2T>C	Homozygous	NA	Ion Torrent, Ion Proton, HiSeq, and Novaseq	3, 7
Novel gene/ Recruited as unaffected but turned out to be affected (inadequate phenotyping)	F2965	12DG1370/ 17DG0048	F/ F	Intellectual disability	NCKAP1-related intellectual disability	NA	NCKAP1	NM_013436.5:c.3280G>T;p.(Glu1094*)	Heterozygous	CM1715834	Uncertain Significance	NA	Strong	Maximum score for genetic evidence has been reached (12)	NA	NA	NA	NA	NA	NA	NA	NA	NA	NA	NA	NA	NA	NA	NA	NA	NA	NA	NA	Ion Torrent, Ion Proton, and HiSeq	3, 8, 117
Distracting variant/ Genomic rearrangement	F2981	12DG1432	M	Megalocornea, Widely patent fontanelles and suture, Prominent forehead, Hypertelorism, Proptosis, Full cheeks, Short chin	Frank-ter Haar syndrome	249420	SH3PXD2B	Large duplication	Homozygous	NA	NA	NA	NA	NA	NA	NA	NA	NA	NA	NA	NA	NA	NA	NA	NA	NA	NA	NA	NA	MYBPC2	NM_004533.4:c.391C>T;p.(Arg131Cys)	Homozygous	NA	Ion Torrent and HiSeq	10, 49
Distracting variant	F2983	12DG1467	M	Cutis laxa, Intellectual disability, Developmental delay, Crowded teeth, High arch palate, Pointed chin, Broad nasal bridge	NA	NA	NA	NA	NA	NA	NA	NA	NA	NA	NA	NA	NA	NA	NA	NA	NA	NA	NA	NA	NA	NA	NA	NA	NA	CNKSR1	NM_006314.3:c.851delC;p.(Pro284Hisfs*74)	Homozygous	CD118289	HiSeq	3
Novel gene	F2995	12DG1528	M	Microcephaly	SPDL1-related microcephaly	NA	SPDL1	NM_017785.5:c.1724_1747del;p.(Ser575_Thr582del)	Homozygous	NA	Uncertain Significance	NA	Moderate	Variant evidence (1); Segregation evidence (LOD score:0.5:1points); Model animal (2); GenCC entry with same phenotype	NA	NA	NA	NA	NA	NA	NA	NA	NA	NA	NA	NA	NA	NA	NA	NA	NA	NA	NA	HiSeq	7, 95
Novel allelic disorder/ Biallelic rather than monoallelic	F3002	12DG1546	F	Microcephaly, Brain atrophy	Seizures, cortical blindness, microcephaly syndrome	616632	DIAPH1	NM_005219.5:c.2332C>T;p.(Gln778*)	Homozygous	CM150728	Likely Pathogenic	PVS1_Strong, PP5_Supporting, and PM2_Supporting	NA	NA	NA	NA	NA	NA	NA	NA	NA	NA	NA	NA	NA	NA	NA	NA	NA	NA	NA	NA	NA	Ion Proton	3, 7
Independent confirmation/ Platform and bioinformatic limitations	F3006	12DG1561	F	Congenital hip dislocation, Motor delay, Sunken cheeks, Abnormality of the skin, Overfolded helix, Premature skin wrinkling, Joint laxity, Failure to thrive, Generalized joint laxity, Vertebral compression fractures, Low-set ears, Hypoplasia of the maxilla, Mandibular prognathia, Excessive wrinkled skin	Geroderma osteodysplasticum	231070	SCYL1BP1 (GORAB)	NM_152281.3:c.231dup;p.(Pro78Thrfs*20)	Homozygous	CI095750	Pathogenic	PVS1_Very Strong, PP1_Strong, and PM2_Supporting	NA	NA	NA	NA	NA	NA	NA	NA	NA	NA	NA	NA	NA	NA	NA	NA	NA	NA	NA	NA	NA	Ion Torrent	24, 39
Platform and bioinformatic limitations	F301	09DG00182	M	Rod-cone dystrophy	Choroideremia	303100	CHM	NM_000390.4:c.1310_1313del;p.(Ser437Thrfs*20)	Hemizygous	CD1110033	Likely Pathogenic	PVS1_Very Strong, PP1_Supporting, and PM2_Supporting	NA	NA	NA	NA	NA	NA	NA	NA	NA	NA	NA	NA	NA	NA	NA	NA	NA	NA	NA	NA	NA	Ion Torrent, Ion Proton, and HiSeq	20
Phenotypic expansion	F3010	12DG1571	F	Motor delay, Expressive language delay, Dystonia, Hypertonia, Choking episodes, nadir	Cerebrotendinous xanthomatosis (phenotypic expansion)	213700	CYP27A1	NM_000784.4:c.1342C>T;p.(Arg448Cys)	Homozygous	CM150805	Likely Pathogenic	PP3_Strong, PM2_Supporting, and PP5	NA	NA	NA	NA	NA	NA	NA	NA	NA	NA	NA	NA	NA	NA	NA	NA	NA	NA	NA	NA	NA	Ion Torrent and Novaseq	3, 7
Non-canonical splice-site	F3019	12DG1616, 12DG1617	M, F	Recurrent fractures, Increased susceptibility to fractures	Osteogenesis imperfecta, type VIII	610915	P3H1 (LEPRE1)	NM_022356.4:c.1170+9G>A	Homozygous	CS1618715	Uncertain Significance	PS3_Strong, PM2_Supporting, PP1_Supporting, and BP4	NA	NA	NA	NA	NA	NA	NA	NA	NA	NA	NA	NA	NA	NA	NA	NA	NA	NA	NA	NA	NA	Ion Torrent	Unpublished
This disease is caused by removal of DKK1 regulatory element rather than deletion of MBL2/ Distracting variant	F3029	12DG1638	M	Pterygium	DKK1-related syndactyly	NA	Regulatory element deletion affecting DKK1	NC_000010.10:g.54337730_54933961del	Homozygous	CG167715	Uncertain Significance	NA	Moderate	Complete overlap of an established HI gene/ genomic region	NA	NA	NA	NA	NA	NA	NA	NA	NA	NA	NA	NA	NA	NA	NA	MBL2	NC_000010.10: g.54337730_54933961del,NM_000242.2:c.-402566_*190167del	Homozygous	CG167715	Ion Torrent and HiSeq	2
Non-canonical splice-site	F3031	12DG1644, 12DG1645	F, F	Osteopetrosis	Pycnodysostosis	265800	CTSK	NM_000396.4:c.244-29A>G	Homozygous	CS1821612	Likely Pathogenic	PP1_Strong, PP5_Strong, PM2_Supporting, and BP4	NA	NA	NA	NA	NA	NA	NA	NA	NA	NA	NA	NA	NA	NA	NA	NA	NA	NA	NA	NA	NA	Ion Proton	33, 39
Non-Mendelian phenotype	F3033	12DG1660	M	Congenital diaphragmatic hernia	NA	NA	NA	NA	NA	NA	NA	NA	NA	NA	NA	NA	NA	NA	NA	NA	NA	NA	NA	NA	NA	NA	NA	NA	NA	NA	NA	NA	NA	Ion Torrent, HiSeq, and Novaseq	Unpublished
High allele frequency	F3052	12DG1729, 12DG2222	M, F	Intellectual disability	Neurodevelopmental disorder with brain abnormalities, poor growth, and dysmorphic facies	615286	ADAT3	NM_138422.4:c.430G>A;p.(Val144Met)	Homozygous	CM135495	Likely Pathogenic	PP5_Very Strong, PM2_Supporting, and PP3	NA	NA	NA	NA	NA	NA	NA	NA	NA	NA	NA	NA	NA	NA	NA	NA	NA	NA	NA	NA	NA	Ion Torrent and HiSeq	57
Interfamilial phenotypic heterogeneity/ Novel gene	F3074	12DG1794	M	Median cleft lip and palate, Microcephaly, Choanal atresia, Coloboma, Cardiomyopathy, Pachygyria, Abnormal genitalia, CHD (ASD, VSD), ACC, Pachygyria, Abnormal inner ear	SCLT1-related OFD	NA	SCLT1	NM_144643.4:c.290+2T>C	Homozygous	CS140990	Likely Pathogenic	PP1_Strong, PVS1_Supporting, PP5_Supporting, and PM2_Supporting (LOFTEE score HC)	Strong	Variant evidence (5); Segregation evidence (4.5); Gene-Level Experimental Evidence (2)	NA	NA	NA	NA	NA	NA	NA	NA	NA	NA	NA	NA	NA	NA	NA	NA	NA	NA	NA	Ion Torrent and HiSeq	72, 31, 14
Interfamilial phenotypic heterogeneity/ Novel gene	F3101	12DG1879	F	Scoliosis, Enlarged tonsils	Klippel-Feil syndrome 4, autosomal recessive, with myopathy and facial dysmorphism	616549	MYO18B	NM_032608.7:c.6905C>A;p.(Ser2302*)	Homozygous	CM154812	Likely Pathogenic	PVS1_Strong, PP1_Strong, and PM2_Supporting (LOFTEE score HC)	NA	NA	NA	NA	NA	NA	NA	NA	NA	NA	NA	NA	NA	NA	NA	NA	NA	NA	NA	NA	NA	Ion Torrent and Ion Proton	33, 118, 10
Novel allelic disorder	F3102	12DG1883	M	Microcephaly	?Seckel syndrome 4	613676	CENPJ	NM_018451.5:c.133C>T;p.(Arg45*)	Homozygous	CM1618655	Likely Pathogenic	PVS1_Very Strong and PM2_Supporting (LOFTEE score HC)	Definitive	Variant evidence (11); Segregation evidence (0.5); Functional work on patient cells (2); Mouse model (2)	NA	NA	NA	NA	NA	NA	NA	NA	NA	NA	NA	NA	NA	NA	NA	NA	NA	NA	NA	Ion Torrent	3, 95
Distracting variant	F3105	12DG1901	F	Holoprosencephaly	NA	NA	NA	NA	NA	NA	NA	NA	NA	NA	NA	NA	NA	NA	NA	NA	NA	NA	NA	NA	NA	NA	NA	NA	NA	MATN4	NM_030590.4:c.515G>C;p.(Gly172Ala)	Homozygous	CM150861	Ion Torrent and HiSeq	7, 3, 113, 49
Biallelic rather than monoallelic	F3108	12DG1912	F	Abnormal eye morphology, Corneal scarring	Anterior segment dysgenesis 2, multiple subtypes	610256	FOXE3	NM_012186.3:c.720C>A;p.(Cys240*)	Homozygous	CM062745	Likely Pathogenic	PVS1_Strong, PP5_Moderate, and PM2_Supporting	NA	NA	NA	NA	NA	NA	NA	NA	NA	NA	NA	NA	NA	NA	NA	NA	NA	NA	NA	NA	NA	Ion Torrent	Unpublished
Novel gene	F3112	12DG1931	M	Retinitis pigmentosa	CDH16-related retinal dystrophy	NA	CDH16	NM_004062.4:c.950C>T;p.(Ala317Val)	Homozygous	CM168313	Uncertain Significance	NA	Moderate	Variant evidence (1); Segregation evidence (4); Gene-Level Experimental Evidence (2)	NA	NA	NA	NA	NA	NA	NA	NA	NA	NA	NA	NA	NA	NA	NA	NA	NA	NA	NA	HiSeq	1, 33, 10
Distracting variant	F3118	12DG2002	F	Microcephaly	NA	NA	NA	NA	NA	NA	NA	NA	NA	NA	NA	NA	NA	NA	NA	NA	NA	NA	NA	NA	NA	NA	NA	NA	NA	CNTN3	NM_020872.2:c.2309C>T:p.Pro770Leu	Homozygous	CM178906	HiSeq	7, 95, 10
Independent confirmation	F3119	12DG2007	F	Spondyloepiphyseal dysplasia	Ehlers-Danlos syndrome, spondylodysplastic type, 2	615349	B3GALT6	NM_080605.4:c.536_541dupGCCGCC;p.(Arg179_Arg180dup)	Homozygous	NA	Uncertain Significance	PM2_Supporting (LOFTEE score HC)	NA	NA	NA	NA	NA	NA	NA	NA	NA	NA	NA	NA	NA	NA	NA	NA	NA	NA	NA	NA	NA	Ion Torrent	24, 39
Novel gene	F3126	12DG2038	M	Intellectual disability, Hearing loss, Ptosis, Strabismus	Joubert syndrome 36	618763	FAM149B1	NM_173348.2:c.356_357del;p.(Lys119Ilefs*18)	Homozygous	CD194508	Likely Pathogenic	PVS1_Strong, PP1_Strong, and PM2_Supporting (LOFTEE score HC)	NA	NA	NA	NA	NA	NA	NA	NA	NA	NA	NA	NA	NA	NA	NA	NA	NA	NA	NA	NA	NA	Ion Torrent and Ion Proton	104
Distracting variant	F3128	13DG0570	F	Seizures, Abnormal facial shape, Intellectual disability	NA	NA	NA	NA	NA	NA	NA	NA	NA	NA	NA	NA	NA	NA	NA	NA	NA	NA	NA	NA	NA	NA	NA	NA	NA	SEC24D	NM_014822.4:c.697G>C;p.(Gly233Arg)	Homozygous	CM150862	Ion Torrent, HiSeq, and Novaseq	3, 7
Interfamilial phenotypic heterogeneity/ Blended phenotype/ Novel gene/ Reduced penetrance/ Genetic heterogeneity	F3134	12DG2078	F	Intrauterine growth retardation, ?Motor delay, Feeding difficulties, Weak voice, Short neck, Mild microcephaly, Hirsutism, Low posterior hairline, Absent facial folds, Narrow forehead, Low-set ears, Bulbous nose, Long philtrum, Abnormality of the mouth, Thin upper lip vermilion, Bilateral ptosis, High, narrow palate, Webbed neck, Muscle weakness, Micrognathia, Misalignment of teeth	Klippel-Feil syndrome 4, autosomal recessive, with myopathy and facial dysmorphism/Diabetes mellitus, insulin-resistant, with acanthosis nigricans	616549/610549	MYO18B	NM_032608.7:c.6905C>A;p.(Ser2302*)	Homozygous	CM154812	Likely Pathogenic	PVS1_Strong, PP1_Strong, and PM2_Supporting (LOFTEE score HC)	NA	NA	INSR	NM_000208.2:c.433C>T;p.(Arg145Cys)	Homozygous	CM122293	Likely Pathogenic	PP1_Strong, PS3_Strong, and PM2_Supporting	NA	NA	NA	NA	NA	NA	NA	NA	NA	NA	NA	NA	NA	Ion Torrent and HiSeq	118, 33, 10, 265
Novel gene/ Distracting variant	F3136	12DG2083, 12DG2084	M, M	Microcephaly, Strabismus, Intellectual disability	Intellectual developmental disorder with abnormal behavior, microcephaly, and short stature	618342	PUS7	NM_019042.5:c.1507G>T;p.(Asp503Tyr)	Homozygous	CM193493	Likely Pathogenic	PP3_Strong, PP5_Strong, and PM2_Supporting	NA	NA	NA	NA	NA	NA	NA	NA	NA	NA	NA	NA	NA	NA	NA	NA	NA	TRIM4	NM_033091.3:c.337C>T;p.(Gln113*)	Homozygous	NA	HiSeq	95, 7, 122
Novel gene	F3150	12DG2119, 12DG2120	F, M	Abnormal facial shape	Bone marrow failure syndrome 4	618116	MYSM1	NM_001085487.3:c.1168G>T;p.(Glu390*)	Homozygous	CM1311831	Pathogenic	PVS1_Very Strong, PP5_Moderate, and PM2_Supporting (LOFTEE score HC)	NA	NA	NA	NA	NA	NA	NA	NA	NA	NA	NA	NA	NA	NA	NA	NA	NA	NA	NA	NA	NA	HiSeq	120
Missense rather than LOF	F3151	12DG2122	M	Irritable, Intellectual disability, Specific learning disability, Myopia, Open mouth appearance, Prominent upper(central) incisors, Grimacing sm Tall stature, Joint hypermobility, Astigmatism, Long fingers, Long toes, Arachnodactyly, Increased laxity of wrists, Increased laxity of fingers, Thick eyebrow, Shawl scrotum, Macrotia, Joint laxity, 3-Methylglutaconicaciduria, Decreased muscle tone, dec…	Cohen syndrome	216550	VPS13B	NM_152564.5:c.5783C>T;p.(Pro1928Leu)	Homozygous	NA	Uncertain Significance	PP1_Strong, PM2_Supporting, BP1, and BP4	NA	NA	NA	NA	NA	NA	NA	NA	NA	NA	NA	NA	NA	NA	NA	NA	NA	NA	NA	NA	NA	Ion Torrent, HiSeq, and Novaseq	3
Bioinformatic limitations	F3165	12DG2152	F	Aplasia cutis congenita, Patent ductus arteriosus, Ventricular septal defect, Umbilical hernia, Delayed speech and language development, Delayed fine motor development, Abnormal facial shape, left occipital infarction, Global developmental delay	Adams-Oliver syndrome 4	615297	EOGT (C3ORF64)	NM_001278689.2:c.1074delA;p.(Gly359Aspfs*28)	Homozygous	CD132506	Likely Pathogenic	PVS1_Strong, PP1_Moderate, and PM2_Supporting	NA	NA	NA	NA	NA	NA	NA	NA	NA	NA	NA	NA	NA	NA	NA	NA	NA	NA	NA	NA	NA	Ion Torrent and Novaseq	121, 39
Blended phenotype/ High allele frequency/ Genetic heterogeneity/ Positional mapping-related challenge	F3182	12DG2214	M	Oligohydramnios, Induced vaginal delivery, Hypertension, Gestational diabetes, Respiratory distress, Arthrogryposis, Genu recurvatum, Short neck, Thoracic kyphoscoliosis, Bronchial asthma, Myopia, Facial Dysmorphism, Short stature, Barrel-shaped chest, Vertebral fusion, Hemivertebrae, Myopia, Loss of vision, Limited hip movement, Abnormality of the hip joints, Abnormality of the vertebrae, Rib ab…	Spondylocostal dysostosis 1, autosomal recessive/Hemolytic anemia, G6PD deficient (favism)	277300/300908	DLL3	NM_203486.3:c.1136G>A;p.(Cys379Tyr)	Homozygous	CM1618671	Likely Pathogenic	PP3_Strong, PP5_Moderate, and PM1_Supporting	NA	NA	G6PD	ENST00000393562.2:c.233T>C;p.(Ile78Thr)	Hemizygous	CM930263	Pathogenic	PP5_Very Strong, PM1_Moderate, PP3_Moderate, and PM2_Supporting	NA	NA	NA	NA	NA	NA	NA	NA	NA	NA	NA	NA	NA	Ion Torrent and HiSeq	39
Positional mapping-related challenge	F3184	12DG2220	M	Congenital Glaucoma	Glaucoma 3A, primary open angle, congenital, juvenile, or adult onset	231300	CYP1B1	NM_000104.4:c.1405C>T;p.(Arg469Trp)	Homozygous	CM980505	Pathogenic	PP5_Very Strong, PP3_Moderate, and PM1_Supporting	NA	NA	NA	NA	NA	NA	NA	NA	NA	NA	NA	NA	NA	NA	NA	NA	NA	NA	NA	NA	NA	Ion Torrent	4
Novel gene/ High allele frequency	F3190	12DG2241, 13DG2294	F, F	Global developmental delay, Abnormal facial shape, Agenesis of the corpus callosum, Delayed speech and language development, Hyperactivity, Hypertelorism, Flat face, Epicanthus, Intellectual disability	Neurodevelopmental disorder with brain abnormalities, poor growth, and dysmorphic facies	615286	ADAT3	NM_138422.4:c.430G>A;p.(Val144Met)	Homozygous	CM135495	Likely Pathogenic	PP5_Very Strong, PM2_Supporting, and PP3	NA	NA	NA	NA	NA	NA	NA	NA	NA	NA	NA	NA	NA	NA	NA	NA	NA	NA	NA	NA	NA	Ion Torrent and HiSeq	86, 63, 3, 2
Independent confirmation	F3191	12DG2243, 12DG2244	U, M	Scoliosis, Joint hypermobility	Osteogenesis imperfecta, type XVII	616507	SPARC	NM_003118.4:c.57+1G>C	Homozygous	CS165296	Likely Pathogenic	PVS1_Very Strong and PM2_Supporting (LOFTEE score HC)	NA	NA	NA	NA	NA	NA	NA	NA	NA	NA	NA	NA	NA	NA	NA	NA	NA	NA	NA	NA	NA	Ion Torrent and HiSeq	24, 10
Distracting variant/Phenotypic expansion	F3196	12DG2262	U	Non-immune Hydrops (NIHF)	Arterial calcification, generalized, of infancy, 1	208000	ENPP1	NM_006208.3:c.1724-1G>T	Homozygous	NA	Likely Pathogenic	PVS1_Very Strong, PM2_Supporting	NA	NA	NA	NA	NA	NA	NA	NA	NA	NA	NA	NA	NA	NA	NA	NA	NA	UBN1	NM_001079514.3:c.2356T>A;p.(Leu786Met)	Homozygous	CM155453	HiSeq	119, 49, 123
Non-canonical splice-site/ Deep intronic	F3199	12DG2276, 12DG2446	M, F	Obesity, Polydactyly, Intellectual disability, Retinitis pigmentosa, Typical facies, Hypogenitalism, Clinodactyly, Acanthosis nigricans	Bardet-Biedl syndrome 1	209900	BBS1	NM_024649.5:c.951+58C>T;r.951_952ins951+1_951+58;p.(Gly318Valfs*62)	Homozygous	CS103691	Likely Pathogenic	PP5_Strong, PM2_Supporting, PP1_Strong, and BP4	NA	NA	NA	NA	NA	NA	NA	NA	NA	NA	NA	NA	NA	NA	NA	NA	NA	NA	NA	NA	NA	Ion Torrent	31, 26, 33, 10
Blended phenotype/ High allele frequency/ High allele frequency/ Genetic heterogeneity	F3200	12DG2279	M	Retinal Dystrophy/ Congenital Glaucoma	Retinal cone dystrophy 3B/Glaucoma 3A, primary open angle, congenital, juvenile, or adult onset	610356/231300	KCNV2	NM_133497.4:c.238G>T;p.(Glu80*)	Homozygous	CM131137	Likely Pathogenic	PVS1_Strong, PP1_Strong, and PM2_Supporting (LOFTEE score HC)	NA	NA	CYP1B1	NM_000104.4:c.182G>A;p.(Gly61Glu)	Homozygous	CM980497	Pathogenic	PP5_Very Strong, PM5_Strong, and PP3_Moderate	NA	NA	NA	NA	NA	NA	NA	NA	NA	NA	NA	NA	NA	Ion Torrent	Unpublished
Independent confirmation	F3225	12DG2397	F	Joint laxity, Multiple joint dislocation, Distal arthrogryposis, Arachnodactyly, Broad forehead, Prominent forehead, Highly arched eyebrow, Long eyelashes, Deeply set eye, Depressed nasal bridge, Abnormality of the nares, Low-set ears, Short neck, Down-sloping shoulders, Heart murmur	Ehlers-Danlos syndrome, spondylodysplastic type, 2	615349	B3GALT6	NM_080605.4:c.556T>C;p.(Phe186Leu)	Homozygous	CM165283	Likely Pathogenic	PS1, PM2_Supporting, and PP3	NA	NA	NA	NA	NA	NA	NA	NA	NA	NA	NA	NA	NA	NA	NA	NA	NA	NA	NA	NA	NA	Ion Torrent and HiSeq	24, 39, 49
Pseudodominance	F3252	12DG2474	M	Retinal Dystrophy	Cone-rod dystrophy 6	601777	GUCY2D	NM_000180.4:c.527T>C;p.(Leu176Pro)	Homozygous	CM168199	Likely Pathogenic	PS3_Strong, PP1_Supporting, and PM2_Supporting	NA	NA	NA	NA	NA	NA	NA	NA	NA	NA	NA	NA	NA	NA	NA	NA	NA	NA	NA	NA	NA	Ion Torrent	1
High allele frequency	F3255	12DG2488	F	Cataract	Cataract 17, multiple types	611544	CRYBB1	NM_001887.4:c.171delG;p.(Asn58Thrfs*107)	Homozygous	CD072392	Pathogenic	PVS1_Strong, PP1_Strong, PP5_Supporting, and PM2_Supporting	NA	NA	NA	NA	NA	NA	NA	NA	NA	NA	NA	NA	NA	NA	NA	NA	NA	NA	NA	NA	NA	Ion Torrent	Unpublished
Positional mapping-related challenge	F3264	12DG2536	F	Microphthalmia	Microphthalmia, isolated 2	610093	VSX2	NM_182894.3:c.243del;p.(Leu84Serfs*57)	Homozygous	NA	Likely Pathogenic	PVS1_Very Strong and PM2_Supporting	NA	NA	NA	NA	NA	NA	NA	NA	NA	NA	NA	NA	NA	NA	NA	NA	NA	NA	NA	NA	NA	Ion Torrent, Ion Proton, and HiSeq	Unpublished
Non-canonical splice-site/ Deep intronic	F327	09DG00271, 09DG00275	M, F	Obesity, Intellectual disability, Retinitis pigmentosa, Typical facies, Asthma, Undescended testicle, Brachydactyly	Bardet-Biedl syndrome 1	209900	BBS1	NM_024649.5:c.1110+329C>T;r.951_952ins951+1_951+147;p.(Gly318Valfs*35)	Homozygous	CS1615686	Likely Pathogenic	PS3_Strong, PM4_Moderate, and PM2_Supporting	NA	NA	NA	NA	NA	NA	NA	NA	NA	NA	NA	NA	NA	NA	NA	NA	NA	NA	NA	NA	NA	Autozygome-guided targeted gene analysis	41, 31, 32, 10, 47
Phenotypic expansion/ Non-canonical splice-site	F3275	12DG2577	M	Intellectual disability, Microcephaly, Dupuytren contracture, Hypospadias, Pulmonary insufficiency, Oral cleft, Global developmental delay, Short attention span, Central hypotonia, Decreased body mass index, Spasticity, Impaired social interactions, Strabismus, Abnormality of the pinna, Microphthalmia, Narrow palpebral fissure, Downslanted palpebral fissures, Narrow forehead, Narrow mouth, Brain …	Congenital disorder of glycosylation, type Iii	613612	COG5	ENST00000297135.3:c.1120-12T>A;r:1120del;p.(Asp374Phefs*40)	Homozygous	CS1615265	Likely Pathogenic	PP3_Very Strong and PM2_Supporting (LOFTEE score OS)	NA	NA	NA	NA	NA	NA	NA	NA	NA	NA	NA	NA	NA	NA	NA	NA	NA	NA	NA	NA	NA	Ion Proton and HiSeq	3, 33, 10, 47
Phenotypic expansion	F3276	12DG2581	M	Rod-cone dystrophy, Obesity, Abnormal facial shape, Upslanted palpebral fissure	Alagille syndrome (phenotypic expansion)	118450	JAG1	NM_000214.3:c.1481_1482insA;p.(Asn494Lysfs*12)	Heterozygous (De novo)	NA	Pathogenic	PVS1_Very Strong, PS2_Strong, and PM2_Supporting (LOFTEE score HC)	NA	NA	NA	NA	NA	NA	NA	NA	NA	NA	NA	NA	NA	NA	NA	NA	NA	NA	NA	NA	NA	Ion Torrent	1
Non-canonical splice-site	F3281	12DG2591, 12DG2592	F, F	Hypohidrosis, Intellectual disability	Shaheen syndrome	615328	COG6	NM_020751.3:c.1167-24A>G;r.1166_1167ins-1167-37_1167-2;p.?	Homozygous	CS135498	Likely Pathogenic	PP1_Strong, PS3_Strong, and PM2_Supporting	NA	NA	NA	NA	NA	NA	NA	NA	NA	NA	NA	NA	NA	NA	NA	NA	NA	NA	NA	NA	NA	Autozygome-guided targeted gene analysis	Unpublished
Blended phenotype/ Genetic heterogeneity	F3282	12DG2604	M	Short stature, Severe short stature, Osteopenia, Joint laxity, Coxa valga, Scoliosis, Generalized joint laxity	COL11A2-related stickler syndrome/Ehlers-Danlos syndrome, spondylodysplastic type, 1	NA/130070	COL11A2	NM_080680.3:c.1607G>A;p.(Arg536Gln)	Homozygous	CM1618657	Uncertain Significance	NA	Strong	Variant evidence (11); Segregation evidence (4.5)	B4GALT7	NM_007255.3:c.808C>T;p.(Arg270Cys)	Homozygous	CM041675	Pathogenic	PP5_Very Strong, PS3, and PP3_Strong	NA	NA	NA	NA	NA	NA	NA	NA	NA	NA	NA	NA	NA	Ion Torrent	124
Novel gene/ Platform and bioinformatic limitations	F3285	12DG2614, 13DG1830	F, M	Cerebral palsy, Seizures, Hiatus hernia, Tetraplegia, Gastroesophageal reflux, Feeding difficulties, Nystagmus, Esophagitis, Pyloric stenosis, Generalized hypotonia	Spastic ataxia 8, autosomal recessive, with hypomyelinating leukodystrophy	617560	NKX6-2	NM_177400.3:c.487C>G;p.(Leu163Val)	Homozygous	CM176740	Pathogenic	PP5_Very Strong, PP3_Strong, and PM1_Supporting	NA	NA	NA	NA	NA	NA	NA	NA	NA	NA	NA	NA	NA	NA	NA	NA	NA	NA	NA	NA	NA	Ion Torrent, Ion Proton, HiSeq and Novaseq	125
Phenotypic expansion/ Platform and bioinformatic limitations	F3294	12DG2657	F	Cataract	Osteochondrodysplasia, complex lethal, Symoens-Barnes-Gistelinck type (phenotypic expansion)	616897	TAPT1	NM_153365.3:c.846+2insT;r.712_846del	Homozygous	CI170888	Likely Pathogenic	PP3_Strong, PM2_Supporting, and PS3 (LOFTEE score HC)	NA	NA	NA	NA	NA	NA	NA	NA	NA	NA	NA	NA	NA	NA	NA	NA	NA	NA	NA	NA	NA	Ion Proton, HiSeq, and Novaseq	25, 10
Recruited as unaffected but turned out to be affected/ Pseudodominance	F330	09DG00296	M	Rod Cone Dystrophy	Retinitis pigmentosa 25	602772	EYS	NM_001142800.2:c.32dup;p.(Met12Aspfs*14)	Homozygous	CI130720	Pathogenic	PVS1_Very Strong, PP5_Moderate, and PM2_Supporting	NA	NA	NA	NA	NA	NA	NA	NA	NA	NA	NA	NA	NA	NA	NA	NA	NA	NA	NA	NA	NA	HiSeq	18
Phenotypic expansion/ Independent confirmation	F3303	13DG0010	U	Holoprosencephaly	Hydrocephalus, congenital, 3, with brain anomalies (phenotypic expansion)	617967	WDR81	NM_001163809.2:c.845G>A;p.(Gly282Glu)	Homozygous	CM150814	Uncertain Significance	PP3_Moderate, PM2_Supporting, and BP1	NA	NA	NA	NA	NA	NA	NA	NA	NA	NA	NA	NA	NA	NA	NA	NA	NA	NA	NA	NA	NA	Ion Torrent and HiSeq	96, 113, 3, 7, 49
Blended phenotype/ High allele frequency/ Genetic heterogeneity	F3304	09DG00799	M	Cone/cone-rod dystrophy	Polycystic kidney disease 4, with or without hepatic disease/Achromatopsia 7	263200/616517	PKHD1	NM_138694.4:c.4870C>T;p.(Arg1624Trp)	Homozygous	CM020959	Pathogenic	PP1_Strong, PP5_Strong, PM1_Supporting, PM2_Supporting, and PP3_Supporting	NA	NA	ATF6	NM_007348.4:c.949C>T;p.(Arg317*)	Homozygous	CM1817896	Likely Pathogenic	PVS1 and PM2_Supporting (LOFTEE score HC)	NA	NA	NA	NA	NA	NA	NA	NA	NA	NA	NA	NA	NA	Ion Torrent, Ion Proton, and HiSeq	64, 1, 57
Blended phenotype/ High allele frequency/ Genetic heterogeneity	F3310	13DG0035	M	Short femur, Short tibia, Spina bifida, Abnormal renal physiology, Osteopenia, Hypocalcemia, Chronic diarrhea, Abnormality of blood glucose concentration, Impairment of galactose metabolism, Seizures, Febrile seizures	Pseudohypoparathyroidism type Ia/Hemolytic anemia, G6PD deficient (favism)	103580/300908	GNAS	NM_000516.7:c.476T>C;p.(Val159Ala)	Heterozygous (De novo)	CM117765	Pathogenic	PS2_Strong, PM1_Moderate, PM5_Moderate, PP3_Moderate, and PM2_Supporting	NA	NA	G6PD	ENST00000393562.2:c.233T>C;p.(Ile78Thr)	Hemizygous	CM930263	Pathogenic	PP5_Very Strong, PM1_Moderate, PP3_Moderate, and PM2_Supporting	NA	NA	NA	NA	NA	NA	NA	NA	NA	NA	NA	NA	NA	Ion Torrent and Ion Proton	3, 39
Novel gene	F3318	13DG0062, 13DG0167	M, F	Hypertonia, Microcephaly, Cerebellar hypoplasia, Hypoplasia of the pons, Extra-axial cerebrospinal fluid accumulation, Abnormality of the cerebrospinal fluid, Hypoplasia of the corpus callosum , Polycythemia , Jaundice, Seizures, Infantile spasms , Myoclonus, Motor delay, Impaired smooth pursuit, Decreased body weight, Short stature, Sloping forehead, Muscular hypotonia of the trunk , Hyperreflex…	Pontocerebellar hypoplasia, type 2F	617026	TSEN15	NM_052965.4:c.226T>G;p.(Trp76Gly)	Homozygous	CM150870	Uncertain Significance	PP3_Moderate and PM2_Supporting	NA	NA	NA	NA	NA	NA	NA	NA	NA	NA	NA	NA	NA	NA	NA	NA	NA	NA	NA	NA	NA	Ion Torrent	7, 126, 95, 3
Independent confirmation/ Platform and bioinformatic limitations	F3326	13DG0087	F	Cutis laxa, Generalized joint laxity, Scoliosis, Congenital diaphragmatic hernia, Malar flattening, Mandibular prognathia, Obesity, Scleroderma, Menstrual irregularities, Infertility, Depression	Geroderma osteodysplasticum	231070	SCYL1BP1 (GORAB)	NM_152281.3:c.231dup;p.(Pro78Thrfs*20)	Homozygous	CI095750	Pathogenic	PVS1_Very Strong, PP1_Strong, and PM2_Supporting	NA	NA	NA	NA	NA	NA	NA	NA	NA	NA	NA	NA	NA	NA	NA	NA	NA	NA	NA	NA	NA	Ion Torrent	24, 39
Novel gene	F3334	15DG0307	M	Global developmental delay, Hypospadias, Alopecia, Microtia, Anteverted nares, Cafe-au-lait spot	ASTN2-related neurodevelopmental disorder	NA	ASTN2	NM_001365068.1:c.892G>C;p.(Asp298His)	Homozygous	CM1715827	Uncertain Significance	NA	Strong	Variant evidence (9); Segregation evidence (0.5)	NA	NA	NA	NA	NA	NA	NA	NA	NA	NA	NA	NA	NA	NA	NA	NA	NA	NA	NA	Ion Torrent and Ion Proton	25, 8
Blended phenotype/ Genetic heterogeneity	F3339	13DG0152	M	Birth length and OFC small, Poor gain of weight, Triangular face, Receding forehead, Beaked nose and hypoplastic nostrils, Long philtrum, Posteriorly rotated malformed ears, Thin lips and micro-retrognathia, Hypoplastic scrotum with (bilateral) undescended testis, Profound sensorineural hearing loss, Downturned tip, Motor milestones were delayed, Developmental milestones (mild) delay, Hypertonia …	Warsaw breakage syndrome/Spastic ataxia 3, autosomal recessive	613398/611390	DDX11	NM_030653.4:c.2638dup;p.(Ala880Glyfs*94)	Homozygous	CI1819098	Likely Pathogenic	PVS1_Very Strong and PM2_Supporting	NA	NA	MARS2	NM_138395.3:c.1595C>G;p.(Ala532Gly)	Homozygous	NA	Uncertain Significance	PM2_Supporting and BP1	NA	NA	NA	NA	NA	NA	NA	NA	NA	NA	NA	NA	NA	Ion Torrent and HiSeq	95, 127
Distracting variant	F3344	13DG0182	M	Intellectual disability	NA	NA	NA	NA	NA	NA	NA	NA	NA	NA	NA	NA	NA	NA	NA	NA	NA	NA	NA	NA	NA	NA	NA	NA	NA	TADA1	NM_053053.4:c.598C>T;p.(Arg200*)	Heterozygous	CM1615324	Ion Torrent, Ion Proton, and HiSeq	3
Non-canonical splice-site	F3349	13DG0244	F	Microcephaly	Microcephaly 17, primary, autosomal recessive	617090	CIT	NM_001206999.2:c.753+3A>T;r.660_753del;p.(Asp221*)	Homozygous	CS1613453	Likely Pathogenic	PP3_Strong, PM2_Supporting, and PP5 (LOFTEE score OS)	NA	NA	NA	NA	NA	NA	NA	NA	NA	NA	NA	NA	NA	NA	NA	NA	NA	NA	NA	NA	NA	Ion Torrent and Ion Proton	128, 95, 10
Novel gene/ Independent confirmation/ Genetic heterogeneity	F3354	13DG0259/ 15DG0933	U/ F	Non-immune Hydrops(NIHF), Cystic hygroma, Ascites/ Pleural effusion, Ascites, Edema, Coarse facial features, Cutis laxa, Narrow chest	FCRL4-related cystic hygroma and NIHF/ Sialic acid storage disorder, infantile	NA/ 269920	FCRL4	NM_031282.3:c.847+1G>A	Homozygous/ Heterozygous	CS155505	Uncertain Significance	NA	Limited	Variant evidence (2); Segregation evidence (0.5)	SLC17A5	NM_012434.5:c.1111+1G>A	Heterozygous/Homozygous	CS1718500	Pathogenic	PVS1, PM2_Supporting, and PP5 (LOFTEE score LC)	Moderate	Variant evidence (5); Segregation evidence (3.5)	NA	NA	NA	NA	NA	NA	NA	NA	NA	NA	NA	HiSeq	57, 113, 119, 10, 49
High allele frequency	F3356	13DG0262, 13DG0263, 13DG0264, 13DG0265	M, M, M, F	Cone/cone-rod dystrophy	Retinal cone dystrophy 3B	610356	KCNV2	NM_133497.4:c.427G>T;p.(Glu143*)	Homozygous	CM062789	Pathogenic	PVS1_Very Strong, PP1_Strong, and PM2_Supporting	NA	NA	NA	NA	NA	NA	NA	NA	NA	NA	NA	NA	NA	NA	NA	NA	NA	NA	NA	NA	NA	Ion Torrent	130, 33, 1
Non-canonical splice-site/ Poor in silico prediction/ Distracting variant	F3360	13DG0274, 13DG0290	M, M	Molar tooth sign, Partial Agenesis of corpus callosum, Stenogyria/microgyria in the posterior and medial occipital cortex, Abnormal breathing, Developmental delay, Dysmorphic features, Microcephaly, Hypotonia, Polydactyly, Nystagmus	Joubert syndrome 20	614970	TMEM231	NM_001077418.3:c.665-11T>C;r.665_879del;p.(Val222Glufs*19)	Homozygous	CS1615725	Likely Pathogenic	PS3_Strong, PP1_Strong, and PM2_Supporting	NA	NA	NA	NA	NA	NA	NA	NA	NA	NA	NA	NA	NA	NA	NA	NA	NA	PDPR	NM_017990.5:c.1360G>T;p.(Gly454Cys)	Homozygous	CM150871	HiSeq	31, 7, 3
High allele frequency	F3374	13DG0323, 13DG0324	M, M	Cataract	Cataract 17, multiple types	611544	CRYBB1	NM_001887.4:c.171delG;p.(Asn58Thrfs*107)	Homozygous	CD072392	Pathogenic	PVS1_Strong, PP1_Strong, PP5_Supporting, and PM2_Supporting	NA	NA	NA	NA	NA	NA	NA	NA	NA	NA	NA	NA	NA	NA	NA	NA	NA	NA	NA	NA	NA	Ion Torrent and Ion Proton	25
Phenotypic expansion	F3378	13DG0334	F	Abnormal retina	Knobloch syndrome, type 1 (phenotypic expansion)	267750	COL18A1	NM_001379500.1:c.3523_3524del;p.(Leu1175Valfs*72)	Homozygous	CD023246	Pathogenic	PVS1_Very Strong, PP5_Strong, and PM2_Supporting (LOFTEE score HC)	NA	NA	NA	NA	NA	NA	NA	NA	NA	NA	NA	NA	NA	NA	NA	NA	NA	NA	NA	NA	NA	Ion Torrent and Ion Proton	1
Non-canonical splice-site/ Poor in silico prediction	F3389	13DG0374, 13DG0375	M, F	Retinal dystrophy, Short stature, Narrow chest	Spondylometaphyseal dysplasia, axial	602271	CFAP410 (C21orf2)	NM_004928.3:c.643-23A>T;p.(Asn215Valfs*140)	Homozygous	CS164296	Likely Pathogenic	PP5_Moderate, PM2_Supporting, PP1_Strong and BP4	NA	NA	NA	NA	NA	NA	NA	NA	NA	NA	NA	NA	NA	NA	NA	NA	NA	NA	NA	NA	NA	HiSeq	31, 1, 39
Non-canonical splice-site	F339	09DG00341	U	Alopecia, Diabetes mellitus, Dystonia	Woodhouse-Sakati syndrome	241080	DCAF17 (C2orf37)	NM_025000.4:c.127-3_127-1delTAGinsAA	Homozygous	NA	Likely Pathogenic	PP3_Strong, PP4_Supporting, and PM2_Supporting	NA	NA	NA	NA	NA	NA	NA	NA	NA	NA	NA	NA	NA	NA	NA	NA	NA	NA	NA	NA	NA	Autozygome-guided targeted gene analysis	135, 10
High allele frequency	F3392	13DG0401	M	Retinal Dystrophy	Retinal cone dystrophy 3B	610356	KCNV2	NM_133497.4:c.427G>T;p.(Glu143*)	Homozygous	CM062789	Pathogenic	PVS1_Very Strong, PP1_Strong, and PM2_Supporting	NA	NA	NA	NA	NA	NA	NA	NA	NA	NA	NA	NA	NA	NA	NA	NA	NA	NA	NA	NA	NA	Ion Torrent	1
Intrafamilial phenotypic heterogeneity/ Novel gene	F3393	13DG0405/13DG0406/16DG1530	M/ M/ M	Bilateral chorioretinal and iris and optic nerve coloboma, Retinal detachment, Glaucoma, Myopia, Short stature, High forehead, Proptosis of both eyes, with Lt eye blindness (complete corneal opacities), Rt eye impaired vision (corneal opacities), Full Lower lip, Thin upper lip, Hypoplasia Ala nasi, Webbed neck, Mild pectus excavatum, Hyperextensible all joints, Distal and middle digital phalanx i…	Joint laxity, short stature, and myopia	617662	GZF1	NM_022482.5:c.1054dup;p.(Thr352Asnfs*50)	Homozygous	CI175813	Likely Pathogenic	PVS1_Very Strong and PM2_Supporting (LOFTEE score HC)	NA	NA	NA	NA	NA	NA	NA	NA	NA	NA	NA	NA	NA	NA	NA	NA	NA	NA	NA	NA	NA	Ion Torrent	129
Novel gene	F3397	13DG0424, 13DG0425	M, F	Truncus arteriosus	Congenital heart defects and ectodermal dysplasia	617364	PRKD1	NM_002742.3:c.1852C>T;p.(Arg618*)	Homozygous	CM152776	Likely Pathogenic	PVS1_Strong and PP1_Moderate (LOFTEE score HC)	NA	NA	NA	NA	NA	NA	NA	NA	NA	NA	NA	NA	NA	NA	NA	NA	NA	NA	NA	NA	NA	HiSeq	30
Distracting variant	F3402	13DG0447	M	Non-immune fetal hydrops	NA	NA	NA	NA	NA	NA	NA	NA	NA	NA	NA	NA	NA	NA	NA	NA	NA	NA	NA	NA	NA	NA	NA	NA	NA	DNAH14	NM_001367479.1:c.3755T>A;p.(Met1252Lys)	Homozygous	CM155509	HiSeq and Novaseq	119, 49
Non-canonical splice-site	F3408	13DG0465	M	Hypohidrosis, Intellectual disability	Shaheen syndrome	615328	COG6	NM_020751.3:c.1167-24A>G;r.1166_1167ins-1167-37_1167-2;p.?	Homozygous	CS135498	Likely Pathogenic	PP1_Strong, PS3_Strong, and PM2_Supporting	NA	NA	NA	NA	NA	NA	NA	NA	NA	NA	NA	NA	NA	NA	NA	NA	NA	NA	NA	NA	NA	Autozygome-guided targeted gene analysis	Unpublished
Independent confirmation	F3410	13DG0474	M	Intellectual disability, Attention deficit hyperactivity disorder	HELZ-related neurodevelopmental disorder	NA	HELZ	NM_014877.3:c.2470A>G;p.(Met824Val)	Heterozygous (De novo)	CM1714688	Uncertain Significance	NA	Moderate	Variant evidence (1); Segregation evidence (1.5); Gene-Level Experimental Evidence (4); Associated with a disease (1)	NA	NA	NA	NA	NA	NA	NA	NA	NA	NA	NA	NA	NA	NA	NA	NA	NA	NA	NA	Ion Torrent and Ion Proton	133, 3
Interfamilial phenotypic heterogeneity/ High allele frequency	F3412	13DG0482	F	Diabetes mellitus, Amenorrhea, Alopecia	Woodhouse-Sakati syndrome	241080	DCAF17 (C2orf37)	NM_025000.4:c.436delC;p.(Ala147Hisfs*9)	Homozygous	CD086166	Likely Pathogenic	PVS1_Strong, PP1_Strong, and PM2_Supporting (LOFTEE score HC)	NA	NA	NA	NA	NA	NA	NA	NA	NA	NA	NA	NA	NA	NA	NA	NA	NA	NA	NA	NA	NA	Ion Torrent	Unpublished
High allele frequency	F342	09DG00349	M	Global developmental delay, Agenesis of corpus callosum, Seizures, Fever, Feeding difficulties, Jaundice, Jerky ocular pursuit movements, Highly arched eyebrow, Abnormal facial shape, Depressed nasal bridge, Macroglossia, Low-set ears, Round face, Generalized hypotonia, Abnormality of the retina, Brisk reflexes, Absent speech, EEG abnormality, Multifocal epileptiform discharges	Temtamy syndrome	218340	C12orf57	NM_138425.4:c.1A>G;p.?	Homozygous	CM118220	Likely Pathogenic	PP1_Strong, PVS1_Moderate, and PM2_Supporting	NA	NA	NA	NA	NA	NA	NA	NA	NA	NA	NA	NA	NA	NA	NA	NA	NA	NA	NA	NA	NA	Ion Torrent	14, 48
Novel gene	F3423	13DG0527	F	Hypoplastic aorta, Low-set ears, High palate, Anteverted nares, Abnormal intermamillary distance, Hand clenching, Ventricular septal defect, Abnormality of the left ventricular outflow tract, Interrupted aortic arch, Cerebellar hypoplasia, Dandy-Walker malformation	Neurodevelopmental disorder with intention tremor, pyramidal signs, dyspraxia, and ocular anomalies	619995	SMG9	NM_019108.4:c.520_521delCC;p.(Pro174Argfs*12)	Homozygous	CD164282	Likely Pathogenic	PVS1_Very Strong and PM2_Supporting	NA	NA	NA	NA	NA	NA	NA	NA	NA	NA	NA	NA	NA	NA	NA	NA	NA	NA	NA	NA	NA	Novaseq	131, 49
High allele frequency	F3432	13DG0549	M	Diabetes mellitus, Retinopathy, Decreased glucosephosphate isomerase activity	Hemolytic anemia, G6PD deficient (favism)	300908	G6PD	ENST00000393562.2:c.233T>C;p.(Ile78Thr)	Hemizygous	CM930263	Pathogenic	PP5_Very Strong, PM1_Moderate, PP3_Moderate, and PM2_Supporting	NA	NA	NA	NA	NA	NA	NA	NA	NA	NA	NA	NA	NA	NA	NA	NA	NA	NA	NA	NA	NA	Ion Proton	132
Distracting variant	F3433	13DG0553	M	Intellectual disability, Seizures	NA	NA	NA	NA	NA	NA	NA	NA	NA	NA	NA	NA	NA	NA	NA	NA	NA	NA	NA	NA	NA	NA	NA	NA	NA	HUWE1	NM_031407.5:c.10035+6G>A	Homozygous	NA	Ion Torrent	Unpublished
Independent confirmation	F3436	13DG0559, 21DG0406	F, F	Microcephaly, Agenesis of the corpus callosum	Microcephaly 16, primary, autosomal recessive	616681	ANKLE2	NM_015114.3:c.1754G>T;p.(Gly585Val)	Homozygous	CM199602	Uncertain Significance	PM2_Supporting, PP3_Supporting, PP1_Supporting, and BP1	NA	NA	NA	NA	NA	NA	NA	NA	NA	NA	NA	NA	NA	NA	NA	NA	NA	NA	NA	NA	NA	Ion Torrent and Ion Proton	95, 138
Genomic rearrangement	F3440	13DG0582	F	Ataxia, Cerebellar hypoplasia	Spastic paraplegia 54, autosomal recessive	615033	DDHD2	NM_001164232.1:c.1249_1891del;p.(Ala417Metfs*23)	Homozygous	CG150872	NA	NA	NA	NA	NA	NA	NA	NA	NA	NA	NA	NA	NA	NA	NA	NA	NA	NA	NA	NA	NA	NA	NA	HiSeq	3, 7
Distracting variant	F3444	13DG0608	M	Dextrocardia, Polysplenia, Cardiomegaly, Pulmonary situs inversus	Heterotaxy, visceral, 8, autosomal	617205	PKD1L1	NM_138295.5:c.3601C>T;p.(Gln1201*)	Homozygous	CM2012947	Likely Pathogenic	PVS1_Very Strong and PM2_Supporting (LOFTEE score HC)	NA	NA	NA	NA	NA	NA	NA	NA	NA	NA	NA	NA	NA	NA	NA	NA	NA	ANKS3	NM_133450.4:c.439C>A;p.(His147Asn)	Homozygous	CM1613483	Ion Torrent, Ion Proton, and HiSeq	136, 139
Novel gene	F3445	13DG0619	F	Crohn's disease	GAL3ST2-related Crohn's disease	NA	GAL3ST2	NM_022134.3:c.197C>T;p.(Thr66Met)	Homozygous	CM1412990	Uncertain Significance	NA	Moderate	Variant evidence (1); Segregation evidence (1); Gene-Level Experimental Evidence (4); Associated with a disease (1)	NA	NA	NA	NA	NA	NA	NA	NA	NA	NA	NA	NA	NA	NA	NA	NA	NA	NA	NA	HiSeq and Novaseq	137
Non-canonical splice-site	F3465	13DG0723, 13DG0724	F, M	Severe global developmental delay, Microcephaly, Abnormality of the skeletal system	Dyggve-Melchior-Clausen disease	223800	DYM	NM_017653.4:c.1365+3_1365+10delAAGTATTC	Homozygous	CD1821644	Uncertain Significance	PM2_Supporting	NA	NA	NA	NA	NA	NA	NA	NA	NA	NA	NA	NA	NA	NA	NA	NA	NA	NA	NA	NA	NA	HiSeq	39, 10
Phenotypic expansion	F3470	13DG0741	M	Rhabdomyolysis, Hyperinsulinemic hypoglycemia	Diabetes mellitus, transient neonatal 3 (phenotypic expansion)	610582	KCNJ11	NM_000525.4:c.101G>A;p.(Arg34His)	Homozygous	CM050649	Pathogenic	PP5_Very Strong, PM1_Moderate, PM5_Moderate, PP3_Moderate, and PM2_Supporting	NA	NA	NA	NA	NA	NA	NA	NA	NA	NA	NA	NA	NA	NA	NA	NA	NA	NA	NA	NA	NA	Novaseq	134, 33, 10
Gonadal mosaicism	F3473	13DG0777	F	Microphthalmia, Anophthalmia	Microphthalmia, syndromic 5	610125	OTX2	Chr14:57246641-57447151del (200kb) involving OTX2	Heterozygous (De novo)	NA	NA	NA	NA	NA	NA	NA	NA	NA	NA	NA	NA	NA	NA	NA	NA	NA	NA	NA	NA	NA	NA	NA	NA	Ion Torrent	14
Recruited as unaffected but turned out to be affected (age-limited)	F3476	13DG0782	M	Nyctalopia, Visual impairment	Cone-rod dystrophy 15	613660	CDHR1	NM_033100.4:c.1117C>T;p.(Gln373*)	Homozygous	CM153052	Likely Pathogenic	PVS1_Very Strong and PM2_Supporting (LOFTEE score HC)	NA	NA	NA	NA	NA	NA	NA	NA	NA	NA	NA	NA	NA	NA	NA	NA	NA	NA	NA	NA	NA	Ion Torrent	Unpublished
Novel gene	F3477	13DG0784	U	Microcephaly, Growth delay, Severe global developmental delay, Brainstem dysplasia, Abnormal facial shape, Macrotia, Prominent nose, Broad thumb, Enlarged epiphyses of the toes, Generalized hypotonia, Severe failure to thrive, Feeding difficulties, Polysplenia, Hydronephrosis, Chorioretinal coloboma, Secundum atrial septal defect, Osteopenia Brain atrophy	ZNF668-related neurodevelopmental disorder	NA	ZNF668	NM_001172668.1:c.955C>T;p.(Gln319*)	Homozygous	CM167702	Uncertain Significance	NA	Strong	Variant evidence (4); Segregation evidence (4); Gene-Level Experimental Evidence (4)	NA	NA	NA	NA	NA	NA	NA	NA	NA	NA	NA	NA	NA	NA	NA	NA	NA	NA	NA	HiSeq	2, 140, 49
Novel allelic disorder/ Biallelic rather than monoallelic/ Distracting variant	F3481	13DG0788	M	Microcephaly, Cortical dysplasia	BPTF-related microcephaly and brain malformation	NA	BPTF	NM_182641.4:c.5419A>G;p.(Thr1807Ala)	Homozygous	CM199605	Uncertain Significance	PM2_Supporting and BP1	Moderate	Variant evidence (1); Segregation evidence (1); Animal model (4); Gene-Level Experimental Evidence (1)	NA	NA	NA	NA	NA	NA	NA	NA	NA	NA	NA	NA	NA	NA	NA	BPTF	NM_004459.6:c.5797A>G;p.(Thr1933Ala)	Homozygous	CM199605	Ion Torrent	95, 49
Blended phenotype/ Genetic heterogeneity	F3483	13DG0792	F	Strabismus, Renal failure, Hepatic fibrosis, Developmental delay, Short extremities, Metaphyseal dysplasia, Diffuse cerebellar atrophy, Dysmorphic facies, Acromelic shortening of extremities	Cranioectodermal dysplasia 2/PTRHD1-related early-onset parkinsonism and cognitive dysfunction	613610/NA	WDR35	NM_001006657.2:c.206G>A;p.(Gly69Asp)	Homozygous	CM167723	Uncertain Significance	PP5_Moderate, PM2_Supporting, PP3_Supporting, and BP1	NA	NA	PTRHD1	NM_001013663.2:c.365G>A;p.(Arg122Gln)	Homozygous	CM170768	NA	NA	Definitive	Variant evidence (8); Segregation evidence: (4.5); Replication over time	NA	NA	NA	NA	NA	NA	NA	NA	NA	NA	NA	HiSeq	2, 31, 39, 6
Novel allelic disorder/ Biallelic rather than monoallelic	F3486	13DG0806, 13DG1389, 13DG1884	F, M, M	Non-immune Hydrops (NIHF)	THSD1-related nonimmune hydrops fetalis	NA	THSD1	NM_018676.4:c.617G>A;p.(Cys206Tyr)	Homozygous	CM155511	Likely Pathogenic	PP1_Strong, PP3_Strong, PM2_Supporting, and BP1_Supporting	Definitive	Variant evidence (12); Replication over time	NA	NA	NA	NA	NA	NA	NA	NA	NA	NA	NA	NA	NA	NA	NA	NA	NA	NA	NA	HiSeq	119, 49
Blended phenotype/ Novel gene/ Genetic heterogeneity/ Distracting variant	F3488	13DG0810	M	Microcephaly	Neurodevelopmental disorder with seizures, microcephaly, and brain abnormalities/Stromme-like syndrome (unsolved)	620024/NA	PPFIBP1	NM_003622.4:c.1368_1369delGA;p.(Glu456Aspfs*3)	Homozygous	CD199608	Likely Pathogenic	PVS1_Strong, PP5_Supporting, and PM2_Sypporting (LOFTEE score HC)	NA	NA	NA	NA	NA	NA	NA	NA	NA	NA	NA	NA	NA	NA	NA	NA	NA	CENPF	NM_016343.3:c.5814C>A;p.(Asp1938Glu)	Homozygous	NA	Ion Proton and HiSeq	95, 141
Novel gene	F3492	13DG0832	F	Intellectual disability	CHAF1B-related intellectual disability	NA	CHAF1B	NM_005441.3:c.496A>G;p.(Ile166Val)	Homozygous	CM151126	Uncertain Significance	NA	Limited	Variant evidence (1); Segregation evidence (0.5)	NA	NA	NA	NA	NA	NA	NA	NA	NA	NA	NA	NA	NA	NA	NA	NA	NA	NA	NA	Ion Torrent and HiSeq	7, 3
Erroneously high CK level misled the diagnosis	F35	08DG00089	F	Hypertonia, Muscular dystrophy, Global developmental delay, Corneal opacity, Abnormality of corneal epithelium, Encephalopathy, Cerebral palsy, Hyperintensity of cerebral white matter on MRI, Abnormality of refraction, Exotropia, Skeletal muscle atrophy, Coarse facial features, Abnormal myelination, Highly elevated creatine phosphokinase, Abnormal facial shape, Hyperreflexia, Abnormality of eye m…	Mucolipidosis IV	252650	MCOLN1	NM_020533.3:c.1336G>A;p.(Val446Met)	Homozygous	CM1926592	Pathogenic	PP5_Very Strong, PP3_Strong, PM5_Moderate, and PM2_Supporting	NA	NA	NA	NA	NA	NA	NA	NA	NA	NA	NA	NA	NA	NA	NA	NA	NA	NA	NA	NA	NA	Ion Torrent and HiSeq	3
Positional mapping-related challenge	F350	09DG00364	M	Rod Cone Dystrophy	Retinitis pigmentosa 1	180100	RP1	NM_006269.2:c.4552A>T;p.(Lys1518*)	Homozygous	CM125270	Likely Pathogenic	PVS1_Very Strong and PM2_Supporting (LOFTEE score HC)	NA	NA	NA	NA	NA	NA	NA	NA	NA	NA	NA	NA	NA	NA	NA	NA	NA	NA	NA	NA	NA	Autozygome-guided targeted gene analysis	18, 142
Non-canonical splice-site	F3504	13DG1221	U	Elevated serum creatine phosphokinase, Muscular dystrophy, Abnormality of brain morphology	Muscular dystrophy-dystroglycanopathy (congenital with brain and eye anomalies), type A, 1	236670	POMT1	NM_007171.4:c.1241+4_1241+7delAGTG;r.1149_1241del;p.(Gln385_His415del)	Homozygous	CD178468	Likely Pathogenic	PP3_Strong, PM2_Supporting, and PP5_Supporting	NA	NA	NA	NA	NA	NA	NA	NA	NA	NA	NA	NA	NA	NA	NA	NA	NA	NA	NA	NA	NA	Ion Torrent	96, 10, 49
Independent confirmation	F3505	13DG0900	M	Cutis laxa	Cutis laxa, autosomal recessive, type IIIA	219150	ALDH18A1	NM_002860.4:c.251G>A;p.(Arg84Gln)	Homozygous	CM002848	Likely Pathogenic	PS3_Strong, PP3_Moderate, PM2_Supporting, and PP5_Supporting	NA	NA	NA	NA	NA	NA	NA	NA	NA	NA	NA	NA	NA	NA	NA	NA	NA	NA	NA	NA	NA	Ion Torrent	24
Distracting variant	F351	09DG00367	M	Rod-cone dystrophy	NA	NA	NA	NA	NA	NA	NA	NA	NA	NA	NA	NA	NA	NA	NA	NA	NA	NA	NA	NA	NA	NA	NA	NA	NA	HOOK2	NM_001100176.1:c.1099C>T;p.(Arg367Trp)	Homozygous	CM1817919	Ion Torrent and Ion Proton	1, 64
Phenotypic expansion/ Clinically misdiagnosed as Sjogren-Larsson syndrome	F3512	13DG0920	U	Ichthyosis, Spasticity	Encephalopathy, progressive, early-onset, with brain atrophy and thin corpus callosum (phenotypic expansion)	617193	TBCD	NM_005993.5:c.1423G>A;p.(Ala475Thr)	Homozygous	CM1618029	Pathogenic	PP5_Very Strong, PP3_Moderate, and PM2_Supporting	NA	NA	NA	NA	NA	NA	NA	NA	NA	NA	NA	NA	NA	NA	NA	NA	NA	NA	NA	NA	NA	Ion Proton and HiSeq	Unpublished
Distracting variant	F3531	13DG1007	M	Speech delay	NA	NA	NA	NA	NA	NA	NA	NA	NA	NA	NA	NA	NA	NA	NA	NA	NA	NA	NA	NA	NA	NA	NA	NA	NA	ATP2B3	ENST00000263519.4:c.2434-3C>A	Hemizygous	NA	Ion Torrent and Ion Proton	10
Distracting variant	F3542	13DG1051	F	Global developmental delay, Overgrowth, Macrocephaly, Jaundice, Downslanted palpebral fissures, Prominent forehead, Triangular face, Tall stature, eye trauma	NA	NA	NA	NA	NA	NA	NA	NA	NA	NA	NA	NA	NA	NA	NA	NA	NA	NA	NA	NA	NA	NA	NA	NA	NA	CDKL5	NM_003159.2:c.2854C>T;p.(Arg952*)	Heterozygous	CM115967	Ion Torrent and Ion Proton	102, 3
Distracting variant	F3555	13DG1091	F	Abnormal facial shape, Joint hypermobility, Global developmental delay	NA	NA	NA	NA	NA	NA	NA	NA	NA	NA	NA	NA	NA	NA	NA	NA	NA	NA	NA	NA	NA	NA	NA	NA	NA	ARID1B	NM_017519.2:c.2405C>T;p.(Ser802Leu)	Heterozygous	NA	Ion Torrent and Ion Proton	3
Regulatory element	F3561	13DG1119	M	Recurrent fractures, Abnormality of extrapyramidal motor function, Blue sclerae	Osteogenesis imperfecta, type V	610967	IFITM5	NM_001025295.3:c.-14C>T	Heterozygous (De novo)	CR127151	Likely Pathogenic	PP5_Very Strong, PM2_Supporting, and BP4	NA	NA	NA	NA	NA	NA	NA	NA	NA	NA	NA	NA	NA	NA	NA	NA	NA	NA	NA	NA	NA	Ion Torrent and HiSeq	39
Blended phenotype/ Non-canonical splice-site/ Genetic heterogeneity	F3562	13DG1123	U	Microcephaly, Occipital encephalocele, Polydactyly, Hazy cornea, Hydronephrosis, TOF, Dextrocardia with situs inversus, Patent ductus arteriosus, High CK, Lissencephaly	Muscular dystrophy-dystroglycanopathy (congenital with brain and eye anomalies), type A, 2/Short-rib thoracic dysplasia 17 with or without polydactyly	613150/617405	POMT2	NM_013382.7:c.2176G>A;p.(Gly726Arg)	Homozygous	CM074455	Likely Pathogenic	PP3_Moderate, PM5_Moderate, and PM2_Supporting	NA	NA	TCTEX1D2	NM_152773.5:c.317+4A>T;r.248_317del;p.(Glu83Alafs*21)	Homozygous	CS1615732	Pathogenic	PVS1_Very Strong and PM2_Supporting (LOFTEE score OS)	NA	NA	NA	NA	NA	NA	NA	NA	NA	NA	NA	NA	NA	Ion Torrent and Ion Proton	31, 10, 143
Distracting variant	F3563	13DG1130	M	Cone/cone-rod dystrophy	NA	NA	NA	NA	NA	NA	NA	NA	NA	NA	NA	NA	NA	NA	NA	NA	NA	NA	NA	NA	NA	NA	NA	NA	NA	CACNA1F	NM_001256789.2:c.1870G>A;p.(Val624Ile)	Homozygous	CM023777	Ion Torrent	1
Non-canonical splice-site/ Deep intronic	F357	09DG00389, 09DG00390	F, F	Obesity, Polydactyly, Intellectual disability, Retinitis pigmentosa, Typical facies, Hypogenitalism	Bardet-Biedl syndrome 1	209900	BBS1	NM_024649.5:c.951+58C>T;r.951_952ins951+1_951+58;p.(Gly318Valfs*62)	Homozygous	CS103691	Likely Pathogenic	PP5_Strong, PM2_Supporting, PP1_Strong, and BP4	NA	NA	NA	NA	NA	NA	NA	NA	NA	NA	NA	NA	NA	NA	NA	NA	NA	NA	NA	NA	NA	Direct sequencing	41, 31, 32, 47
Novel allelic disorder/ Non-canonical splice-site/ Poor in silico prediction	F3578	13DG1181	M	Sleep-interrupting, Microcephaly, Intellectual disability, Severe, Hypermelanotic macule, Seizures, Infantile spasms, Hypsarrhythmia	Microcephaly, short stature, and polymicrogyria with seizures	614833	RTTN	NM_173630.4:c.5746-20A>G;r.5746_5823del;p.(Asp1917_Glu1942del)	Homozygous	CS199581	Likely Pathogenic	PS3_Strong, PM2_Supporting, and PP1_Supporting	NA	NA	NA	NA	NA	NA	NA	NA	NA	NA	NA	NA	NA	NA	NA	NA	NA	NA	NA	NA	NA	Ion Torrent, Ion Proton, HiSeq and Novaseq	95, 10
Distracting variant	F3581	13DG1190	M	Agenesis of corpus callosum,Global developmental delay	NA	NA	NA	NA	NA	NA	NA	NA	NA	NA	NA	NA	NA	NA	NA	NA	NA	NA	NA	NA	NA	NA	NA	NA	NA	ARHGEF6	NM_004840.3:c.553G>A;p.(Asp185Asn)	Homozygous	NA	Ion Torrent	Unpublished
Distracting variant	F3587	13DG1202	M	Cyanosis, Abnormal myelination, Axonal loss, Abnormality of the hand, Abnormal foot morphology, Scoliosis, Cognitive impairment, Mild microcephaly, Open mouth, Drooling, Areflexia	NA	NA	NA	NA	NA	NA	NA	NA	NA	NA	NA	NA	NA	NA	NA	NA	NA	NA	NA	NA	NA	NA	NA	NA	NA	FMO4	NM_002022.3:c.83C>A;p.(Pro28His)	Homozygous	CM1715829	Ion Proton and HiSeq	8, 7, 3
Non-canonical splice-site	F3589	13DG1222	F	Developmental delay, Polydactyly, Strabismus, Molar tooth sign on MRI	Joubert syndrome 20	614970	TMEM231	NM_001077418.3:c.665-11T>C;r.665_879del;p.(Val222Glufs*19)	Homozygous	CS1615725	Likely Pathogenic	PS3_Strong, PP1_Strong, and PM2_Supporting	NA	NA	NA	NA	NA	NA	NA	NA	NA	NA	NA	NA	NA	NA	NA	NA	NA	NA	NA	NA	NA	Ion Torrent and Novaseq	31, 10
High allele frequency	F3592	13DG1239, 13DG1240, 13DG1241	F, M, F	Agenesis of corpus callosum, Seizures, Global developmental delay	Neurodevelopmental disorder with brain abnormalities, poor growth, and dysmorphic facies	615286	ADAT3	NM_138422.4:c.430G>A;p.(Val144Met)	Homozygous	CM135495	Likely Pathogenic	PP5_Very Strong, PM2_Supporting, and PP3	NA	NA	NA	NA	NA	NA	NA	NA	NA	NA	NA	NA	NA	NA	NA	NA	NA	NA	NA	NA	NA	Ion Torrent	Unpublished
Distracting variant	F360	09DG00405	F	Global developmental delay	NA	NA	NA	NA	NA	NA	NA	NA	NA	NA	NA	NA	NA	NA	NA	NA	NA	NA	NA	NA	NA	NA	NA	NA	NA	CLHC1	NM_152385.4:c.1145G>A;p.(Arg382Gln)	Homozygous	CM150806	HiSeq	3, 7
Non-canonical splice-site/ Deep intronic	F3604	13DG1314, 13DG1405	M, F	Hearing impairment, Rod-cone dystrophy, Cataract, Optic atrophy	Usher syndrome, type 3A	276902	CLRN1	NM_174878.3:c.254-649T>G	Homozygous	CS175703	Likely pathogenic	PS3_Strong, PP5_Supporting, and PM2_Supporting	NA	NA	NA	NA	NA	NA	NA	NA	NA	NA	NA	NA	NA	NA	NA	NA	NA	NA	NA	NA	NA	Ion Torrent and Ion Proton	64, 10
Novel allelic disorder/ High allele frequency/ Distracting variant/ Blended phenotype/ Genetic heterogeneity	F3612	13DG1395	M	Microcephaly, Micrognathia, Malar hypoplasia, Low-set ears, Wide nasal bridge, Cleft palate, Short neck, Dysplastic radii, Absent thumb(Agenesis of the right thumb, Hypoplastic left thumb), Clinodactyly, Joint contractures	Novel	NA/300908	a	a	Homozygous	NA	Uncertain Significance	NA	Moderate	Variant evidence (2); Segregation evidence (2); Animal model (4); Gene-Level Experimental Evidence (2)	G6PD	ENST00000393562.2:c.233T>C;p.(Ile78Thr)	Hemizygous	CM930263	Pathogenic	PP5_Very Strong, PM1_Moderate, PP3_Moderate, and PM2_Supporting	NA	NA	NA	NA	NA	NA	NA	NA	NA	CAPN9/CAPN9/PLXDC1/TADA2A	NM_016452.2:c.1726C>T;p.(Arg576Trp)/NM_016452.2:c.1579+2T>G/NM_020405.5:c.1223G>A;p.(Gly408Asp)/NM_001166105.3:c.8G>T;p.(Arg3Leu)	Homozygous	NA/CS185590/NA/NA	Ion Torrent, HiSeq, and Novaseq	2
Distracting variant	F3623	13DG1420	M	Cutis laxa	NA	NA	NA	NA	NA	NA	NA	NA	NA	NA	NA	NA	NA	NA	NA	NA	NA	NA	NA	NA	NA	NA	NA	NA	NA	ATP6V0D2	NM_152565.1:c.476C>T;p.(Pro159Leu)	Homozygous	CM165278	HiSeq	24
Non-canonical splice-site	F3626	13DG1427	F	Deafness, Retinitis pigmentosa	Retinitis pigmentosa 25	602772	EYS	NM_001142800.2:c.1299+5_1299+8delGTAA	Homozygous	CD180893	Likely pathogenic	PM2_Supporting, PP5, and PS3 (LOFTEE score OS)	NA	NA	NA	NA	NA	NA	NA	NA	NA	NA	NA	NA	NA	NA	NA	NA	NA	NA	NA	NA	NA	Ion Torrent, Ion Proton, and HiSeq	Unpublished
Allelic heterogeneity	F3630	13DG1454/Cousins	M/ (M and F)	Global developmental delay, Hypertonia, Hyperreflexia, Leukodystrophy, Dandy-Walker malformation, Myopathy, Inability to walk, Difficulty standing/ Neonatal death	Muscular dystrophy, limb-girdle, autosomal recessive 23	618138	LAMA2	NM_000426.4:c.1761delG;p.(Ala588Leufs*11) and NM_000426.4:c.1303C>T;p.(Arg435*)	Compound heterozygous	CD1618513/CM102052	Likely Pathogenic/ Likely Pathogenic	PVS1_Strong, PP5_Moderate, and PM2_Supporting (LOFTEE score HC)/ PVS1_Strong, PP5_Strong, and PM2_Supporting (LOFTEE score HC)	NA	NA	LAMA2	NM_000426.4:c.1303C>T;p.(Arg435*)	Homozygous	CM102052	Pathogenic	PVS1_Very Strong, PP5_Very Strong, and PM2_Supporting (LOFTEE score HC)	NA	NA	NA	NA	NA	NA	NA	NA	NA	NA	NA	NA	NA	Ion Torrent and Ion Proton	Unpublished
Novel gene	F3634	13DG1472	F	Macrocephaly, Global developmental delay, learning disability, Intellectual disability	FAM177A1-related neurodevelopmental disorder	NA	FAM177A1	NM_173607.5:c.366dup;p.(Trp123Metfs*16)	Homozygous	CI151123	Uncertain Significance	NA	Moderate	Variant evidence 6; Segregation evidence (5)	NA	NA	NA	NA	NA	NA	NA	NA	NA	NA	NA	NA	NA	NA	NA	NA	NA	NA	NA	Ion Torrent and HiSeq	7, 3
High allele frequency	F3637	13DG1482	F	Lethal polycystic kidney disease	Meckel syndrome 7	267010	NPHP3	NM_153240.5:c.2694-2_2694-1delAG	Homozygous	CD082161	Likely Pathogenic	PP1_Strong, PVS1_Supporting, and PM2_Supporting (LOFTEE score HC)	NA	NA	NA	NA	NA	NA	NA	NA	NA	NA	NA	NA	NA	NA	NA	NA	NA	NA	NA	NA	NA	Ion Torrent and HiSeq	31, 10, 49
Distracting variant	F3639	13DG2283	U	Polycystic kidneys, Skull defect, Polydactyly, Abnormality of the hair, Calvarial skull defect	NA	NA	NA	NA	NA	NA	NA	NA	NA	NA	NA	NA	NA	NA	NA	NA	NA	NA	NA	NA	NA	NA	NA	NA	NA	NPHP4	NM_015102.5:c.2818-2T>A	Homozygous	CS057899	Ion Torrent, Ion Proton, and HiSeq	31, 49
Phenotypic presentation/ Synonymous change/ Non-canonical splice-site	F3645	13DG1520	M	Agenesis of corpus callosum, Global developmental delay	Pyruvate dehydrogenase E2 deficiency	245348	DLAT	NM_001931.5:c.975G>A;r.788_975del;p.(Phe264Glyfs*32)	Homozygous	CM2123472	Likely Pathogenic	PP3_Strong, PS3_Strong, and PM2_Supporting	NA	NA	NA	NA	NA	NA	NA	NA	NA	NA	NA	NA	NA	NA	NA	NA	NA	NA	NA	NA	NA	Ion Proton, HiSeq and Novaseq	10, 49
Novel gene	F3647	13DG1526	F	Narrow chest, Dysmorphic facies, Relative macrocephaly, Hypertelorism, Midline cleft lip(notch), Short extremities, Synpolydactyly, Short horizontal ribs, Normal spine, Dysplastic and small pelvic bones, Narrow sciatic notch, Round ended femur, Small tibia and fibula, Hypoplastic middle and distal phalanges	Short-rib thoracic dysplasia 13 with or without polydactyly	616300	CEP120	NM_001375405.1:c.595G>C;p.(Ala199Pro)	Homozygous	CM151303	Likely Pathogenic	PP5_Strong, PP3_Moderate, and PM2_Supporting	NA	NA	NA	NA	NA	NA	NA	NA	NA	NA	NA	NA	NA	NA	NA	NA	NA	NA	NA	NA	NA	Ion Torrent	60, 31, 39, 49
Genetic heterogeneity	F3648	13DG1527/13DG1826	M/ M	Short stature, Intellectual disability, Cryptorchidism, Ptosis, Polydactyly, Failure to thrive, Coarse facial features, Proptosis, Protruding ear, Thick vermilion border, Broad nasal tip/ Polydactyly	LEOPARD syndrome 1/Polydactyly (unsolved)	151100/NA	PTPN11	NM_002834.5:c.188A>G;p.(Tyr63Cys)	Heterozygous (De novo)	CM013416	Pathogenic	PP5_Very Strong, PS3, and PM1_Strong	NA	NA	NA	NA	NA	NA	NA	NA	NA	NA	NA	NA	NA	NA	NA	NA	NA	NA	NA	NA	NA	HiSeq	Unpublished
Novel gene	F3651	13DG1542, 13DG1584	M, F	Cataract, Encephalopathy	Neurodevelopmental disorder with microcephaly, cataracts, and renal abnormalities	617913	GEMIN4	NM_015721.3:c.2452T>C;p.(Trp818Arg)	Homozygous	CM150867	Likely Pathogenic	PP3_Strong, PP1_Strong, PM2_Supporting, and BP1_Supporting	NA	NA	NA	NA	NA	NA	NA	NA	NA	NA	NA	NA	NA	NA	NA	NA	NA	NA	NA	NA	NA	Ion Torrent and HiSeq	7, 25, 57
Novel gene	F3652	13DG1545	F	Intellectual disability, Attention deficit hyperactivity disorder, Recurrent respiratory infections, Downslanted palpebral fissures, Prominent nose, Hyperplasia of the maxilla, Abnormality of the fingernails	ATP13A1-related neurodevelopmental disorder	NA	ATP13A1	NM_020410.3:c.1045G>A;p.(Glu349Lys)	Homozygous	CM1715828	Uncertain Significance	NA	Moderate	Variant evidence (1); Segregation evidence (1.5); Animal model (4); Disease association (1)	NA	NA	NA	NA	NA	NA	NA	NA	NA	NA	NA	NA	NA	NA	NA	NA	NA	NA	NA	HiSeq	8
Novel allelic disorder/ Biallelic rather than monoallelic	F3662	13DG1590	F	Polydactyly, Syndactyly, Short stature, Marked delay in eruption of permanent teeth, Poor fine motor coordination (due to abnormality in the hand), Abnormality of finger, Abnormal facial shape, Depressed nasal bridge, Wide nose, Short columella, Thick lower lip vermilion, Scoliosis, Abnormality of the ribs, Acetabular dysplasia, Spina bifida occulta, Abnormality of the coccyx	APC-related Cenani-Lenz syndrome	NA	APC	NM_000038.6:c.423-4_423-2delATA;r.423_531del;p.(Arg141Serfs*8)	Homozygous	CD153478	Likely Pathogenic	PVS1_Very Strong and PM2_Supporting	Moderate	Variant evidence (2); Segregation evidence (4.5); Gene-Level Experimental Evidence (2); Animal model (2)	NA	NA	NA	NA	NA	NA	NA	NA	NA	NA	NA	NA	NA	NA	NA	NA	NA	NA	NA	HiSeq	144, 33, 39, 21, 10, 133
Novel gene	F3664	13DG1597	M	Developmental delay, Hepatomegaly, Echogenic kidneys, Grade II hydronephrosis, Retinal dystrophy, Microcephaly, Molar tooth sign on MRI	LRRCC1-related ciliopathy	NA	LRRCC1	NM_033402.5:c.105-1G>C;p.(Ser35Argfs*17)	Homozygous	CS1615746	Uncertain Significance	NA	Moderate	Variant evidence (2); Segregation evidence (1); Gene-Level Experimental Evidence (2); Animal model (2)	NA	NA	NA	NA	NA	NA	NA	NA	NA	NA	NA	NA	NA	NA	NA	NA	NA	NA	NA	Ion Torrent	31, 10
Distracting variant	F3677	13DG1657	F	Rod Cone Dystrophy	NA	NA	NA	NA	NA	NA	NA	NA	NA	NA	NA	NA	NA	NA	NA	NA	NA	NA	NA	NA	NA	NA	NA	NA	NA	SVOPL	NM_001139456.2:c.864-3dup	Homozygous	NA	Ion Torrent, Ion Proton, and HiSeq	1, 64
Blended phenotype/ Genetic heterogeneity	F3678	13DG1665	M	Glycosuria, Spasticity, Hyperglycinemia	Spasticity, childhood-onset, with hyperglycinemia/Renal glucosuria	616859/233100	GLRX5	NM_016417.3:c.197A>C;p.(Gln66Pro)	Homozygous	CM1715856	Uncertain Significance	PM1_Supporting and PM2_Supporting	NA	NA	SLC5A2	NM_003041.4:c.388C>T;p.(Arg130Cys)	Homozygous	NA	Uncertain Significance	PM2_Supporting, PP2, and PP3	NA	NA	NA	NA	NA	NA	NA	NA	NA	NA	NA	NA	NA	Ion Torrent, Ion Proton, and HiSeq	8, 8, 49
Novel gene/ Non-canonical splice-site	F3679	13DG1668	F	Growth delay, Microcephaly, Global developmental delay	Microcephaly, short stature, and limb abnormalities	617604	DONSON	NM_017613.4:c.786-22A>G	Homozygous	CS1618738	Likely pathogenic	PP1_Strong, PS3_Supporting, and PM2_Supporting	NA	NA	NA	NA	NA	NA	NA	NA	NA	NA	NA	NA	NA	NA	NA	NA	NA	NA	NA	NA	NA	Ion Torrent	85, 95
High allele frequency	F368	09DG00425	F	Congenital Glaucoma	Glaucoma 3A, primary open angle, congenital, juvenile, or adult onset	231300	CYP1B1	NM_000104.4:c.182G>A;p.(Gly61Glu)	Homozygous	CM980497	Pathogenic	PP5_Very Strong, PM5_Strong, and PP3_Moderate	NA	NA	NA	NA	NA	NA	NA	NA	NA	NA	NA	NA	NA	NA	NA	NA	NA	NA	NA	NA	NA	Autozygome-guided targeted gene analysis	4
High allele frequency/ Allelic heterogeneity	F3680	13DG1681	M	Polycystic kidney disease, Hepatic fibrosis	Polycystic kidney disease 4, with or without hepatic disease	263200	PKHD1	NM_138694.4:c.4870C>T;p.(Arg1624Trp) and NM_138694.4:c.5426G>A;p.(Cys1809Tyr)	Compound heterozygous	CM020959 / CM1615739	Pathogenic/ Uncertain Significance	PP1_Strong, PP5_Strong, PM1_Supporting, PM2_Supporting, and PP3_Supporting/ PM3_Moderate, PM2_Supporting, and PP3_Supporting	NA	NA	PKHD1	NM_138694.4:c.4870C>T;p.(Arg1624Trp)	Homozygous	CM020959	Pathogenic	PP1_Strong, PP5_Strong, PM1_Supporting, PM2_Supporting, and PP3_Supporting	NA	NA	NA	NA	NA	NA	NA	NA	NA	NA	NA	NA	NA	Ion Torrent	31
Distracting variant/ Genomic rearrangement	F3695	13DG1726	M	Intellectual disability	Intellectual developmental disorder, autosomal recessive 7	611093	TUSC3	Multi-exon deletion (3-6)	Homozygous	CG151099	NA	NA	NA	NA	NA	NA	NA	NA	NA	NA	NA	NA	NA	NA	NA	NA	NA	NA	NA	CPNE6	NM_006032.4:c.1193G>A;p.(Arg398His)	Homozygous	CM1615309	Ion Torrent, Ion Proton, and HiSeq	3
Clinically misdiagnosed as OI due to repeated fractures and poor dentition/ High allele frequency	F37	15DG2215	F	Osteopetrosis	Osteopetrosis, autosomal recessive 3, with renal tubular acidosis	259730	CA2	NM_000067.3:c.232+1G>A	Homozygous	CS920729	Likely Pathogenic	PP1_Strong, PVS1_Moderate, and PM2_Supporting	NA	NA	NA	NA	NA	NA	NA	NA	NA	NA	NA	NA	NA	NA	NA	NA	NA	NA	NA	NA	NA	Ion Torrent and HiSeq	3, 39, 10
High allele frequency	F373	09DG00432	M	Congenital Glaucoma	Glaucoma 3A, primary open angle, congenital, juvenile, or adult onset	231300	CYP1B1	NM_000104.4:c.182G>A;p.(Gly61Glu)	Homozygous	CM980497	Pathogenic	PP5_Very Strong, PM5_Strong, and PP3_Moderate	NA	NA	NA	NA	NA	NA	NA	NA	NA	NA	NA	NA	NA	NA	NA	NA	NA	NA	NA	NA	NA	Autozygome-guided targeted gene analysis	4
Novel gene/ Distracting variant	F3736	13DG1855	F	Microcephaly	PAXBP1-related microcephaly	NA	PAXBP1	NM_016631.4:c.1612C>T;p.(Arg538Cys)	Homozygous	CM1716889	Uncertain Significance	NA	Moderate	Variant evidence (1); Segregation evidence (3); Gene-Level Experimental Evidence (2); Animal model (2)	NA	NA	NA	NA	NA	NA	NA	NA	NA	NA	NA	NA	NA	NA	NA	HES3	NM_001024598.4:c.67C>T;p.(His23Tyr)	Homozygous	NA	HiSeq	10, 7, 3, 33
Distracting variant/Novel gene	F3743	13DG1885	U	Non-immune Hydrops (NIHF)	Novel	NA	a	a	Homozygous	NA	Uncertain Significance	NA	Limited	Variant evidence (1); Segregation evidence 0.5); Animal model (4)	NA	NA	NA	NA	NA	NA	NA	NA	NA	NA	NA	NA	NA	NA	NA	MYOM1	NM_003803.4:c.4987G>A;p.(Val1663Met)	Homozygous	CM155525	HiSeq	119, 49
High allele frequency	F375	09DG00434, 11DG0189	F, M	Congenital Glaucoma	Glaucoma 3A, primary open angle, congenital, juvenile, or adult onset	231300	CYP1B1	NM_000104.4:c.182G>A;p.(Gly61Glu)	Homozygous	CM980497	Pathogenic	PP5_Very Strong, PM5_Strong, and PP3_Moderate	NA	NA	NA	NA	NA	NA	NA	NA	NA	NA	NA	NA	NA	NA	NA	NA	NA	NA	NA	NA	NA	Ion Torrent	4
Novel allelic disorder	F3757	13DG1899	M	Neonatal death, Microcephaly, Abnormal facial shape	Neu laxova syndrome	256520	PHGDH	NM_006623.4:c.488G>A;p.(Arg163Gln)	Homozygous	CM145878	Uncertain Significance	PP3_Moderate and PM2_Supporting	NA	NA	NA	NA	NA	NA	NA	NA	NA	NA	NA	NA	NA	NA	NA	NA	NA	NA	NA	NA	NA	Autozygome-guided targeted gene analysis	50, 95, 49
Novel gene	F3758	13DG1900	U	Dandy-Walker malformation, Hydrocephalus, flexion deformity, Talipes equinovarus, Micrognathia, Pleural effusion	Alkuraya-Kucinskas syndrome	617822	KIAA1109	NM_001384125.1:c.1557T>A;p.(Tyr519*)	Homozygous	CM151125	Likely Pathogenic	PVS1_Very Strong and PM2_Supporting	NA	NA	NA	NA	NA	NA	NA	NA	NA	NA	NA	NA	NA	NA	NA	NA	NA	NA	NA	NA	NA	Ion Torrent and HiSeq	7, 96, 148, 57, 49
Distracting variant	F3766	13DG1934	F	Microcephaly, Strabismus, Short attention span, Poor appetite, Mitral valve prolapse, Decreased body weight, Short stature	NA	NA	NA	NA	NA	NA	NA	NA	NA	NA	NA	NA	NA	NA	NA	NA	NA	NA	NA	NA	NA	NA	NA	NA	NA	XIRP1	NM_194293.4:c.4495G>A;p.(Glu1499Lys)	Homozygous	CM151106	Ion Proton	7, 3
Novel gene	F3775	13DG1978	U	Systemic lupus erythematosus	Systemic lupus erythematosus 16	614420	DNASE1L3	NM_004944.4:c.641delT;p.(Trp215Glyfs*2)	Homozygous	CD119822	Pathogenic	PVS1_Very Strong, PP1_Strong, and PM2_Supporting (LOFTEE score HC)	NA	NA	NA	NA	NA	NA	NA	NA	NA	NA	NA	NA	NA	NA	NA	NA	NA	NA	NA	NA	NA	Autozygome-guided targeted gene analysis	40, 150
Distracting variant	F381	09DG00459	M	Rod-cone dystrophy	NA	NA	NA	NA	NA	NA	NA	NA	NA	NA	NA	NA	NA	NA	NA	NA	NA	NA	NA	NA	NA	NA	NA	NA	NA	GPR125 (ADGRA3)	NM_145290.4:c.2504C>G;p.(Ser835Cys)	Homozygous	CM130740	Ion Torrent and HiSeq	1
Phenotypic expansion	F384	09DG00529	M	Retinal degeneration, Insulin resistance, Delayed puberty (no libido and no morning erection)	Alstrom syndrome	203800	ALMS1	NM_015120.4:c.11870-2A>T	Homozygous	CS092141	Likely Pathogenic	PP1_Strong, PVS1_Moderate, PP5_Supporting, and PM2_Supporting (LOFTEE score HC)	NA	NA	NA	NA	NA	NA	NA	NA	NA	NA	NA	NA	NA	NA	NA	NA	NA	NA	NA	NA	NA	Ion Torrent	unpublished
Non-canonical splice-site/ Deep intronic	F386	09DG00475, 09DG00476, 09DG00477	F, F, F	Polydactyly, Atopy, Retinitis pigmentosa, Typical facies	Bardet-Biedl syndrome 1	209900	BBS1	NM_024649.5:c.951+58C>T;r.951_952ins951+1_951+58;p.(Gly318Valfs*62)	Homozygous	CS103691	Likely Pathogenic	PP5_Strong, PM2_Supporting, PP1_Strong, and BP4	NA	NA	NA	NA	NA	NA	NA	NA	NA	NA	NA	NA	NA	NA	NA	NA	NA	NA	NA	NA	NA	Autozygome-guided targeted gene analysis	41, 31, 32
Novel gene	F3861	13DG2107	F	Global developmental delay, Seizures	KCTD3-related global developmental delay	NA	KCTD3	NM_016121.5:c.1036_1073del;p.(Pro346Thrfs*4)	Homozygous	NA	Uncertain Significance	NA	Moderate	Variant evidence (4); Segregation evidence (4.5); Gene-Level Experimental Evidence (2); Animal model (2)	NA	NA	NA	NA	NA	NA	NA	NA	NA	NA	NA	NA	NA	NA	NA	NA	NA	NA	NA	Ion Proton	33, 7, 3, 10, 151
Interfamilial phenotypic heterogeneity/ High allele frequency	F3862	13DG2110	F	Diabetes mellitus, Primary amenorrhea, Dystonia, Alopecia, Intellectual disability	Woodhouse-Sakati syndrome	241080	DCAF17 (C2orf37)	NM_025000.4:c.436delC;p.(Ala147Hisfs*9)	Homozygous	CD086166	Likely Pathogenic	PVS1_Strong, PP1_Strong, and PM2_Supporting (LOFTEE score HC)	NA	NA	NA	NA	NA	NA	NA	NA	NA	NA	NA	NA	NA	NA	NA	NA	NA	NA	NA	NA	NA	Ion Torrent	Unpublished
Novel gene/ High allele frequency	F387	09DG00479, 09DG00640, 09DG00641, 09DG00746	M, F, F, F	Intellectual disability, Strabismus	Neurodevelopmental disorder with brain abnormalities, poor growth, and dysmorphic facies	615286	ADAT3	NM_138422.4:c.430G>A;p.(Val144Met)	Homozygous	CM135495	Likely Pathogenic	PP5_Very Strong, PM2_Supporting, and PP3	NA	NA	NA	NA	NA	NA	NA	NA	NA	NA	NA	NA	NA	NA	NA	NA	NA	NA	NA	NA	NA	HiSeq	3, 63, 10, 33
Synonymous change/ Non-canonical splice-site	F3874	13DG2144, 13DG2145, 13DG2146, 13DG2149, 13DG2150	F, M, F, F, M	Overgrowth, Global developmental delay, Abnormal facial shape	Macrocephaly, dysmorphic facies, and psychomotor retardation	617011	HERC1	NM_003922.4:c.12570G>A;r.12485_12573del;p.(Asp4162Glyfs*43)	Homozygous	CS2014983	Likely Pathogenic	PS3_Strong, PP1_Strong, and PM2_Supporting	NA	NA	NA	NA	NA	NA	NA	NA	NA	NA	NA	NA	NA	NA	NA	NA	NA	NA	NA	NA	NA	Ion Torrent and Ion Proton	10
Independent confirmation	F3875	13DG2156	F	Hydrocephalus	Hydrocephalus, congenital, 3, with brain anomalies	617967	WDR81	NM_001163809.2:c.3286C>T;p.(Gln1096*)	Homozygous	CM1618706	Likely Pathogenic	PVS1_Strong, PP5_Supporting, and PM2_Supporting	NA	NA	NA	NA	NA	NA	NA	NA	NA	NA	NA	NA	NA	NA	NA	NA	NA	NA	NA	NA	NA	Ion Torrent	96, 49
Blended phenotype/ Genetic heterogeneity	F3885	13DG2203	M	Tetraphocomelia, Preauricular skin tag, Low-set ears, Single transverse palmar crease, High, narrow palate, Caudal appendage, Anteriorly placed anus, Long penis (unsolved)	Spinocerebellar ataxia, autosomal recessive 23/phocomelia (unsolved)	616949/NA	TDP2	NM_016614.3:c.807+1G>T;r.640_807del;p.(Asn214_Glu269del)	Homozygous	CS1821786	Likely Pathogenic	PVS1_Strong, PM4_Moderate, and PM2_Supporting (LOFTEE score HC)	NA	NA	NA	NA	NA	NA	NA	NA	NA	NA	NA	NA	NA	NA	NA	NA	NA	NA	NA	NA	NA	Ion Torrent and Ion Proton	39, 10, 49
Non-canonical splice-site	F3890	13DG2213, 13DG2214	M, F	Severe failure to thrive, Microcephaly, Cataract, Global developmental delay, Optic atrophy, Motor delay, Decreased body weight, Short stature, Strabismus, Abnormal facial shape, Thick eyebrow, Bulbous nose, Wide nasal bridge, Infantile axial hypotonia, Appendicular hypotonia	Rhizomelic chondrodysplasia punctata, type 2	222765	GNPAT	NM_014236.4:c.569-3T>G;r.569_696del;p.(Asp190Glufs*7)	Homozygous	CS108460	Likely Pathogenic	PP1_Strong, PS3_Strong, and PM2_Supporting (LOFTEE score OS)	NA	NA	NA	NA	NA	NA	NA	NA	NA	NA	NA	NA	NA	NA	NA	NA	NA	NA	NA	NA	NA	Ion Torrent and HiSeq	3, 57, 49
Platform and bioinformatic limitations	F39	08DG00099	M	Nuclear cataract, High-grade hypermetropia	Cataract 17, multiple types	611544	CRYBB1	NM_001887.4:c.171delG;p.(Asn58Thrfs*107)	Homozygous	CD072392	Pathogenic	PVS1_Strong, PP1_Strong, PP5_Supporting, and PM2_Supporting	NA	NA	NA	NA	NA	NA	NA	NA	NA	NA	NA	NA	NA	NA	NA	NA	NA	NA	NA	NA	NA	Ion Proton and Novaseq	16
High allele frequency/ Genetic heterogeneity/ Blended phenotype	F3908	13DG2291	M	Microcephaly, Brain Atrophy	Hemolytic anemia, G6PD deficient (favism)/ Microcephaly and neurotrophy phenotype (unsolved)	300908	G6PD	ENST00000393562.2:c.233T>C;p.(Ile78Thr)	Hemizygous	CM930263	Pathogenic	PP5_Very Strong, PM1_Moderate, PP3_Moderate, and PM2_Supporting	NA	NA	NA	NA	NA	NA	NA	NA	NA	NA	NA	NA	NA	NA	NA	NA	NA	NA	NA	NA	NA	Ion Torrent, Ion Proton, and HiSeq	Unpublished
Platform and bioinformatic limitations	F3912	14DG0011	F	Blisters, Abnormal facial shape, Ectopia lentis, Abnormality of the anterior segment of the globe	Traboulsi syndrome	601552	ASPH	NM_004318.4:c.2203C>T;p.(Arg735Trp)	Homozygous	CM144721	Likely Pathogenic	PP3_Strong, PP5_Moderate, and PM2_Supporting	NA	NA	NA	NA	NA	NA	NA	NA	NA	NA	NA	NA	NA	NA	NA	NA	NA	NA	NA	NA	NA	Ion Proton	145
Novel gene	F3917	14DG0029	M	Subtle facial dysmorphia, 3-limb postaxial polydactyly, Brain MRI showed abnormal gyration and sulcation of both cerebral hemisphere more pronounced at the level of the frontal lobes characterizing malformation of cortical development, Prominent T2 hyperintense appearance	Neurodevelopmental disorder with progressive microcephaly, spasticity, and brain anomalies	617527	PLAA	NM_001031689.3:c.68dupG;p.(Leu24Profs*55)	Homozygous	CI175854	Likely Pathogenic	PVS1_Very Strong and PM2_Supporting (LOFTEE score HC)	NA	NA	NA	NA	NA	NA	NA	NA	NA	NA	NA	NA	NA	NA	NA	NA	NA	NA	NA	NA	NA	Ion Torrent and HiSeq	31, 87, 152
Distracting variant	F3923	14DG0043	F	Congenital cataract	NA	NA	NA	NA	NA	NA	NA	NA	NA	NA	NA	NA	NA	NA	NA	NA	NA	NA	NA	NA	NA	NA	NA	NA	NA	ADGRA3	NM_145290.4:c.2504C>G;p.(Ser835Cys)	Homozygous	CM130740	Ion Torrent and Ion Proton	Unpublished
Intrafamilial phenotypic heterogeneity/ Blended phenotype/ Non-canonical splice-site/ High allele frequency/ Poor in silico prediction/ Recruited as unaffected but turned out to be affected (inadequate phenotyping and age-limited)/ Deep intronic/ Genetic heterogeneity	F3924	14DG0045	M	Rod-cone dystrophy, Nephroptosis, Obesity, intellectual disability	Bardet-Biedl syndrome 16/Hemolytic anemia, G6PD deficient (favism)	615993/300908	SDCCAG8	NM_006642.5:c.741-152G>A;r.740_741ins741-202_741-1;p.(Arg247Serfs*23)	Homozygous	CS2014928	Likely Pathogenic	PS3_Strong, PP1_Moderate, and PM2_Supporting	NA	NA	G6PD	ENST00000393562.2:c.233T>C;p.(Ile78Thr)	Hemizygous	CM930263	Pathogenic	PP5_Very Strong, PM1_Moderate, PP3_Moderate, and PM2_Supporting	NA	NA	NA	NA	NA	NA	NA	NA	NA	NA	NA	NA	NA	Ion Torrent, Ion Proton, and HiSeq	217, 87, 10
Interfamilial phenotypic heterogeneity/ Novel allelic disorder	F3926	14DG0052	F	Non-immune Hydrops (NIHF)/Club nails (Nail dystrophy)	FZD6-related nonimmune hydrops fetalis/Nail disorder, nonsyndromic congenital, 1	NA	FZD6	ENST00000358755.4:c.869A>G;p.(Tyr290Cys)	Homozygous	CM155543	Likely Pathogenic	PS1_Strong, PS3_Strong, PM2_Supporting, and PP5_Supporting	Moderate	Variant evidence 2; Segregation evidence: 3 Although the only phenotype linked to this gene in OMIM is a nail-limited abnormality, we have previously described a family with NIHF and proposed FZD6 as the likely candidate [PMID: 26036949]. The second family we describe here is one of three families with FZD6-related NIHF that will be published elsewhere (Sheppard et al., manuscript in preparation)…	NA	NA	NA	NA	NA	NA	NA	NA	NA	NA	NA	NA	NA	NA	NA	NA	NA	NA	NA	HiSeq	119, 49
Novel gene	F3927	14DG0056, 14DG0061, 17DG0642	M, F, F	Abnormal facial shape, Hypertelorism	Neurodevelopmental disorder with central and peripheral motor dysfunction	618356	NFASC	NM_001005388.3:c.1076G>C;p.(Arg359Pro)	Homozygous	CM1715835	Likely pathogenic	PP1_Strong, PP3_Moderate, PM2_Supporting, and BP1_Supporting	NA	NA	NA	NA	NA	NA	NA	NA	NA	NA	NA	NA	NA	NA	NA	NA	NA	NA	NA	NA	NA	Ion Torrent	8, 153, 49
Phenotypic expansion	F3928	14DG0068	M	Cataract, Depressed nasal bridge, Retinal detachment, Short stature, Midface retrusion, Overfolded helix, Cryptorchidism, Abnormality of the ureter, ectopic kidney, Abnormality of premolar morphology, Short femur	CODAS syndrome (phenotypic expansion)	600373	LONP1	NM_004793.4:c.2014C>T;p.(Arg672Cys)	Homozygous	CM156332	Likely Pathogenic	PP1_Strong, PP5_Moderate, PM2_Supporting and BP1_Supporting	NA	NA	NA	NA	NA	NA	NA	NA	NA	NA	NA	NA	NA	NA	NA	NA	NA	NA	NA	NA	NA	Ion Torrent, Ion Proton, and HiSeq	25
Non-canonical splice-site/ Poor in silico prediction	F3933	14DG0082	F	Hirsutism, Short neck, Full cheeks, Narrow mouth, Pursed lips	Dyssegmental dysplasia, Silverman-Handmaker type	224410	HSPG2	NM_005529.7:c.11208-7G>A;r.11208_11209insGAGCA;p.(Phe3737Glufs*26)	Homozygous	CS065571	Uncertain Significance	PS3_Strong and PM2_Supporting	NA	NA	NA	NA	NA	NA	NA	NA	NA	NA	NA	NA	NA	NA	NA	NA	NA	NA	NA	NA	NA	Ion Torrent	39, 10
Novel gene	F3935	14DG0090	M	Intellectual disability	C16orf90-related intellectual disability	NA	C16orf90	NM_001080524.2:c.159G>C;p.(Lys53Asn)	Homozygous	CM1615375	Uncertain Significance	NA	Limited	Variant evidence (1); Segregation evidence (0.5); Gene-Level Experimental Evidence (1)	NA	NA	NA	NA	NA	NA	NA	NA	NA	NA	NA	NA	NA	NA	NA	NA	NA	NA	NA	Ion Torrent and Ion Proton	3
Novel gene	F3938	14DG0096	F	Hydrocephalus, Holoprosencephaly, Cryptophthalmos, Ectrodactyly, Oral cleft, Cloverleaf skull, Macrocephaly, Hypertelorism, Developmental cataract, Abnormality of the face, Depressed nasal ridge, Median cleft lip and palate, Absent radius, Abnormality of the upper limb, Aplasia/Hypoplasia of the thumb, Bilateral tonic-clonic seizure, Bradycardia, Ventricular septal defect, Patent ductus arteriosu…	Multiple mitochondrial dysfunctions syndrome 4	616370	ISCA2	NM_194279.4:c.229G>A;p.(Gly77Ser)	Homozygous	CM151129	Pathogenic	PP5_Very Strong, PP3_Moderate, and PM2_Supporting	NA	NA	NA	NA	NA	NA	NA	NA	NA	NA	NA	NA	NA	NA	NA	NA	NA	NA	NA	NA	NA	Ion Torrent, Ion Proton, HiSeq, and Novaseq	49
Novel gene/ High allele frequency	F3950	14DG0152	F	Neurodegeneration	Multiple mitochondrial dysfunctions syndrome 4	616370	ISCA2	NM_194279.4:c.229G>A;p.(Gly77Ser)	Homozygous	CM151129	Pathogenic	PP5_Very Strong, PP3_Moderate, and PM2_Supporting	NA	NA	NA	NA	NA	NA	NA	NA	NA	NA	NA	NA	NA	NA	NA	NA	NA	NA	NA	NA	NA	HiSeq	3, 7, 33, 10, 49
Recruited as unaffected but turned out to be affected (age-limited)	F3955	14DG0609	M	Delayed speech and language development	Shprintzen-Goldberg syndrome	182212	SKI	NM_003036.4:c.1138C>T;p.(Arg380*)	Heterozygous	CM1722135	Likely Pathogenic	PP3_Strong, PP5_Supporting, and PM2_Supporting (LOFTEE score HC)	NA	NA	NA	NA	NA	NA	NA	NA	NA	NA	NA	NA	NA	NA	NA	NA	NA	NA	NA	NA	NA	Ion Torrent	Unpublished
High allele frequency	F3964	14DG0204, 15DG0629	M, F	Global developmental delay, Failure to thrive, Esotropia, Metabolic acidosis, Cerebral calcification, Cyanosis, Hypocalcemia, Motor delay, Increased bone mineral density, Strabismus, Osteoporosis, Hypocalcemia	Osteopetrosis, autosomal recessive 3, with renal tubular acidosis	259730	CA2	NM_000067.3:c.232+1G>A	Homozygous	CS920729	Likely Pathogenic	PP1_Strong, PVS1_Moderate, and PM2_Supporting	NA	NA	NA	NA	NA	NA	NA	NA	NA	NA	NA	NA	NA	NA	NA	NA	NA	NA	NA	NA	NA	Autozygome-guided targeted gene analysis	Unpublished
Intrafamilial phenotypic heterogeneity/ High allele frequency	F3966	14DG0210	F	Reduced dihydropyrimidine dehydrogenase activity, Growth hormone deficiency, Delayed speech and language development, Motor delay, Recurrent urinary tract infections, Increased intraocular pressure, Abnormality of refraction, Low-set ears, Palpebral edema, Abnormal facial shape	Dihydropyrimidine dehydrogenase deficiency	274270	DPYD	NM_000110.4:c.257C>T;p.(Pro86Leu)	Homozygous	CM004644	Pathogenic	PP5_Very Strong, PS3, and PP3_Moderate	NA	NA	NA	NA	NA	NA	NA	NA	NA	NA	NA	NA	NA	NA	NA	NA	NA	NA	NA	NA	NA	Ion Torrent	Unpublished
Novel gene	F3971	14DG0220	F	Occipital encephalocele, Breathing dysregulation, Hyperechogenic kidneys, Agenesis of cerebellar vermis, Enlarged cisterna magna, Dilated fourth ventricle, Ventriculomegaly, Cavum septum pellucidum, Agenesis of corpus callosum, Potter facies, Occipital encephalocele, Postaxial polydactyly, neonatal death	Meckel syndrome 13	617562	TMEM107	NM_183065.4:c.256+1G>A	Homozygous	CS159479	Likely Pathogenic	PP1_Strong, PVS1_Supporting, and PM2_Supporting (LOFTEE score HC)	NA	NA	NA	NA	NA	NA	NA	NA	NA	NA	NA	NA	NA	NA	NA	NA	NA	NA	NA	NA	NA	Ion Torrent and Ion Proton	42, 31, 49
Novel gene/ Genetic heterogeneity/ Distracting variant	F3972	14DG0221/14DG0222/14DG0221	M/ F/ M	Cerebellar atrophy, Iron accumulation in brain, Congenital heart defect	SOGA1-related neurodevelopmental disorder/Neurodegeneration with brain iron accumulation 2B	NA/610217	SOGA1	NM_080627.4:c.3723delC;p.(Tyr1242Thrfs*100)	Homozygous	NA	LOFTEE score HC	NA	Limited	Variant evidence (2); Segregation evidence (0.5)	PLA2G6	NM_003560.4:c.2070_2072del:p.(Val691del)	Homozygous	CD063595	Pathogenic	PP5_Very Strong, PM4_Moderate, and PM2_Supporting	NA	NA	NA	NA	NA	NA	NA	NA	NA	TMEM92	NM_153229.3:c.95+3A>G;r.94_95ins94+1_95+197:p.(Ala33Cysfs*11)	Homozygous	CS151136	HiSeq	3, 7, 155, 10, 49
Synonymous change/ Non-canonical splice-site	F3973	Sibling of 14DG0226	F	Genu recurvatum, Narrow chest, Inspiratory stridor, Generalized hypotonia, Hyporeflexia, Mild microcephaly, Seizure, Respiratory distress, Decreased muscle mass, Abnormal periventricular white matter morphology, Periventricular leukomalacia, Polymicrogyria	Peroxisome biogenesis disorder 7A (Zellweger)	614872	PEX26	NM_001127649.3:c.228C>T;r.227_230del;p.(Gly76Alafs*5)	Parents are heterozygous	CM1618545	Likely Pathogenic	PS3_Strong, PM2_Supporting, and PP1_Strong	NA	NA	NA	NA	NA	NA	NA	NA	NA	NA	NA	NA	NA	NA	NA	NA	NA	NA	NA	NA	NA	Ion Torrent	35, 156, 49
Genomic rearrangement	F398	09DG00509	F	Retinitis pigmentosa	Bardet-Biedl syndrome 9	615986	BBS9	NM_198428.2:c.(443-1675_443-1116)_(618-986_618-508)del;r.442+3_704del	Homozygous	CG122048	NA	NA	NA	NA	NA	NA	NA	NA	NA	NA	NA	NA	NA	NA	NA	NA	NA	NA	NA	NA	NA	NA	NA	Ion Torrent	32, 31
Independent confirmation	F3983	14DG0265, 16DG0779	F, M	Myopathy	Centronuclear myopathy 6 with fiber-type disproportion	617760	ZAK (MAP3K20)	NM_016653.3:c.748C>T;p.(Arg250Trp)	Homozygous	CM1822557	Likely Pathogenic	PP1_Strong, PP3_Strong, PM2_Supporting, and BP1	NA	NA	NA	NA	NA	NA	NA	NA	NA	NA	NA	NA	NA	NA	NA	NA	NA	NA	NA	NA	NA	Ion Torrent, Ion Proton, and HiSeq	21
Distracting variant	F3989	14DG0286	F	Rod-cone dystrophy	NA	NA	NA	NA	NA	NA	NA	NA	NA	NA	NA	NA	NA	NA	NA	NA	NA	NA	NA	NA	NA	NA	NA	NA	NA	GPR179	NM_001004334.3:c.349G>A;p.(Asp117Asn)	Homozygous	CM168290	Ion Torrent	1
Distracting variant	F3997	14DG0332	F	Coloboma, Microphthalmia	NA	NA	NA	NA	NA	NA	NA	NA	NA	NA	NA	NA	NA	NA	NA	NA	NA	NA	NA	NA	NA	NA	NA	NA	NA	CHD7	NM_017780.3:c.3613A>G;p.(Ile1205Val)	Heterozygous	CM228341	Ion Torrent and Ion Proton	14
Novel gene/ High allele frequency/ Positional mapping-related challenge	F4	08F-00103, 08F-00104	F, M	Intellectual disability, Strabismus	Neurodevelopmental disorder with brain abnormalities, poor growth, and dysmorphic facies	615286	ADAT3	NM_138422.4:c.430G>A;p.(Val144Met)	Homozygous	CM135495	Likely Pathogenic	PP5_Very Strong, PM2_Supporting, and PP3	NA	NA	NA	NA	NA	NA	NA	NA	NA	NA	NA	NA	NA	NA	NA	NA	NA	NA	NA	NA	NA	Ion Torrent and HiSeq	3, 63
Novel gene	F400	09DG00516, 09DG00517, 09DG00523, 09DG00526, 09DG00527, 09DG00528	M, F, F, F, F, M	Abnormal facial shape, Severe short stature, Intellectual disability, Scoliosis, Malar flattening, Deeply set eye, Sparse eyebrow, Wide nose, Short philtrum, Wide mouth	Alazami syndrome	615071	LARP7	NM_016648.4:c.1024_1030dupAAGGATA;p.(Thr344Lysfs*9)	Homozygous	CI129119	Likely Pathogenic	PVS1_Very Strong and PM2_Supporting (LOFTEE score HC)	NA	NA	NA	NA	NA	NA	NA	NA	NA	NA	NA	NA	NA	NA	NA	NA	NA	NA	NA	NA	NA	Autozygome-guided targeted gene analysis	149, 33, 10
Novel gene	F4000	14DG0347, 14DG0348, 14DG0349, 14DG0350	F, F, F, F	Crohn's disease	LACC1-related Crohn's disease	NA	LACC1	NM_001128303.2:c.850T>C;p.(Cys284Arg)	Homozygous	CM1410012	Uncertain Significance	NA	Moderate	Variant evidence 2; Segregation evidence: 1; Gene-Level Experimental Evidence (2); Animal model 2 Variant evidence 2; Segregation evidence: 1PMID: 27894351. expression in cilia (centrosomal protein in mitosis spindle)2 PMID: 35319462; expression patient cells 2	NA	NA	NA	NA	NA	NA	NA	NA	NA	NA	NA	NA	NA	NA	NA	NA	NA	NA	NA	HiSeq	137, 33, 10
Novel allelic disorder	F406	09DG00549	M	Severe Myopia	Stickler syndrome, type II	604841	COL11A1	NM_001854.4:c.1191delT;p.(Asn398Metfs*19)	Homozygous	CD129761	Likely Pathogenic	PVS1_Very Strong and PM2_Supporting (LOFTEE score HC)	NA	NA	NA	NA	NA	NA	NA	NA	NA	NA	NA	NA	NA	NA	NA	NA	NA	NA	NA	NA	NA	Ion Torrent	146
High allele frequency	F408	09DG00555	M	Craniosynostosis	Ritscher-Schinzel syndrome 1	220210	WASHC5	NM_014846.4:c.2849A>G;p.(Lys950Arg)	Homozygous	CM2026794	Likely Pathogenic	PP1_Strong, PP3_Strong, PM2_Supporting, and BP1	NA	NA	NA	NA	NA	NA	NA	NA	NA	NA	NA	NA	NA	NA	NA	NA	NA	NA	NA	NA	NA	Ion Torrent and Ion Proton	6
Independent confirmation/ Platform and bioinformatic limitations	F41	08DG00103	F	Skin and joint laxity, CDH, Flat feet, Osteopenia, Hypotonia, Beaked nose and short philtrum, Abnormal facial shape	Geroderma osteodysplasticum	231070	SCYL1BP1 (GORAB)	NM_152281.3:c.151_152insA;p.(Leu51Hisfs*24)	Homozygous	CI1821687	Likely Pathogenic	PVS1_Very Strong and PM2_Supporting	NA	NA	NA	NA	NA	NA	NA	NA	NA	NA	NA	NA	NA	NA	NA	NA	NA	NA	NA	NA	NA	Autozygome-guided targeted gene analysis	24
Novel gene/ Distracting variant	F4110	14DG0470	F	Myopathy	Novel	NA	a	a	Homozygous	NA	Uncertain Significance	NA	Moderate	Variant evidence (1); Segregation evidence (2); Animal model (4); Gene-Level Experimental Evidence (2)	NA	NA	NA	NA	NA	NA	NA	NA	NA	NA	NA	NA	NA	NA	NA	BTBD9	NM_001172418.1:c.1015C>T;p.(Arg339*).	Homozygous	NA	Ion Torrent, Ion Proton, and HiSeq	154, 49
Distracting variant	F4115	14DG0506	F	Jaundice, Thrombocytopenia, Elevated hepatic transaminases, Retinal detachment, Seizures, Global developmental delay, Hypoplasia of the corpus callosum, Periventricular white matter hyperdensities (the clinical notes said " loss of periventricular white matter),Abnormality of lateral ventricle(clinical notes said "irregular borders of lateral ventricle ") ,Delayed myelination, Epicanthus, General…	NA	NA	NA	NA	NA	NA	NA	NA	NA	NA	NA	NA	NA	NA	NA	NA	NA	NA	NA	NA	NA	NA	NA	NA	NA	SYDE2	NM_032184.2:c.1544C>G;p.(Ser515*)	Homozygous	CM1615306	Ion Torrent, HiSeq, and Novaseq	3
Novel gene	F412	09DG00587, 09DG00588, 09DG00589	F, F, M	Retinal arterial macroaneurysms	Retinal arterial macroaneurysm with supravalvular pulmonic stenosis	614224	IGFBP7	NM_001553.3:c.830-1G>A;r. 830_850del;p.(Gly277_Gln279delinsAlaPheLysAsnAsp)	Homozygous	CS116516	Likely Pathogenic	PP1_Strong, PVS1_Moderate, and PM2_Supporting (LOFTEE score HC)	NA	NA	NA	NA	NA	NA	NA	NA	NA	NA	NA	NA	NA	NA	NA	NA	NA	NA	NA	NA	NA	Ion Proton and HiSeq	44, 45
High allele frequency	F4124	14DG0538	F	Chronic diarrhea, Spastic paraplegia, Lower limb spasticity, Lower limb weakness, Upper limb weakness, Abnormal gait, Lower limb pain, Acne, Scissor gait, Low serum calcitriol (occasional), Headaches, Hyperreflexia in upper limbs, Hyperreflexia in lower limbs, Clonus, Paresthesia	Spastic paraplegia 56, autosomal recessive	615030	CYP2U1	NM_183075.3:c.947A>T;p.(Asp316Val)	Homozygous	CM1211488	Pathogenic	PP5_Very Strong, PP3_Strong, and PM5	NA	NA	NA	NA	NA	NA	NA	NA	NA	NA	NA	NA	NA	NA	NA	NA	NA	NA	NA	NA	NA	Ion Torrent	Unpublished
Platform and bioinformatic limitations/ Allelic heterogeneity for the same phenotype	F4126	14DG0544/15DG2580	M/ F	Rod Cone Dystrophy/ Rod Cone Dystrophy	Retinitis pigmentosa 39	613809	USH2A	NM_206933.4:c.4033G>C;p.(Ala1345Pro)	Homozygous	CM1817917	Likely Pathogenic	PP1_Strong, PM3_Moderate, PM2, Supporting, PP3_Supporting, and BP1	NA	NA	USH2A	NM_206933.4:c.4033G>C;p.(Ala1345Pro) and NM_206933.4:c.725dupT;p.(Ser243Lysfs*80)	Compound heterozygous	CM1817917 / CI2043993	Likely Pathogenic/ Pathogenic	PP1_Strong, PM3_Moderate, PM2, Supporting, PP3_Supporting, and BP1/ PVS1_Very Strong, PP5_Moderate, and PM2_Supporting	NA	NA	NA	NA	NA	NA	NA	NA	NA	NA	NA	NA	NA	Ion Torrent and Ion Proton	64
Non-canonical splice-site	F4129	14DG0554	M	Megalocornea, Abnormal eye	Microspherophakia and/or megalocornea, with ectopia lentis and with or without secondary glaucoma	251750	LTBP2	NM_000428.3:c.2428+5G>C	Homozygous	CS1618734	Uncertain Significance	PP3_Strong and PM2_Supporting	NA	NA	NA	NA	NA	NA	NA	NA	NA	NA	NA	NA	NA	NA	NA	NA	NA	NA	NA	NA	NA	Ion Torrent	10
Novel gene	F413	09DG00593, 09DG00594, 09DG00595, 09DG00596, 09DG00597	F, F, M, F, F	Retinal arterial macroaneurysms	Retinal arterial macroaneurysm with supravalvular pulmonic stenosis	614224	IGFBP7	NM_001553.3:c.830-1G>A;r. 830_850del;p.(Gly277_Gln279delinsAlaPheLysAsnAsp)	Homozygous	CS116516	Likely Pathogenic	PP1_Strong, PVS1_Moderate, and PM2_Supporting (LOFTEE score HC)	NA	NA	NA	NA	NA	NA	NA	NA	NA	NA	NA	NA	NA	NA	NA	NA	NA	NA	NA	NA	NA	Autozygome-guided targeted gene analysis	44, 45
Independent confirmation	F4137	14DG0590	M	Intellectual disability	CLIP1-related intellectual disability	NA	CLIP1	NM_001247997.1:c.1426C>T;p.(Arg476Cys)	Homozygous	NA	Uncertain Significance	NA	Moderate	Variant evidence (5); Segregation evidence (1); Gene-Level Experimental Evidence (2)	NA	NA	NA	NA	NA	NA	NA	NA	NA	NA	NA	NA	NA	NA	NA	NA	NA	NA	NA	Ion Torrent and Ion Proton	3
High allele frequency/ Genetic heterogeneity/ Blended phenotype	F4138	14DG0599	F	Epileptic encephalopathy	Hemolytic anemia, G6PD deficient (favism)/ (Novel)	300908/ NA	G6PD	ENST00000393562.2:c.233T>C;p.(Ile78Thr)	Hemizygous	CM930263	Pathogenic	PP5_Very Strong, PM1_Moderate, PP3_Moderate, and PM2_Supporting	NA	NA	a	a	Homozygous	NA	NA	NA	Limited	Variant evidence (1); Segregation evidence (0.5)	NA	NA	NA	NA	NA	NA	NA	NA	NA	NA	NA	Ion Torrent, Ion Proton, and HiSeq	33, 10
Novel gene	F414	09DG00598, 09DG00599, 09DG00602	F, M, M	Retinal arterial macroaneurysms	Retinal arterial macroaneurysm with supravalvular pulmonic stenosis	614224	IGFBP7	NM_001553.3:c.830-1G>A;r. 830_850del;p.(Gly277_Gln279delinsAlaPheLysAsnAsp)	Homozygous	CS116516	Likely Pathogenic	PP1_Strong, PVS1_Moderate, and PM2_Supporting (LOFTEE score HC)	NA	NA	NA	NA	NA	NA	NA	NA	NA	NA	NA	NA	NA	NA	NA	NA	NA	NA	NA	NA	NA	Autozygome-guided targeted gene analysis	44, 45
Novel gene	F4140	14DG0613	F	Microcephaly	Infantile-onset multisystem neurologic, endocrine, and pancreatic disease 2	619418	YARS1	ENST00000373477.4:c.789C>A;p.(Phe263Leu)	Homozygous	CM1618716	Uncertain Significance	PP3_Moderate, PM2_Supporting, PP5_Supporting, and BP1	NA	NA	NA	NA	NA	NA	NA	NA	NA	NA	NA	NA	NA	NA	NA	NA	NA	NA	NA	NA	NA	HiSeq	133, 95, 10
Interfamilial phenotypic heterogeneity/ Novel gene	F4145	14DG0628	M	Motor delay, Scoliosis, Myopia, Chronic fatigue, Dysarthria, Decreased muscle mass, Proximal muscle weakness	Metabolic crises, recurrent, with variable encephalomyopathic features and neurologic regression	618416	SLC25A42	NM_178526.5:c.871A>G;p.(Asn291Asp)	Homozygous	CM160720	Pathogenic	PS3_Very Strong, PP3_Strong, and PM2_Supporting	NA	NA	NA	NA	NA	NA	NA	NA	NA	NA	NA	NA	NA	NA	NA	NA	NA	NA	NA	NA	NA	Ion Torrent and HiSeq	147, 158
Novel gene	F4149	14DG0639	F	Optic disc pallor, Attenuation of retinal blood vessels, Abnormality of retinal pigmentation, Nyctalopia	Retinal dystrophy and microvillus inclusion disease	619446	STX3	NM_004177.5:c.115-2A>G	Homozygous	CS2015070	Likely Pathogenic	PVS1_Very Strong and PM2_Supporting (LOFTEE score HC)	NA	NA	NA	NA	NA	NA	NA	NA	NA	NA	NA	NA	NA	NA	NA	NA	NA	NA	NA	NA	NA	Ion Torrent and HiSeq	1, 10, 159
Biallelic rather than monoallelic/ Genetic heterogeneity	F4159	14DG0679/14DG1653	M/ M	Holoprosencephaly/ Basal ganglia calcification	Holoprosencephaly (unsolved)/Basal ganglia calcification, idiopathic, 1	NA/213600	NA	NA	NA	NA	NA	NA	NA	NA	SLC20A2	NM_001257180.2:c.613+1G>A	Homozygous	CS2015068	Likely Pathogenic	PVS1 and PM2_Supporting (LOFTEE score HC)	NA	NA	NA	NA	NA	NA	NA	NA	NA	NA	NA	NA	NA	Ion Torrent, HiSeq, and Novaseq	3, 7, 10
Novel gene	F4160	14DG0682, 14DG0717	F, F	Female infertility	Preimplantation embryonic lethality	616814	TLE6	NM_001143986.2:c.1529C>A;p.(Ser510Tyr)	Homozygous	CM1511597	Likely Pathogenic	PP1_Strong, PS3_Strong, PP3_Supporting, PM2_Supporting, and BP1_Supporting	NA	NA	NA	NA	NA	NA	NA	NA	NA	NA	NA	NA	NA	NA	NA	NA	NA	NA	NA	NA	NA	HiSeq	33, 160, 10
Novel gene	F4165	14DG0705, 14DG0706, 14DG1099	F, M, M	Intrauterine growth retardation, Growth delay, Global developmental delay, Microcephaly, Sloping forehead, Prominent nose, Proptosis, Micrognathia, Optic nerve hypoplasia, Strabismus, Short long bone, Arachnoid cyst, Trigonocephaly, Oligohydramnios, Optic disc hypoplasia, Severe short stature	Microcephaly and chorioretinopathy, autosomal recessive, 2	616171	PLK4	NM_014264.5:c.1299_1303delTAAAG;p.(Phe433Leufs*6)	Homozygous	CD1411487	Likely Pathogenic	PVS1_Very Strong and PM2_Supporting (LOFTEE score HC)	NA	NA	NA	NA	NA	NA	NA	NA	NA	NA	NA	NA	NA	NA	NA	NA	NA	NA	NA	NA	NA	HiSeq	157, 10, 95, 33
Novel gene	F4167	14DG0714	U	Dandy-Walker malformation, Polycystic kidneys, Anhydramnios	EXOC3L2-related ciliopathy	NA	EXOC3L2	NM_001382422.1:c.1577dupC;p.(Leu527Thrfs*25)	Homozygous	CI1615745	Uncertain Significance	NA	Moderate	Variant evidence (6); Segregation evidence (3)	NA	NA	NA	NA	NA	NA	NA	NA	NA	NA	NA	NA	NA	NA	NA	NA	NA	NA	NA	Ion Torrent, Ion Proton, HiSeq and Novaseq	154, 31, 33, 10, 49
Non-canonical splice-site	F4171	14DG0727	F	Developmental delay, Increased tone, Cataract, Microcephaly, Diffuse cerebellar atrophy, Prominent and short cerebellar folia, Flattened ventral aspect of medulla	Marinesco-Sjogren syndrome	248800	SIL1	NM_022464.5:c.1030-9G>A;r.1032_1033insGCAGATG;p.(Phe345Alafs*9)	Homozygous	CS083273	Likely Pathogenic	PS3_Strong, PM2_Supporting, and PP1_Strong	NA	NA	NA	NA	NA	NA	NA	NA	NA	NA	NA	NA	NA	NA	NA	NA	NA	NA	NA	NA	NA	Ion Torrent and Ion Proton	25, 31
Platform and bioinformatic limitations	F4174	14DG0734	F	Lax skin, Wrinkled skin, Prematurely aged facial appearance, Abnormal facial shape, Severe generalized osteoporosis, Growth deficiency	Geroderma osteodysplasticum	231070	SCYL1BP1 (GORAB)	NM_152281.3:c.231dup;p.(Pro78Thrfs*20)	Homozygous	CI095750	Pathogenic	PVS1_Very Strong, PP1_Strong, and PM2_Supporting	NA	NA	NA	NA	NA	NA	NA	NA	NA	NA	NA	NA	NA	NA	NA	NA	NA	NA	NA	NA	NA	Ion Torrent and Ion Proton	39
Positional mapping-related challenge	F4177	14DG0744	M	Seizures, Intellectual disability, Spastic tetraplegia, Hydrocephalus, Microcephaly, Profound global developmental delay, Expressive language delay, Delayed speech and language development, Motor delay, Abnormal facial shape, Proptosis, Sloping forehead, Spasticity, Multiple joint contractures, Central hypotonia, Encephalopathy	Neurodevelopmental disorder with spastic quadriplegia and brain abnormalities with or without seizures	617977	WDR45B	NM_019613.4:c.673C>T;p.(Arg225*)	Homozygous	CM1618709	Likely Pathogenic	PP1_Strong, PVS1_Strong, and PM2_Supporting	NA	NA	NA	NA	NA	NA	NA	NA	NA	NA	NA	NA	NA	NA	NA	NA	NA	NA	NA	NA	NA	Ion Torrent	161, 102
Non-canonical splice-site	F4184	14DG0775	F	Rhizomelia	Rhizomelic chondrodysplasia punctata, type 2	222765	GNPAT	NM_014236.4:c.569-3T>G;r.569_696del;p.(Asp190Glufs*7)	Homozygous	CS108460	Likely Pathogenic	PP1_Strong, PS3_Strong, and PM2_Supporting (LOFTEE score OS)	NA	NA	NA	NA	NA	NA	NA	NA	NA	NA	NA	NA	NA	NA	NA	NA	NA	NA	NA	NA	NA	Ion Torrent	35
Independent confirmation	F4194	14DG0824	M	Intrauterine growth retardation, Microcephaly, Respiratory distress, Seizures, Profound global developmental delay, Laryngomalacia, Atrial septal defect, Inguinal hernia, Gastroesophageal reflux, Optic atrophy, Fava bean-induced hemolytic anemia, Cerebellar atrophy, Extra-axial cerebrospinal fluid accumulation, Global brain atrophy, Hypoplasia of the corpus callosum, Abnormality of the mastoid, R…	Spinocerebellar ataxia, autosomal recessive 28	618800	THG1L	NM_017872.5:c.881T>C;p.(Leu294Pro)	Homozygous	CM199604	Uncertain Significance	PP3_Moderate, PM2_Supporting, and BP1	NA	NA	NA	NA	NA	NA	NA	NA	NA	NA	NA	NA	NA	NA	NA	NA	NA	NA	NA	NA	NA	Ion Torrent and Ion Proton	95
Novel gene	F4196	14DG0835	F	Fatigable weakness of chewing muscles, Abnormal facial shape, Finger joint hypermobility, Blue sclerae, Depressed nasal ridge, Deeply set eye, Global developmental delay, Delayed speech and language development, Motor delay, Epicanthus, Asthma, High palate, Hypertelorism, Infra-orbital crease, Bulbous nose, Flat face, Hyperextensible hand joints, Cutis laxa, Joint hypermobility, Abnormality of mo…	Novel	NA	a	a	Homozygous	NA	Uncertain Significance	NA	Moderate	Variant evidence (2); Segregation evidence (3); Gene-Level Experimental Evidence (4); Functional validation on going	NA	NA	NA	NA	NA	NA	NA	NA	NA	NA	NA	NA	NA	NA	NA	NA	NA	NA	NA	Ion Torrent and Ion Proton	33, 10
High allele frequency	F4198	Fetus of 14DG0840	U	Lethal polycystic kidney disease	Meckel syndrome 7	267010	NPHP3	NM_153240.5:c.2694-2_2694-1delAG	Parents are heterozygous	CD082161	Likely Pathogenic	PP1_Strong, PVS1_Supporting, and PM2_Supporting (LOFTEE score HC)	NA	NA	NA	NA	NA	NA	NA	NA	NA	NA	NA	NA	NA	NA	NA	NA	NA	NA	NA	NA	NA	Ion Torrent	31, 49
Non-canonical splice-site	F42	DG0800013C, DG0800013D, DG0800013E	F, F, M	Generalized tonic-clonic seizures, Fever	Rhizomelic chondrodysplasia punctata, type 2	222765	GNPAT	NM_014236.4:c.569-3T>G;r.569_696del;p.(Asp190Glufs*7)	Homozygous	CS108460	Likely Pathogenic	PP1_Strong, PS3_Strong, and PM2_Supporting (LOFTEE score OS)	NA	NA	NA	NA	NA	NA	NA	NA	NA	NA	NA	NA	NA	NA	NA	NA	NA	NA	NA	NA	NA	Ion Torrent	163, 35
Novel allelic disorder	F4202	14DG0857	M	Osteolytic defects of the distal phalanges of the hand, Poikiloderma, Joint stiffness	LMNA-related distal acroosteolysis, poikiloderma and joint stiffness	NA	LMNA	NM_170707.4:c.1774G>A;p.(Gly592Arg)	Homozygous	CM168349	Uncertain Significance	PM1_Supporting, PM2_Supporting, and PP3_Supporting	Moderate	Variant evidence (4); Segregation evidence (4)	NA	NA	NA	NA	NA	NA	NA	NA	NA	NA	NA	NA	NA	NA	NA	NA	NA	NA	NA	Ion Torrent and Ion Proton	164, 39, 57
Distracting variant	F4208	14DG0886	M	Delayed myelination , Abnormality of the cerebral white matter , Hyperintensity of cerebral white matter on MRI, Polymicrogyria , Microcephaly , Decreased body weight , Long philtrum , Convex nasal ridge , Micrognathia , Thin upper lip vermilion, Wide mouth, Abnormality of movement , Loss of speech , inability to walk , Motor delay , Abnormal nasal morphology	NA	NA	NA	NA	NA	NA	NA	NA	NA	NA	NA	NA	NA	NA	NA	NA	NA	NA	NA	NA	NA	NA	NA	NA	NA	CASC5	NM_144508.4:c.3634G>A;p.(Ala1212Thr)	Homozygous	NA	Ion Torrent	95
Only pathogenic in CCH/ Distracting variant/ High allele frequency	F4212	14DG0902	F	Global developmental delay, Microcephaly, Abnormality of blood and blood-forming tissues, Abnormal pattern of respiration (stayed in NICU), Torticollis, Choking episodes, Decreased body weight, Generalized hypotonia (mild to moderate), Oculomotor apraxia, Global developmental delay, Delayed speech and language development, Hypoplasia of the corpus callosum, Anxiety, Gastroesophageal reflux, Failu…	NA	NA	NA	NA	NA	NA	NA	NA	NA	NA	NA	NA	NA	NA	NA	NA	NA	NA	NA	NA	NA	NA	NA	NA	Only pathogenic in CCH	SBDS	NM_016038.4:c.258+2T>C	Homozygous	CS30125	Ion Torrent and Ion Proton	3, 39, 10
Distracting variant/Blended phenotype/Novel allelic disorder/ Biallelic rather than monoallelic/ Genetic heterogeneity	F4216	14DG0915	F	Arthrogryposis multiplex congenita, Abnormal facial shape, Intracranial hemorrhage, Knee dislocation (Rt), Congenital bilateral hip dislocation, Congenital contracture, Seizure	COL2A1-related arthrogryposis/ von Willebrand disease, type 3	NA/ 277480	COL2A1	NM_001844.5:c.985C>T;p.(Pro329Ser)	Homozygous	CM1922636	Likely Pathogenic	PP1_Strong, PM1_Moderate, PM2_Supporting, PP3_Moderate	Moderate	Variant evidence (6); Segregation evidence (0.5); Functional work on patient cells (2); Mouse model (2)	VWF	NM_000552.5:c.4705C>T;p.(Arg1569Cys)	Homozygous	Uncertain Significance	PM1_Supporting, PM2_Supporting, PP3_Supporting	NA	NA	NA	NA	NA	NA	NA	NA	NA	NA	ERBB3	NM_001982.3:c.3425C>T;p.(Pro1142Leu)	Homozygous	CM177849	Ion Torrent	Unpublished
Novel gene	F4219	14DG0924	F	Neurodegeneration	Hypermanganesemia with dystonia 2	617013	SLC39A14	NM_001128431.4:c.313G>T;p.(Glu105*)	Homozygous	CM166809	Likely Pathogenic	PVS1_Very Strong and PM2_Supporting (LOFTEE score HC)	NA	NA	NA	NA	NA	NA	NA	NA	NA	NA	NA	NA	NA	NA	NA	NA	NA	NA	NA	NA	NA	Ion Torrent and Ion Proton	3
Novel gene	F4221	14DG0937	F	Oligohydramnios, Polycystic kidneys, Encephalocele, Dysmorphic, Bilateral Microphthalmia, Low set ears, Small receded chin, Ambiguous genitalia, Polydactyly, Syndactyly, Neonatal death	Meckel syndrome 14	619879	TXNDC15	NM_024715.4:c.103+1G>A	Homozygous	CS1615742	Likely Pathogenic	PVS1_Very Strong and PM2_Supporting (LOFTEE score HC)	NA	NA	NA	NA	NA	NA	NA	NA	NA	NA	NA	NA	NA	NA	NA	NA	NA	NA	NA	NA	NA	Ion Proton	31, 47, 49
Synonymous change/ Non-canonical splice-site	F4222	14DG0938	M	Generalized hypotonia, Abnormality of the liver, Abnormal facial shape	Peroxisome biogenesis disorder 7A (Zellweger)	614872	PEX26	NM_001127649.3:c.228C>T;r.227_230del;p.(Gly76Alafs*5)	Homozygous	CM1618545	Likely Pathogenic	PS3_Strong, PM2_Supporting, and PP1_Strong	NA	NA	NA	NA	NA	NA	NA	NA	NA	NA	NA	NA	NA	NA	NA	NA	NA	NA	NA	NA	NA	Ion Torrent	35
Novel gene	F4224	14DG0946	U	Non-immune Hydrops (NIHF)	THSD1-related nonimmune hydrops fetalis	NA	THSD1	NM_018676.4:c.617G>A;p.(Cys206Tyr)	Homozygous	CM155511	Likely Pathogenic	PP1_Strong, PP3_Strong, PM2_Supporting, and BP1_Supporting	Definitive	Variant evidence (12); Replication over time	NA	NA	NA	NA	NA	NA	NA	NA	NA	NA	NA	NA	NA	NA	NA	NA	NA	NA	NA	HiSeq	119, 49
Phenotypic expansion	F4228	14DG0971	F	Profound global developmental delay, Lissencephaly, Cerebellar hypoplasia, Congenital Glaucoma, Neonatal hypotonia, Hypertelorism, Bulbous nose, Spasticity	Lissencephaly 2 (Norman-Roberts type)	257320	RELN	NM_005045.4:c.3711+2T>C	Homozygous	CS1715871	Likely Pathogenic	PVS1_Very Strong and PM2_Supporting (LOFTEE score HC)	NA	NA	NA	NA	NA	NA	NA	NA	NA	NA	NA	NA	NA	NA	NA	NA	NA	NA	NA	NA	NA	Ion Torrent	8, 4, 10
Non-Mendelian	F4233	14DG0975	M	Abnormality of movement	NA	NA	NA	NA	NA	NA	NA	NA	NA	NA	NA	NA	NA	NA	NA	NA	NA	NA	NA	NA	NA	NA	NA	NA	NA	NA	NA	NA	NA	HiSeq	Unpublished
Distracting variant	F4234	14DG0977	M	Microtia, congenital hydrocephalus, pre-axial polydactyly, short stature, multiple VSDs, PDA ligation, inguinal hernia, Renal agenesis	NA	NA	NA	NA	NA	NA	NA	NA	NA	NA	NA	NA	NA	NA	NA	NA	NA	NA	NA	NA	NA	NA	NA	NA	NA	WDR31	NM_001012361.4:c.802C>T;p.(Arg268*)	Homozygous	NA	Ion Proton	Unpublished
Novel gene/ Synonymous change/ High allele frequency/ Non-canonical splice-site	F4238	14DG0993, 15DG0395	M, F	Intrauterine growth retardation, Dysmorphic facies, Microcephaly, Agenesis of corpus callosum, Abnormality of cardiovascular system morphology (pulmonary atresia, Ventricular septal defect), Renal agenesis, Flexed hands and feet, Ambiguous genitalia, Neonatal death	Microcephaly, facial dysmorphism, renal agenesis, and ambiguous genitalia syndrome	618142	CTU2	NM_001012759.3:c.873G>A;r.738_873del;p.(Thr247Alafs*21)	Homozygous	CS167719	Pathogenic	PP1_Strong, PS3_Strong, and PP3_Strong (LOFTEE score OS)	NA	NA	NA	NA	NA	NA	NA	NA	NA	NA	NA	NA	NA	NA	NA	NA	NA	NA	NA	NA	NA	Ion Torrent, Ion Proton, and HiSeq	2, 31, 100, 95, 101, 47, 57, 49
Independent confirmation	F4246	14DG1030	U	Myopathy, Polyhydramnios	Nemaline myopathy 9	615731	KLHL41	NM_006063.3:c.176G>C;p.(Arg59Pro)	Homozygous	CM186914	Uncertain Significance	PP3_Strong, PM2_Supporting, and BP1	NA	NA	NA	NA	NA	NA	NA	NA	NA	NA	NA	NA	NA	NA	NA	NA	NA	NA	NA	NA	NA	Ion Torrent and HiSeq	113, 49
Novel gene/ Distracting variant	F4247	14DG1037	F	Non-immune Hydrops (NIHF), Ascites, Polyhydramnios, Cardiomegaly, Generalized edema, Hypotonia, Respiratory distress, Hypoxemia, Bradycardia, Respiratory failure, Heart failure	EHBP1L1-related NIHF	NA	EHBP1L1	NM_001099409.3:c.3333_3346delinsAGAGTCAGTAGCA;p.(Arg1112Glufs*20)	Homozygous	CX2123875	Likely Pathogenic	PVS1_Very Strong and PM2_Supporting	Moderate	Variant evidence (4); Segregation evidence (2); Gene-Level Experimental Evidence (2)	NA	NA	NA	NA	NA	NA	NA	NA	NA	NA	NA	NA	NA	NA	NA	GALNT14	NM_024572.4:c.1273C>T;p.(Arg425*)	Homozygous	CM155546	HiSeq	119, 49
Novel allelic disorder	F4253	14DG1059	M	Severe Myopia, Talipes, Developmental delay, Speech delay, Hearing impairment, Abnormal facial shape	Stickler syndrome, type II	604841	COL11A1	NM_001854.4:c.2702G>A;p.(Gly901Glu)	Homozygous	CM122734	Uncertain Significance	PP3_Strong, PM2_Supporting, and BP1	NA	NA	NA	NA	NA	NA	NA	NA	NA	NA	NA	NA	NA	NA	NA	NA	NA	NA	NA	NA	NA	Ion Torrent	39
Novel gene	F4257	Fetus of 14DG1103	U	Polydactyly, Microretrognathia, Narrow chest, Echogenic hypoplastic kidneys	Short-rib thoracic dysplasia 13 with or without polydactyly	616300	CEP120	NM_001375405.1:c.595G>C;p.(Ala199Pro)	Homozygous	CM151303	Likely Pathogenic	PP5_Strong, PP3_Moderate, and PM2_Supporting	NA	NA	NA	NA	NA	NA	NA	NA	NA	NA	NA	NA	NA	NA	NA	NA	NA	NA	NA	NA	NA	Autozygome-guided targeted gene analysis	60, 31
Blended phenotype	F4261	14DG1134	M	Aplasia involving bones of the upper limbs, Abnormality of the pulmonary veins, Abnormal facial shape, Absent radius, Abnormal heart morphology, Atrial septal defect, Ventricular septal defect, Sepsis, Cardiac arrest, Seizure, Feeding difficulties, Choking episodes, Nasogastric tube feeding in infancy, Ankyloglossia, Aspiration pneumonia, Microcephaly, Short stature, Failure to thrive, Abnormal f…	Holt-Oram syndrome/Ulnar-mammary syndrome and contiguous gene deletion	181450/142900	TBX3 and TBX5	Chr12:113120652-115362584del (2,241,932bp spanning 20 genes including TBX3 and TBX5)	Heterozygous (De novo)	NA	NA	NA	NA	NA	NA	NA	NA	NA	NA	NA	NA	NA	NA	NA	NA	NA	NA	NA	NA	NA	NA	NA	NA	Ion Torrent	162, 47, 49
Novel gene	F4264	14DG1130	M	Abnormality of the pulmonary veins (Narrow chest, high arched palate, short neck, brachydactyly, nail hypoplasia, short extremities, genu recurvatum, small iliac bones with downward spike, trident acetabular roof, partial syndactyly, respiratory insufficiency)	C17orf61-related skeletal malformation	NA	TMEM256 (C17orf61)	NM_152766.5:c.244_265del;p.(Phe82Glufs*)	Homozygous	NA	Uncertain Significance	NA	Moderate	Variant evidence (2); Segregation evidence (0.5); Animal model (4)	NA	NA	NA	NA	NA	NA	NA	NA	NA	NA	NA	NA	NA	NA	NA	NA	NA	NA	NA	Ion Torrent and HiSeq	31, 49
Non-canonical splice-site	F4265	14DG1139, 14DG1140	F, M	Abnormal facial shape	Shaheen syndrome	615328	COG6	NM_020751.3:c.1167-24A>G;r.1166_1167ins-1167-37_1167-2;p.?	Homozygous	CS135498	Likely Pathogenic	PP1_Strong, PS3_Strong, and PM2_Supporting	NA	NA	NA	NA	NA	NA	NA	NA	NA	NA	NA	NA	NA	NA	NA	NA	NA	NA	NA	NA	NA	Ion Torrent	Unpublished
Phenotypic expansion	F4267	14DG1149	M	Absent radius	Microcephaly 3, primary, autosomal recessive	604804	CDK5RAP2	NM_018249.6:c.3851T>A;p.(Leu1284*)	Homozygous	CM2122465	Likely Pathogenic	PVS1_Very Strong and PM2_Supporting (LOFTEE score HC)	NA	NA	NA	NA	NA	NA	NA	NA	NA	NA	NA	NA	NA	NA	NA	NA	NA	NA	NA	NA	NA	Ion Torrent and Ion Proton	47
Interfamilial phenotypic heterogeneity/ Novel gene	F427	09DG00658	F	Abnormal heart morphology	Short stature, onychodysplasia, facial dysmorphism, and hypotrichosis	614813	POC1A	NM_015426.5:c.241C>T;p.(Arg81*)	Homozygous	CM127153	Pathogenic	PVS1_Strong, PP1_Strong, PP5_Moderate, and PM2_Supporting (LOFTEE score HC)	NA	NA	NA	NA	NA	NA	NA	NA	NA	NA	NA	NA	NA	NA	NA	NA	NA	NA	NA	NA	NA	Autozygome-guided targeted gene analysis	17, 2, 20
Novel gene	F4270	14DG1157	F	Atrial septal defect	Microcephaly, growth deficiency, seizures, and brain malformations	618346	WDR4	ENST00000398208.2:c.509G>T;p.(Arg170Leu)	Homozygous	CM1510467	Pathogenic	PP3_Strong, PP5_Strong, PM5_Moderate, and PM2_Supporting	NA	NA	NA	NA	NA	NA	NA	NA	NA	NA	NA	NA	NA	NA	NA	NA	NA	NA	NA	NA	NA	Ion Torrent and HiSeq	165, 33, 95, 10
Novel gene	F4271	14DG1160	F	Ventricular septal defect	Microcephaly, growth deficiency, seizures, and brain malformations	618346	WDR4	ENST00000398208.2:c.509G>T;p.(Arg170Leu)	Homozygous	CM1510467	Pathogenic	PP3_Strong, PP5_Strong, PM5_Moderate, and PM2_Supporting	NA	NA	NA	NA	NA	NA	NA	NA	NA	NA	NA	NA	NA	NA	NA	NA	NA	NA	NA	NA	NA	HiSeq	165, 95
Blended phenotype/ High allele frequency/ Recruited as unaffected but turned out to be affected (inadequate phenotyping and age-limited)/ Platform and bioinformatic limitations/ Genetic heterogeneity	F4277	14DG1178	M	Sepsis	Intellectual developmental disorder and microcephaly with pontine and cerebellar hypoplasia/Retinitis pigmentosa 1	300749/180100	CASK	NM_001367721.1:c.1116C>G;p.(His372Gln)	Hemizygous	NA	Uncertain Significance	PM2_Supporting, PP2, and BP4	NA	NA	RP1	NM_006269.2:c.606C>A;p.(Asp202Glu)	Homozygous	CM098185	Likely Pathogenic	PS1, PM2_Supporting, and PP3	NA	NA	NA	NA	NA	NA	NA	NA	NA	NA	NA	NA	NA	Ion Torrent and Ion Proton	Unpublished
Non-canonical splice-site/ Deep intronic	F428	09DG00661, 09DG00662	M, M	Cardiac arrest	Bardet-Biedl syndrome 1	209900	BBS1	NM_024649.5:c.951+58C>T;r.951_952ins951+1_951+58;p.(Gly318Valfs*62)	Homozygous	CS103691	Likely Pathogenic	PP5_Strong, PM2_Supporting, PP1_Strong, and BP4	NA	NA	NA	NA	NA	NA	NA	NA	NA	NA	NA	NA	NA	NA	NA	NA	NA	NA	NA	NA	NA	Autozygome-guided targeted gene analysis	32, 31, 47
Novel gene	F4280	14DG1188	M	Seizure	PCDHGA10-related seizure disorder	NA	PCDHGA10	NM_018913.2:c.823G>A;p.(Glu275Lys)	Homozygous	CM1715836	Uncertain Significance	NA	Moderate	Variant evidence (3); Segregation evidence (1.5); Animal model (2); Expression (1)	NA	NA	NA	NA	NA	NA	NA	NA	NA	NA	NA	NA	NA	NA	NA	NA	NA	NA	NA	Ion Torrent and Ion Proton	166
Non-canonical splice-site	F4289	14DG1211, 14DG1374	M, F	Feeding difficulties	Shaheen syndrome	615328	COG6	NM_020751.3:c.1167-24A>G;r.1166_1167ins-1167-37_1167-2;p.?	Homozygous	CS135498	Likely Pathogenic	PP1_Strong, PS3_Strong, and PM2_Supporting	NA	NA	NA	NA	NA	NA	NA	NA	NA	NA	NA	NA	NA	NA	NA	NA	NA	NA	NA	NA	NA	Autozygome-guided targeted gene analysis	Unpublished
Novel allelic disorder/ Non-canonical splice-site	F4291	14DG1215	U	Choking episodes	Shaheen syndrome	615328	COG6	NM_020751.3:c.1167-24A>G;r.1166_1167ins-1167-37_1167-2;p.?	Homozygous	CS135498	Likely Pathogenic	PP1_Strong, PS3_Strong, and PM2_Supporting	NA	NA	NA	NA	NA	NA	NA	NA	NA	NA	NA	NA	NA	NA	NA	NA	NA	NA	NA	NA	NA	Ion Torrent	57
Novel gene	F4292	14DG1221	F	Nasogastric tube feeding in infancy	HYAL2-related stickler-like Syndrome	NA	HYAL2	NM_033158.4:c.749C>T;p.(Pro250Leu)	Homozygous	CM167718	Uncertain Significance	NA	Moderate	Variant evidence (4); Segregation evidence (1.5); Animal model (4)	NA	NA	NA	NA	NA	NA	NA	NA	NA	NA	NA	NA	NA	NA	NA	NA	NA	NA	NA	Ion Torrent and HiSeq	2, 39, 33, 10
Non-canonical splice-site/ Independent confirmation	F4295	14DG1248	F	Ankyloglossia	?Renal hypodysplasia/aplasia 2	615721	FGF20	NM_019851.3:c.390+5G>A	Homozygous	NA	Uncertain Significance	PP3_Strong, PM2_Supporting, and (REQUESTED RT-PCR) (LOFTEE score OS)	Limited	Variant evidence (2); Segregation evidence (1)	NA	NA	NA	NA	NA	NA	NA	NA	NA	NA	NA	NA	NA	NA	NA	NA	NA	NA	NA	Ion Proton	49
Blended phenotype/ Genetic heterogeneity	F4296	14DG1249	F	Aspiration pneumonia	Usher syndrome, type 1C/Hyperinsulinemic hypoglycemia, familial, 1	276904/256450	ABCC8	ABCC8 (deletion of exon 1 to 22) chr11:17431534-17554222del	Heterozygous in parents	CG131760	NA	NA	NA	NA	USH1C	USH1C (deletion of exon 1-3) chr11:17431534-17554222del	Heterozygous in parents	NA	NA	NA	NA	NA	NA	NA	NA	NA	NA	NA	NA	NA	NA	NA	NA	Molecular Karyotyping and Autozygome-guided targeted gene analysis	Unpublished
Independent confirmation	F4297	14DG1255	F	Microcephaly	Mucopolysaccharidosis VII	253220	GUSB	NM_000181.4:c.1429C>T;p.(Arg477Trp)	Homozygous	CM960803	Likely Pathogenic	PP3_Strong, PP5_Supporting, and PM2_Supporting	NA	NA	NA	NA	NA	NA	NA	NA	NA	NA	NA	NA	NA	NA	NA	NA	NA	NA	NA	NA	NA	HiSeq	113, 39, 49
Novel allelic disorder/ Non-canonical splice-site/ Poor in silico prediction	F4310	14DG1291	M	Short stature	Microcephaly, short stature, and polymicrogyria with seizures	614833	RTTN	NM_173630.4:c.2885+8A>G;r.2885_2886ins2885+1_2885+7;p.(Ser963∗)	Homozygous	CS1513537	Likely Pathogenic	PP1_Strong, PS3_Strong, and PM2_Supporting	NA	NA	NA	NA	NA	NA	NA	NA	NA	NA	NA	NA	NA	NA	NA	NA	NA	NA	NA	NA	NA	Ion Torrent and HiSeq	167, 33, 10
High allele frequency	F4311	14DG1298, 16DG0645	F, F	Failure to thrive	Temtamy syndrome	218340	C12orf57	NM_138425.4:c.1A>G;p.?	Homozygous	CM118220	Likely Pathogenic	PP1_Strong, PVS1_Moderate, and PM2_Supporting	NA	NA	NA	NA	NA	NA	NA	NA	NA	NA	NA	NA	NA	NA	NA	NA	NA	NA	NA	NA	NA	HiSeq	14, 48, 57
Interfamilial phenotypic heterogeneity	F4312	14DG1302	F	Abnormal facial shape	Woodhouse-Sakati syndrome	241080	DCAF17 (C2orf37)	NM_025000.4:c.436delC;p.(Ala147Hisfs*9)	Homozygous	CD086166	Likely Pathogenic	PVS1_Strong, PP1_Strong, and PM2_Supporting (LOFTEE score HC)	NA	NA	NA	NA	NA	NA	NA	NA	NA	NA	NA	NA	NA	NA	NA	NA	NA	NA	NA	NA	NA	Ion Torrent	93
Interfamilial phenotypic heterogeneity	F4313	14DG1303	M	Wide nasal bridge	Woodhouse-Sakati syndrome	241080	DCAF17 (C2orf37)	NM_025000.4:c.436delC;p.(Ala147Hisfs*9)	Homozygous	CD086166	Likely Pathogenic	PVS1_Strong, PP1_Strong, and PM2_Supporting (LOFTEE score HC)	NA	NA	NA	NA	NA	NA	NA	NA	NA	NA	NA	NA	NA	NA	NA	NA	NA	NA	NA	NA	NA	Ion Torrent	93
Interfamilial phenotypic heterogeneity	F4314	14DG1304	M	Bulbous nose	Woodhouse-Sakati syndrome	241080	DCAF17 (C2orf37)	NM_025000.4:c.436delC;p.(Ala147Hisfs*9)	Homozygous	CD086166	Likely Pathogenic	PVS1_Strong, PP1_Strong, and PM2_Supporting (LOFTEE score HC)	NA	NA	NA	NA	NA	NA	NA	NA	NA	NA	NA	NA	NA	NA	NA	NA	NA	NA	NA	NA	NA	Ion Torrent	93
Interfamilial phenotypic heterogeneity	F4316	14DG1306	M	Microretrognathia	Woodhouse-Sakati syndrome	241080	DCAF17 (C2orf37)	NM_025000.4:c.436delC;p.(Ala147Hisfs*9)	Homozygous	CD086166	Likely Pathogenic	PVS1_Strong, PP1_Strong, and PM2_Supporting (LOFTEE score HC)	NA	NA	NA	NA	NA	NA	NA	NA	NA	NA	NA	NA	NA	NA	NA	NA	NA	NA	NA	NA	NA	Ion Torrent	93
Non-canonical splice-site	F4318	14DG1308	M	Alopecia, Diabetes mellitus, Dystonia	Woodhouse-Sakati syndrome	241080	DCAF17 (C2orf37)	NM_025000.4:c.1091+6T>G;r.1092_1182del;p.(Val365Metfs*14)	Homozygous	CS086177	Likely Pathogenic	PP3_Strong, PP4_Supporting, and PM2_Supporting	NA	NA	NA	NA	NA	NA	NA	NA	NA	NA	NA	NA	NA	NA	NA	NA	NA	NA	NA	NA	NA	Autozygome-guided targeted gene analysis	93, 10
Non-canonical splice-site	F4321	14DG1311	U	Alopecia, Diabetes mellitus, Dystonia	Woodhouse-Sakati syndrome	241080	DCAF17 (C2orf37)	NM_025000.4:c.1422+5G>T	Homozygous	CS086181	Likely Pathogenic	PP3_Strong, PP4_Supporting, and PM2_Supporting (LOFTEE score OS)	NA	NA	NA	NA	NA	NA	NA	NA	NA	NA	NA	NA	NA	NA	NA	NA	NA	NA	NA	NA	NA	Ion Torrent	10
Phenotypic expansion	F4323	14DG1317	M	Phocomelia	Sacral agenesis with vertebral anomalies (phenotypic expansion)	615709	TBXT	NM_001366285.2:c.466G>T;p.(Gly156Cys)	Homozygous	CM1511906	Likely Pathogenic	PP3_Strong, PM2_Supporting, PP1_Strong, and BP1	NA	NA	NA	NA	NA	NA	NA	NA	NA	NA	NA	NA	NA	NA	NA	NA	NA	NA	NA	NA	NA	Ion Torrent	Unpublished
High allele frequency	F4334	14DG1356	F	Oligodactyly	Temtamy syndrome	218340	C12orf57	NM_138425.4:c.1A>G;p.?	Homozygous	CM118220	Likely Pathogenic	PP1_Strong, PVS1_Moderate, and PM2_Supporting	NA	NA	NA	NA	NA	NA	NA	NA	NA	NA	NA	NA	NA	NA	NA	NA	NA	NA	NA	NA	NA	Ion Torrent	48
Novel allelic disorder	F4341	14DG1389	M	Calcaneovalgus deformity	?Seckel syndrome 4	613676	CENPJ	NM_018451.5:c.43_44delAA;p.(Asn15Leufs*42)	Homozygous	CD199575	Likely Pathogenic	PVS1_Very Strong and PM2_Supporting (LOFTEE score HC)	Definitive	Variant evidence (11); Segregation evidence (0.5); Functional work on patient cells (2); Mouse model (2)	NA	NA	NA	NA	NA	NA	NA	NA	NA	NA	NA	NA	NA	NA	NA	NA	NA	NA	NA	Ion Torrent	95
Phenotypic expansion	F4358	14DG1447	F	Cryptorchidism	Mannosidosis, alpha-, types I and II (phenotypic expansion)	248500	MAN2B1	NM_000528.4:c.2402dupG;p.(Ser802Glnfs*129)	Homozygous	CI124156	Likely Pathogenic	PVS1_Strong, PP5_Strong, and PM2_Supporting (LOFTEE score HC)	NA	NA	NA	NA	NA	NA	NA	NA	NA	NA	NA	NA	NA	NA	NA	NA	NA	NA	NA	NA	NA	Ion Torrent and HiSeq	3, 2
Non-canonical splice-site	F4365	Child of 14DG1501	M	Microcephaly, Psychomotor retardation, Localized skin lesion, Seizure, Global developmental delay, Aplasia cutis congenita, Hypothyroidism, Hypothyroidism, Autistic behavior, Flexion contracture	Microcephaly-capillary malformation syndrome	614261	STAMBP	ENST00000394070.2:c.1119-6T>G	Parents are heterozygous	CS152815	Likely Pathogenic	PP3_Strong, PP5_Strong, and PM2_Supporting (LOFTEE score OS)	NA	NA	NA	NA	NA	NA	NA	NA	NA	NA	NA	NA	NA	NA	NA	NA	NA	NA	NA	NA	NA	Ion Proton	10, 57
Novel allelic disorder/ Blended phenotype/ High allele frequency/ Genetic heterogeneity	F4367	14DG1509	F	Anemia, Peripheral neuropathy	HADHB-related Neuropathy/Sickle cell anemia	NA/603903	HADHB	NM_000183.2:c.712C>T;p.(Arg238Trp)	Homozygous	CM1914842	Uncertain Significance	NA	Moderate	Variant evidence (2); Segregation evidence (4.5); Gene-Level Experimental Evidence (2); Animal model (2)	HBB	NM_000518.5:c.20A>T;p.(Glu7Val)	Homozygous	CM1212620	Pathogenic	PM5_Strong, PP1_Strong, PP5_Strong, PM1_Moderate, and BP4	NA	NA	NA	NA	NA	NA	NA	NA	NA	NA	NA	NA	NA	Ion Torrent, Ion Proton, and Novaseq	Unpublished
High allele frequency	F437	09DG00692, 09DG00693, 09DG00694	F, F, M	Congenital Glaucoma	Glaucoma 3A, primary open angle, congenital, juvenile, or adult onset	231300	CYP1B1	NM_000104.4:c.182G>A;p.(Gly61Glu)	Homozygous	CM980497	Pathogenic	PP5_Very Strong, PM5_Strong, and PP3_Moderate	NA	NA	NA	NA	NA	NA	NA	NA	NA	NA	NA	NA	NA	NA	NA	NA	NA	NA	NA	NA	NA	Ion Torrent	4
Biallelic rather than monoallelic	F4370	14DG1521	F	Fundus albipunctatus	Cone-rod dystrophy 7	603649	RIMS1	ENST00000521978.1:c.3143T>G;p.(Leu1048*)	Homozygous	NA	Likely Pathogenic	PVS1_Very Strong and PM2_Supporting (LOFTEE score HC)	NA	NA	NA	NA	NA	NA	NA	NA	NA	NA	NA	NA	NA	NA	NA	NA	NA	NA	NA	NA	NA	Ion Torrent	Unpublished
Pseudodominance	F4372	14DG1523	F	Anophthalmus	Microphthalmia, isolated 5	611040	MFRP	NM_031433.4:c.428-2A>G	Homozygous	CS187199	Likely Pathogenic	PVS1_Strong, PP5_Strong, and PM2_Supporting (LOFTEE score HC)	NA	NA	NA	NA	NA	NA	NA	NA	NA	NA	NA	NA	NA	NA	NA	NA	NA	NA	NA	NA	NA	Ion Torrent	14
High allele frequency	F438	09DG00696	M	Congenital Glaucoma	Glaucoma 3A, primary open angle, congenital, juvenile, or adult onset	231300	CYP1B1	NM_000104.4:c.182G>A;p.(Gly61Glu)	Homozygous	CM980497	Pathogenic	PP5_Very Strong, PM5_Strong, and PP3_Moderate	NA	NA	NA	NA	NA	NA	NA	NA	NA	NA	NA	NA	NA	NA	NA	NA	NA	NA	NA	NA	NA	Autozygome-guided targeted gene analysis	Unpublished
Novel allelic disorder	F4385	14DG1580	F	Recurrent fractures, Increased susceptibility to fractures	Bruck syndrome 1	259450	FKBP10	NM_021939.4:c.337G>A;p.(Glu113Lys)	Homozygous	CM130011	Likely Pathogenic	PP3_Moderate, PP5_Moderate, PM1_Supporting, and PM2_Supporting	NA	NA	NA	NA	NA	NA	NA	NA	NA	NA	NA	NA	NA	NA	NA	NA	NA	NA	NA	NA	NA	Ion Torrent	39
Novel gene	F4391	14DG1601, 15DG0824	F, M	Cutis laxa, Joint laxity, Ptosis, Osteopenia, Webbed neck, Low anterior hairline, Abnormal facial shape, Macrotia, Redundant skin, High palate, Dental malocclusion, Hip dislocation, Patellar dislocation	Ehlers-Danlos syndrome, classic-like, 2	618000	AEBP1	NM_001129.5:c.1630+1G>A	Homozygous	CS165272	Likely Pathogenic	PP1_Strong, PVS1_Supporting, and PM2_Supporting	NA	NA	NA	NA	NA	NA	NA	NA	NA	NA	NA	NA	NA	NA	NA	NA	NA	NA	NA	NA	NA	HiSeq	24, 10
Blended phenotype/ High allele frequency/ Genetic heterogeneity	F4392	14DG1602	M	Congenital Glaucoma, Hypotonia, Buphthalmos, Decreased corneal thickness, Jaundice, Enlarged eyeball, Poor head control, Relative macrocephaly, Axial hypotonia, Decreased body weight, Abnormal delivery, Decreased corneal thickness, Joint hypermobility, Corneal opacity	Glaucoma 3A, primary open angle, congenital, juvenile, or adult onset/Brittle cornea syndrome 2	231300/614170	CYP1B1	NM_000104.4:c.182G>A;p.(Gly61Glu)	Homozygous	CM980497	Pathogenic	PP5_Very Strong, PM5_Strong, and PP3_Moderate	NA	NA	PRDM5	Gene deletion involving several exons of PRDM5	Homozygous	NA	NA	NA	NA	NA	NA	NA	NA	NA	NA	NA	NA	NA	NA	NA	NA	Ion Torrent and Ion Proton	4
Novel gene	F4393	14DG1605, 14DG1606, 14DG1607, 14DG1608, 14DG1609, 14DG1613	F, F, F, M, M, M	Ectodermal dysplasia, Hypodontia, Alopecia	?Ectodermal dysplasia 12, hypohidrotic/hair/tooth/nail type	617337	KDF1	NM_152365.3:c.753C>A;p.(Phe251Leu)	Heterozygous	CM170613	Likely Pathogenic	PP1_Strong, PP3_Supporting, and PM2_Supporting	Strong	Variant evidence (4); Segregation evidence (2.5); Functional work on patient cells (2); Mouse model (4)	NA	NA	NA	NA	NA	NA	NA	NA	NA	NA	NA	NA	NA	NA	NA	NA	NA	NA	NA	Ion Torrent and HiSeq	168
Recruited as unaffected but turned out to be affected (biochemical phenotype)	F4397	14DG1639	M	Healthy	5-oxoprolinase deficiency	260005	OPLAH	NM_017570.5:c.2303G>A;p.(Arg768His)	Homozygous	CM1610887	Likely Pathogenic	PP1_Strong, PP3_Supporting, PP4_Supporting, PM2_Supporting, and BP1_Supporting	NA	NA	NA	NA	NA	NA	NA	NA	NA	NA	NA	NA	NA	NA	NA	NA	NA	NA	NA	NA	NA	Ion Torrent and Ion Proton	Unpublished
Distracting variant	F440	12DG0402	F	Rod-cone dystrophy	NA	NA	NA	NA	NA	NA	NA	NA	NA	NA	NA	NA	NA	NA	NA	NA	NA	NA	NA	NA	NA	NA	NA	NA	NA	PROM1	NM_006017.3:c.604C>G;p.(Arg202Gly)	Heterozygous	CM168269	Ion Torrent	1
Novel gene	F4403	14DG1651	M	Female infertility	Preimplantation embryonic lethality	616814	TLE6	NM_001143986.2:c.1529C>A;p.(Ser510Tyr)	Homozygous	CM1511597	Likely Pathogenic	PP1_Strong, PS3_Strong, PP3_Supporting, PM2_Supporting, and BP1_Supporting	NA	NA	NA	NA	NA	NA	NA	NA	NA	NA	NA	NA	NA	NA	NA	NA	NA	NA	NA	NA	NA	HiSeq	160
Non-canonical splice-site	F4406	14DG1661, 14DG1995	F, F	Unilateral cleft lip, Everted lower lip vermilion, Thick lower lip vermilion, Widow's peak, Hypertelorism, Bilateral microphthalmos, Posteriorly rotated ears, Attached earlobe, Wide nasal bridge, Dandy-Walker malformation, Muscular ventricular septal defect	Neurodevelopmental disorder with intention tremor, pyramidal signs, dyspraxia, and ocular anomalies	619995	SMG9	NM_019108.4:c.701+4A>G;r.589_701del;p.(Tyr197Aspfs*10)	Homozygous	CS164283	Likely Pathogenic	PP3_Strong, PP5_Moderate, and PM2_Supporting	NA	NA	NA	NA	NA	NA	NA	NA	NA	NA	NA	NA	NA	NA	NA	NA	NA	NA	NA	NA	NA	HiSeq	3, 131, 33, 10
Novel allelic disorder/ Novel gene/ Platform and bioinformatic limitations/ Genetic heterogeneity	F4415	14DG1695/14DG1717	F/ F	Non-immune Hydrops (NIHF)	THSD1-related nonimmune hydrops fetalis/Neurodevelopmental disorder with progressive microcephaly, spasticity, and brain anomalies	NA/617527	THSD1	NM_018676.4:c.617G>A;p.(Cys206Tyr)	Homozygous	CM155511	Likely Pathogenic	PP1_Strong, PP3_Strong, PM2_Supporting, and BP1_Supporting	Definitive	Variant evidence (12); Replication over time	PLAA	NM_001031689.3:c.1276C>T;p.(Pro426Ser)	Homozygous	NA	Likely Pathogenic	PP1_Strong, PP3_Moderate, and PM2_Supporting	NA	NA	NA	NA	NA	NA	NA	NA	NA	NA	NA	NA	NA	HiSeq and Novaseq	119, 49
Non-mosaic	F4422	14DG1734	M	Macrocephaly, Intellectual disability, White matter atrophy	Megalencephaly-polymicrogyria-polydactyly-hydrocephalus syndrome 2	615937	AKT3	NM_005465.7:c.1393C>T;p.(Arg465Trp)	Heterozygous (De novo)	CM126684	Likely Pathogenic	PP5_Very Strong, PM2_Supporting, and	NA	NA	NA	NA	NA	NA	NA	NA	NA	NA	NA	NA	NA	NA	NA	NA	NA	NA	NA	NA	NA	HiSeq and Novaseq	Unpublished
Novel gene	F4423	14DG1738, 14DG1739	M, M	Lymphedema	THSD1-related nonimmune hydrops fetalis	NA	THSD1	NM_018676.4:c.617G>A;p.(Cys206Tyr)	Homozygous	CM155511	Likely Pathogenic	PP1_Strong, PP3_Strong, PM2_Supporting, and BP1_Supporting	Definitive	Variant evidence (12); Replication over time	NA	NA	NA	NA	NA	NA	NA	NA	NA	NA	NA	NA	NA	NA	NA	NA	NA	NA	NA	HiSeq	119
High allele frequency/ Distracting variant/ Genetic heterogeneity/ Blended phenotype	F4424	14DG1743	M	Delayed fine motor development, Expressive language delay, Clinodactyly	Hemolytic anemia, G6PD deficient (favism)/ Intellectual disability phenotype (unsolved)	300908	G6PD	ENST00000393562.2:c.233T>C;p.(Ile78Thr)	Hemizygous	CM930263	Pathogenic	PP5_Very Strong, PM1_Moderate, PP3_Moderate, and PM2_Supporting	NA	NA	NA	NA	NA	NA	NA	NA	NA	NA	NA	NA	NA	NA	NA	NA	NA	DNAH14	NM_001367479.1:c.10087C>T;p.(p.Arg3363*)	Homozygous	CM1715851	Ion Torrent, Ion Proton, and HiSeq	166
This variant is in cis with the disease-causing variant in the same gene/ Pseudogene	F4429	14DG1758	M	Congenital adrenal hyperplasia	Adrenal hyperplasia, congenital, due to 21-hydroxylase deficiency	201910	CYP21A2	Genomic rearrangement	Homozygous	NA	NA	NA	NA	NA	NA	NA	NA	NA	NA	NA	NA	NA	NA	NA	NA	NA	NA	NA	NA	CYP21A2	NM_000500.9:c.92C>T;p.(Pro31Leu)	Homozygous	CM920227	Ion Torrent	47
Novel gene	F4433	14DG1772, 14DG1773	F, F	Microcephaly, developmental delay, Visual impairment, Abnormal body movement, Hyponatremia, Failure to thrive, Choreoathetoid movement, Seizures	NUP214-related neurodevelopmental disorder	NA	NUP214	NM_005085.4:c.461A>G;p.(Asp154Gly)	Homozygous	CM193483	Likely Pathogenic	PP3_Moderate, PM2_Supporting, PP1_Strong, and BP1	Moderate	Variant evidence (1); Segregation evidence (4.5); Functional work on patient cells (2); Mouse model (4)	NA	NA	NA	NA	NA	NA	NA	NA	NA	NA	NA	NA	NA	NA	NA	NA	NA	NA	NA	HiSeq	169, 10
Recruited as unaffected but turned out to be affected (age-limited)	F4434	14DG1779	F	Retinal degeneration	Stargardt disease 1	248200	ABCA4	NM_000350.3:c.1633_1634insGAAA;p.(Asn545Argfs*12) and NM_000350.3:c.5882G>A;p.(Gly1961Glu)	Compound heterozygous	NA / CM970016	Likely Pathogenic/ Pathogenic	PVS1_Very Strong and PM2_Supporting/PS3_Very Strong, PP5_Strong, and PM5	NA	NA	NA	NA	NA	NA	NA	NA	NA	NA	NA	NA	NA	NA	NA	NA	NA	NA	NA	NA	NA	Ion Torrent and Ion Proton	Unpublished
Distracting variant	F4452	14DG1819	U	Non-immune fetal hydrops	Mucopolysaccharidosis VII	253220	GUSB	NM_000181.4:c.1586A>G;p.(Tyr529Cys)	Homozygous	CM155451	Uncertain Significance	PP3_Moderate, PM2_Supporting, and PP2_Supporting	NA	NA	NA	NA	NA	NA	NA	NA	NA	NA	NA	NA	NA	NA	NA	NA	NA	KRT36/MROH6	NM_003771.4:c.931G>T;p.(Glu311*)/NM_001100878.2:c.1006_1007insGGTGAGGAG;p.(Ala347_Ser348insArgValArg)	Homozygous	CM1936797/NA	HiSeq	119, 57, 49
Novel gene	F4453	14DG1822, 14DG1823, 14DG1824, 14DG1825	M, M, M, F	Microcephaly, Severe ID, seizures, Absent corpus callosum	Neurodevelopmental disorder with progressive spasticity and brain white matter abnormalities	619026	HPDL	ENST00000334815.3:c.788C>G;p.(Thr263Arg)	Homozygous	CM2113742	Pathogenic	PP3_Strong, PM1_Moderate, PM5_Moderate, PM2_Supporting, and PP5_Supporting	NA	NA	NA	NA	NA	NA	NA	NA	NA	NA	NA	NA	NA	NA	NA	NA	NA	NA	NA	NA	NA	Ion Torrent	170
Novel gene	F4483	14DG1870	M	Developmental delay, Molar tooth sign on MRI	Joubert syndrome 30	617622	ARMC9	NM_001352754.2:c.1027C>T;r.1_135del:p.?	Homozygous	CM178589	Pathogenic	PS3_Strong, PM5_Moderate, and PM2_Supporting	NA	NA	NA	NA	NA	NA	NA	NA	NA	NA	NA	NA	NA	NA	NA	NA	NA	NA	NA	NA	NA	Ion Torrent and HiSeq	31, 33, 87, 10
High allele frequency/ High allele frequency/ Reduced penetrance/ Allelic heterogeneity	F449	09DG00725/10DG0977	M/ M	Congenital Glaucoma	Glaucoma 3A, primary open angle, congenital, juvenile, or adult onset	231300	CYP1B1	NM_000104.4:c.1405C>T;p.(Arg469Trp)	Homozygous	CM980505	Pathogenic	PP5_Very Strong, PP3_Moderate, and PM1_Supporting	NA	NA	CYP1B1	NM_000104.4:c.182G>A;p.(Gly61Glu) and NM_000104.4:c.1405C>T;p.(Arg469Trp)	Compound heterozygous	CM980497/CM980505	Pathogenic/ Pathogenic	PP5_Very Strong, PM5_Strong, and PP3_Moderate/ PP5_Very Strong, PP3_Moderate, and PM1_Supporting	NA	NA	NA	NA	NA	NA	NA	NA	NA	NA	NA	NA	NA	HiSeq	4
Novel gene/ Synonymous change/ High allele frequency/ Non-canonical splice-site	F4491	14DG1883	M	Intrauterine growth retardation, Microcephaly, Prominent cisterna magna, Dysmorphic facies, Abnormality of cardiovascular system morphology (hypoplastic right ventricle), Renal agenesis, Ambiguous genitalia, Neonatal death	Microcephaly, facial dysmorphism, renal agenesis, and ambiguous genitalia syndrome	618142	CTU2	NM_001012759.3:c.873G>A;r.738_873del;p.(Thr247Alafs*21)	Homozygous	CS167719	Pathogenic	PP1_Strong, PS3_Strong, and PP3_Strong (LOFTEE score OS)	NA	NA	NA	NA	NA	NA	NA	NA	NA	NA	NA	NA	NA	NA	NA	NA	NA	NA	NA	NA	NA	Ion Proton and HiSeq	2, 31, 100, 95, 33, 101, 10, 47, 49
Non-Mendelian (HIE)	F4502	14DG1900	F	Developmental delay, Brain atrophy, Hypothyroidism	NA	NA	NA	NA	NA	NA	NA	NA	NA	NA	NA	NA	NA	NA	NA	NA	NA	NA	NA	NA	NA	NA	NA	NA	NA	NA	NA	NA	NA	Ion Torrent and Ion Proton	Unpublished
Novel gene	F4505	14DG1909	F	Developmental delay, Strabismus, Failure to thrive, Frontal bossing, Epicanthus, Hyperreflexia, Thin corpus callosum, Arachnoid cyst, Cavum septum pellucidum, Dilation of Virchow-Robin spaces	Spastic paraplegia 86, autosomal recessive	619735	ABHD16A	NM_021160.3:c.1058C>T;p.(Ala353Val)	Homozygous	NA	Uncertain Significance	PP3_Moderate and PM2_Supporting	NA	NA	NA	NA	NA	NA	NA	NA	NA	NA	NA	NA	NA	NA	NA	NA	NA	NA	NA	NA	NA	Ion Torrent and Ion Proton	Unpublished
Distracting variant	F4526	14DG1950	U	Abnormal delivery	NA	NA	NA	NA	NA	NA	NA	NA	NA	NA	NA	NA	NA	NA	NA	NA	NA	NA	NA	NA	NA	NA	NA	NA	NA	MS4A7	NM_021201.5:c.305C>A;p.(Ser102*)	Homozygous	CM186868	HiSeq	113, 49
Novel gene	F4529	14DG1957	M	Absent radial rays in the hands and feet, Developmental delay, Microcephaly, Short stature	Intellectual developmental disorder, autosomal dominant 48	617751	RAC1	Gross deletion encompassing RAC1	Heterozygous (De novo)	NA	NA	NA	NA	NA	NA	NA	NA	NA	NA	NA	NA	NA	NA	NA	NA	NA	NA	NA	NA	NA	NA	NA	NA	Molecular Karyotyping	3, 162
Novel allelic disorder/ Non-canonical splice-site	F4531	14DG1963	F	Severe Myopia	Stickler syndrome, type II	604841	COL11A1	NM_001854.4:c.2241+5G>T	Heterozygous (De novo)	CS1821594	Pathogenic	PS3, PP3_Strong, and PM2_Supporting (LOFTEE score OS)	NA	NA	NA	NA	NA	NA	NA	NA	NA	NA	NA	NA	NA	NA	NA	NA	NA	NA	NA	NA	NA	Ion Torrent	39, 15
Genomic rearrangement	F4550	14DG2011	M	Osteopenia, Recurrent fractures, Femoral bowing, Obesity, Macrocephaly, Short stature, Frontal bossing, Bowing of the legs, Abnormality of the femur, Periosteal thickening of long tubular bones, Fractures of the long bones, Abnormality of the tibia, Low body weight, Abnormality of head shape, Blue sclera, Cupped radial metaphyses, Cupped ulnar metaphysis, Vertebral hypoplasia, Anterior scalloping…	Osteogenesis imperfecta, type XIV	615066	TMEM38B	NM_018112.3:c.455_542del;p.(Gly152Alafs*5)	Homozygous	NA	Likely Pathogenic	PP1_Strong, PVS1_Strong, and PM2_Supporting (LOFTEE score HC)	NA	NA	NA	NA	NA	NA	NA	NA	NA	NA	NA	NA	NA	NA	NA	NA	NA	NA	NA	NA	NA	HiSeq	39
Novel gene/ Non-canonical splice-site	F4555	14DG2020, 14DG2021, 14DG2022	M, F, F	Microcephaly, Sloping forehead, Convex nasal ridge, Upslanted palpebral fissure, Telecanthus, Epicanthus, Intellectual disability, Nephrotic syndrome, Abnormal facial shape, Generalized lymphadenopathy, Abdominal distention, Decreased urine output, Abnormality of the hair, Mild mental retardation, Abnormality of the lip	Microcephaly, short stature, and limb abnormalities	617604	DONSON	NM_017613.4:c.786-22A>G	Homozygous	CS1618738	Likely pathogenic	PP1_Strong, PS3_Supporting, and PM2_Supporting	NA	NA	NA	NA	NA	NA	NA	NA	NA	NA	NA	NA	NA	NA	NA	NA	NA	NA	NA	NA	NA	Ion Proton	85, 95
High allele frequency	F457	09DG00743	F	Congenital Glaucoma	Glaucoma 3A, primary open angle, congenital, juvenile, or adult onset	231300	CYP1B1	NM_000104.4:c.182G>A;p.(Gly61Glu)	Homozygous	CM980497	Pathogenic	PP5_Very Strong, PM5_Strong, and PP3_Moderate	NA	NA	NA	NA	NA	NA	NA	NA	NA	NA	NA	NA	NA	NA	NA	NA	NA	NA	NA	NA	NA	Autozygome-guided targeted gene analysis	4
Novel gene	F4576	14DG2067	F	Ectopia lentis	Novel	NA	a	a	Homozygous	NA	Uncertain Significance	NA	Moderate	Variant evidence (1); Segregation evidence (0.5); Animal Model (4); Functional validation on going	NA	NA	NA	NA	NA	NA	NA	NA	NA	NA	NA	NA	NA	NA	NA	NA	NA	NA	NA	Ion Torrent and Ion Proton	Unpublished
Novel gene/ Apparent non-penetrance due to lack of formal phenotyping (historical evidence only)	F458	09DG00744	M	Microcephaly, Short stature	GINS3-related neurodevelopmental disorder	NA	GINS3	NM_001126129.2:c.70G>A;p.(Asp24Asn)	Homozygous	CM2014861	Uncertain Significance	NA	Moderate	Variant evidence (3); Segregation evidence (3.5); Animal model (4)	NA	NA	NA	NA	NA	NA	NA	NA	NA	NA	NA	NA	NA	NA	NA	NA	NA	NA	NA	HiSeq	33, 10, 279
Novel allelic disorder	F4586	14DG2083	M	Intellectual disability, Elevated alkaline phosphatase	PGAP3-related Toriello–Carey Syndrome	NA	PGAP3	NM_033419.5:c.850C>T;p.(His284Tyr)	Homozygous	CM1618740	Pathogenic	PP5_Very Strong, PP3_Strong, PM1_Moderate, PM5_Moderate, and PM2_Supporting	Strong	Variant evidence (2); Segregation evidence (4.5); Gene-Level Experimental Evidence (2); Animal model (2)	NA	NA	NA	NA	NA	NA	NA	NA	NA	NA	NA	NA	NA	NA	NA	NA	NA	NA	NA	Ion Proton	3, 10, 33, 39
Novel allelic disorder/ Novel gene	F4607	14DG2149	F	Visual impairment, Sepsis, Fever, Poor speech, Disproportionate short stature, Smooth philtrum, Hypoplastic philtrum, Round face, Low-set ears, Depressed nasal bridge, Anteverted nares, Marked delay in bone age, Short finger, Short palm, Nystagmus, Blindness, Chorioretinal atrophy, Broad-based gait, Spotty hypopigmentation, Optic atrophy	SCLT1-related BBS	NA	SCLT1	NM_144643.4:c.778_780del;p.(Glu260del)	Homozygous	NA	Uncertain Significance	PM4 and PM2_Supporting	Strong	Variant evidence (5); Segregation evidence (4.5); Gene-Level Experimental Evidence (2)	NA	NA	NA	NA	NA	NA	NA	NA	NA	NA	NA	NA	NA	NA	NA	NA	NA	NA	NA	Ion Torrent, Ion Proton, and HiSeq	Unpublished
Non-canonical splice-site	F4609	14DG2158, 14DG2159, 14DG2160	M, M, M	Spastic ataxia, Global developmental delay, Motor delay, Delayed speech and language development, Gait disturbance, Unsteady gait, Gait ataxia, Oval face, Protruding ear, High palate, Generalized hyperreflexia, Hyperreflexia, Cerebral white matter agenesis, Hypoplasia of the corpus callosum, Arachnoid cyst, Hypertonia	Intellectual developmental disorder, X-linked syndromic, Raymond type	300799	ZDHHC9	NM_016032.4:c.487+5_487+19del	Hemizygous	CD1715882	Uncertain Significance	PM2_Suppoting	NA	NA	NA	NA	NA	NA	NA	NA	NA	NA	NA	NA	NA	NA	NA	NA	NA	NA	NA	NA	NA	Ion Torrent, Ion Proton, and HiSeq	8, 10
Independent confirmation/ Non-canonical splice-site/ Genetic heterogeneity	F4611	16DG0971/ 14DG2171	M/ M	Cerebral Leukodystrophy/Breech presentation, IUGR, Oligohydramnios, Hypotonia, Muscular hypotonia, Hydrocele, Cryptorchidism, Severe neonatal hypotonia in males, Seizures, Poor suck, Apnea, Cyanosis, Respiratory distress, Facial dysmorphism, High forehead, Upslanted palpebral fissure, Underdeveloped supraorbital ridges, Epicanthus, Pectus excavatum, wet Rales more on the left lobe, frog leg postu…	Developmental and epileptic encephalopathy 68/ D-bifunctional protein deficiency	618201/ 261515	TRAK1	NM_001042646.3:c.287-2A>G;r.287_363del;p.(Leu96Glnfs*46)	Homozygous	CS1715822	Likely Pathogenic	PVS1_Very Strong, PM2_Supporting	NA	NA	HSD17B4	NM_000414.4:c.302+3_302+18delinsTGTTGTGATTTTTTAGTGAATTGTGTATTTTAGTGATGTGTGTATAATTTTTTTAAAAAGTATATACTTTCCTCCTTTTACCCTATACAACATTG	Homozygous	CP108459	Likely pathogenic	PP1_Strong, PS3_Strong, and PM2_Supporting (LOFTEE score HC)	NA	NA	NA	NA	NA	NA	NA	NA	NA	NA	NA	NA	NA	HiSeq	35, 10, 49, 8
Novel allelic disorder	F4627	15DG0271	U	Lethal hydranencephaly, Diaphragmatic hernia	PLAT-related lethal congenital hydrocephalus	NA	PLAT	NM_000930.5:c.102_103delCA;p.(Arg35Ilefs*39)	Homozygous	NA	Uncertain Significance	NA	Moderate	Variant evidence (3); Segregation evidence: (3); Animal model (4)	NA	NA	NA	NA	NA	NA	NA	NA	NA	NA	NA	NA	NA	NA	NA	NA	NA	NA	NA	HiSeq	96, 172, 57, 49
Inadequate phenotyping at the time of analysis	F463	09DG00774	M	Wide anterior fontanelle, Hypotelorism, Hypoplastic nasal bridge, Small nose with bilateral choanal atresia, Low set posteriorly rotated ears, Long philtrum with thin vermilion border of upper lip, High arched palate, Short neck, Clinodactyly, Male genitalia with bilateral cryptorchidism, Lissencephaly, Cortical atrophy, Cortical dysplasia, Subcortical white matter calcifications, Cavum septum pe…	Raine Syndrome	259775	FAM20C	NM_020223.4:c.1225C>T;p.(Arg409Cys)	Homozygous	CM150868	Likely Pathogenic	PP3_Strong, PM1_Supporting, and PM2_Supporting	NA	NA	NA	NA	NA	NA	NA	NA	NA	NA	NA	NA	NA	NA	NA	NA	NA	NA	NA	NA	NA	HiSeq	3, 39, 173
Novel gene/ Negative Clinical WES	F4631	14DG2230	U	Cleft palate	Novel	NA	a	a	Homozygous	NA	Uncertain Significance	NA	Moderate	Variant evidence (2); Segregation evidence (4.5); Gene-Level Experimental Evidence (2); Animal model (2)	NA	NA	NA	NA	NA	NA	NA	NA	NA	NA	NA	NA	NA	NA	NA	NA	NA	NA	NA	Ion Torrent and HiSeq	49
Novel gene	F465	09DG00991, 09DG00992	M, M	Mitochondrial encephalopathy	Encephalopathy due to defective mitochondrial and peroxisomal fission 2	617086	MFF	NM_001277062.2:c.112C>T;p.(Gln38*)	Homozygous	CM123186	Likely Pathogenic	PVS1_Very Strong and PM2_Supporting (LOFTEE score HC)	NA	NA	NA	NA	NA	NA	NA	NA	NA	NA	NA	NA	NA	NA	NA	NA	NA	NA	NA	NA	NA	HiSeq	171, 55, 20
Genetic heterogeneity	F469	11DG1548/12DG1129	M/ M	Distal amyotrophy, Focal T2 hypointense basal ganglia lesion/ Iron accumulation in brain, Neurodegeneration	Neurodegeneration with brain iron accumulation 4/Minicore myopathy with external ophthalmoplegia	614298/255320	C19orf12	NM_031448.6:c.124G>A;p.(Gly42Arg)	Homozygous	CM118378	Likely Pathogenic	PP3_Moderate, PM1_Supporting, PM2_Supporting, and PS4_Moderate	NA	NA	RYR1	NM_000540.3:c.3619G>A;p.(Val1207Met)	Homozygous	CM190612	Likely Pathogenic	PS3, PM2_Supporting, and PP3_Supporting	NA	NA	NA	NA	NA	NA	NA	NA	NA	NA	NA	NA	NA	HiSeq	7, 33, 176, 10, 3
High allele frequency	F4691	15DG0042, 15DG0044	F, F	Increased hemoglobin F, Chronic pain, Bronchial asthma, Abnormal hemoglobin	Sickle cell anemia	603903	HBB	NM_000518.5:c.20A>T;p.(Glu7Val)	Homozygous	CM1212620	Pathogenic	PM5_Strong, PP1_Strong, PP5_Strong, PM1_Moderate, and BP4	NA	NA	NA	NA	NA	NA	NA	NA	NA	NA	NA	NA	NA	NA	NA	NA	NA	NA	NA	NA	NA	Ion Torrent	Unpublished
Distracting variant	F4697	15DG0056	M	Narrow chest, dysmorphic facies, prominent occiput, short extremities, polydactyly, nail hypoplasia	NA	NA	NA	NA	NA	NA	NA	NA	NA	NA	NA	NA	NA	NA	NA	NA	NA	NA	NA	NA	NA	NA	NA	NA	NA	FAM98C	NM_174905.4:c.844C>T;p.(Arg282*)	Homozygous	CM1615748	Ion Torrent, Ion Proton, and HiSeq	31, 87, 49
Clinically misdiagnosed as Knobloch syndrome	F4715	15DG0095	M	Aplasia cutis congenita of scalp, Retinal degeneration, Abnormality of the anterior segment of the globe	Muscular dystrophy-dystroglycanopathy (congenital with brain and eye anomalies), type A, 6	613154	LARGE1	NM_133642.5:c.2151C>G;p.(Phe717Leu)	Homozygous	NA	Uncertain Significance	PP1_Strong, PM2_Supporting, and BP1	NA	NA	NA	NA	NA	NA	NA	NA	NA	NA	NA	NA	NA	NA	NA	NA	NA	NA	NA	NA	NA	Ion Torrent and Ion Proton	Unpublished
Novel gene	F4723	15DG0118, 15DG0119, 15DG0120, 15DG1623, 16DG0232	F, F, F, F, F	Hyperactivity, Severe expressive language delay	Intellectual developmental disorder with cardiac arrhythmia	617173	GNB5	NM_016194.4:c.368C>T;p.(Ser123Leu)	Homozygous	CM1610205	Pathogenic	PP5_Strong, PM5_Moderate, PP3_Moderate, and PM2_Supporting	NA	NA	NA	NA	NA	NA	NA	NA	NA	NA	NA	NA	NA	NA	NA	NA	NA	NA	NA	NA	NA	HiSeq	174, 33, 10
Novel gene	F4728	15DG0137, 15DG0138	F, M	Congenital knee dislocation, Bilateral talipes equinovarus, Hip dislocation, Rocker bottom foot, Thoracic scoliosis, Failure to thrive, Decreased cervical spine mobility, Restrictive ventilatory defect, Obstructive lung disease, Severe hearing impairment, Proptosis, Glaucoma, Severe Myopia, Congenital bilateral hip dislocation, Knee dislocation	Joint laxity, short stature, and myopia	617662	GZF1	NM_022482.5:c.865G>T;p(Glu289*)	Homozygous	CI175812	Likely Pathogenic	PVS1_Very Strong and PM2_Supporting	NA	NA	NA	NA	NA	NA	NA	NA	NA	NA	NA	NA	NA	NA	NA	NA	NA	NA	NA	NA	NA	Ion Torrent and HiSeq	129, 33, 10
Positional mapping-related challenge	F473	09DG00810	M	Microphthalmia	Microphthalmia, isolated 6	613517	PRSS56	NM_001195129.2:c.1066dupC;p.(Gln356Profs*152)	Homozygous	CI111840	Pathogenic	PVS1_Very Strong, PP1_Strong, and PM2_Supporting (LOFTEE score HC)	NA	NA	NA	NA	NA	NA	NA	NA	NA	NA	NA	NA	NA	NA	NA	NA	NA	NA	NA	NA	NA	Ion Torrent	175, 14, 177
Novel gene	F4733	15DG0155, 15DG0156, 15DG0157	F, M, M	Microcephaly	Microcephaly 6, primary, autosomal recessive	608393	CENPJ	NM_018451.5:c.125_126delAA;p.(Lys42Argfs*15)	Homozygous	CD199572	Likely Pathogenic	PVS1_Very Strong and PM2_Supporting (LOFTEE score HC)	NA	NA	NA	NA	NA	NA	NA	NA	NA	NA	NA	NA	NA	NA	NA	NA	NA	NA	NA	NA	NA	Ion Torrent	95
Intrafamilial phenotypic heterogeneity/ Biallelic rather than monoallelic/ Apparent non-penetrance due to lack of formal phenotyping (historical evidence only)/ Pseudodominance	F4735	15DG0159/17DG0666	M/ M	Severe Myopia, Retinal detachment, Mild hearing impairment/Difficulty in hearing	Stickler syndrome, type VI	620022	COL9A3	NM_001853.4:c.754C>T;p.(Arg252*)	Homozygous	NA	Likely Pathogenic	PP1_Strong, PVS1_Strong, and PM2_Supporting (LOFTEE score HC)	NA	NA	NA	NA	NA	NA	NA	NA	NA	NA	NA	NA	NA	NA	NA	NA	NA	NA	NA	NA	NA	Ion Torrent and HiSeq	Unpublished
Phenotypic expansion	F4736	15DG0160	F	Cataract, Hypermetropia	Brain small vessel disease with or without ocular anomalies (phenotypic expansion)	175780	COL4A1	NM_001845.6:c.2263G>A;p.(Gly755Arg)	Heterozygous (De novo)	CM099131	Pathogenic	PP5_Very Strong, PP3_Strong, and PM5	NA	NA	NA	NA	NA	NA	NA	NA	NA	NA	NA	NA	NA	NA	NA	NA	NA	NA	NA	NA	NA	Ion Torrent and Ion Proton	Unpublished
Independent confirmation	F4747	15DG0174	F	Abnormality of brain morphology, Dilation of lateral ventricles, Dilated third ventricle, Cerebellar hypoplasia, Ventriculomegaly	Muscular dystrophy-dystroglycanopathy (limb-girdle), type C, 4	611588	FKTN	NM_001079802.2:c.78C>G;p.(Tyr26*)	Homozygous	CM186845	Likely Pathogenic	PVS1_Very Strong and PM2_Supporting (LOFTEE score HC)	NA	NA	NA	NA	NA	NA	NA	NA	NA	NA	NA	NA	NA	NA	NA	NA	NA	NA	NA	NA	NA	HiSeq	113, 49
High allele frequency	F4750	15DG0189	M	Congenital Glaucoma	Glaucoma 3A, primary open angle, congenital, juvenile, or adult onset	231300	CYP1B1	NM_000104.4:c.182G>A;p.(Gly61Glu)	Homozygous	CM980497	Pathogenic	PP5_Very Strong, PM5_Strong, and PP3_Moderate	NA	NA	NA	NA	NA	NA	NA	NA	NA	NA	NA	NA	NA	NA	NA	NA	NA	NA	NA	NA	NA	Ion Torrent, Ion Proton, and Novaseq	4
Blended phenotype/ Recruited as unaffected but turned out to be affected (inadequate phenotyping)/ Genetic heterogeneity	F4771	15DG0244	F	Abnormal foveal morphology, Aniridia, Cataract	Aniridia/Cataract 23	106210/610425	PAX6	NM_001368894.2:c.991C>T;p.(Arg331*)	Heterozygous (De novo)	CM930537	Pathogenic	PVS1_Very Strong, PP5_Very Strong, PS2_Strong, and PM2_Supporting	NA	NA	CRYBA4	NM_001886.3:c.36G>A;p.(Trp12*)	Heterozygous	NA	Likely pathogenic	PVS1, PP3_Strong, and PM2_Supporting (LOFTEE score HC)	NA	NA	NA	NA	NA	NA	NA	NA	NA	NA	NA	NA	NA	Ion Torrent	Unpublished
Distracting variant	F4774	15DG0254	F	Macular atrophy	NA	NA	NA	NA	NA	NA	NA	NA	NA	NA	NA	NA	NA	NA	NA	NA	NA	NA	NA	NA	NA	NA	NA	NA	NA	DYNLT3	NM_006520.3:c.73-1G>A	Heterozygous	NA	Ion Torrent and Ion Proton	Unpublished
Biallelic rather than monoallelic/ Genomic rearrangement	F4780	15DG0267	F	Holoprosencephaly, Macrocephaly, separated sutures Hypotelorism, Microphthalmia, Depressed nasal bridge, Low-set ears, Posteriorly rotated ears, Adducted thumb	Holoprosencephaly 5	609637	ZIC2 and ZIC5 (part of a contiguous gene deletion)	Chromosomal deletion that encompass ZIC2 and ZIC5	Homozygous	NA	NA	NA	NA	NA	NA	NA	NA	NA	NA	NA	NA	NA	NA	NA	NA	NA	NA	NA	NA	NA	NA	NA	NA	Ion Torrent	49
Non-canonical splice-site	F4782	15DG0273, 15DG0405, 15DG0406, 15DG0407	M, M, M, M	Abnormality of the retina, Deafness	Usher syndrome, type 1D	601067	CDH23	NM_022124.6:c.6050-15G>A	Homozygous	CS1917865	Uncertain Significance	PS3, PM2_Supporting, and PP5	NA	NA	NA	NA	NA	NA	NA	NA	NA	NA	NA	NA	NA	NA	NA	NA	NA	NA	NA	NA	NA	Ion Torrent	Unpublished
Independent confirmation/ Non-canonical splice-site/ Distracting variant	F4794	15DG0315	F	Global developmental delay, Microcephaly, Facial asymmetry, Narrow forehead, Epicanthus, Upslanted palpebral fissure, Bulbous nose, Poor head control, Central hypotonia	GTF3C3-related neurodevelopmental disorder	NA	GTF3C3	NM_012086.5:c.1390+3A>G;r.1221_1500del;p.(Leu408Serfs*22)	Homozygous	CS1716454	Uncertain Significance	NA	Definitive	Maximum score for genetic evidence has been reached (12 pts.) (Variant evidence 2; Segregation evidence: 4.5; Gene-Level Experimental Evidence (2); Animal model 2//GTF3C3 was first reported in relation to autosomal recessive GTF3C3 -related severe intellectual disability by Reuter et al. 2017. A missense variant is identified in two affected siblings with mild ID, seizures, recurrent infection, c…	NA	NA	NA	NA	NA	NA	NA	NA	NA	NA	NA	NA	NA	NA	NA	UBR7	NM_001100417.1:c.238G>A;p.(Val80Ile)	Homozygous	NA	Ion Torrent and HiSeq	8, 10
Novel allelic disorder/ Biallelic rather than monoallelic	F480	09DG00829	M	Collodion membrane (Congenital non bullous ichthyosiform erythroderma), Ichthyosis, Developmental delay (Global developmental delay), Seizure, Recurrent and severe bronchial asthmatic episodes (Asthma), Bilateral inguinal hernias (Inguinal hernia), Gingivitis, Loss of most of his teeth (Premature loss of teeth), Severe hypertonia in the upper and lower extremities (Limb hypertonia), Testicular si…	Ichthyosis, spastic quadriplegia, and mental retardation	614457	ELOVL4	NM_022726.4:c.646C>T;p.(Arg216*)	Homozygous	CM1110104	Likely Pathogenic	PVS1_Strong, PP5_Strong, and PM2_Supporting (LOFTEE score HC)	NA	NA	NA	NA	NA	NA	NA	NA	NA	NA	NA	NA	NA	NA	NA	NA	NA	NA	NA	NA	NA	HiSeq	133, 210
Positional mapping-related challenge	F4812	15DG0385	M	Flat cornea	Cornea plana 2, autosomal recessive	217300	KERA	NM_007035.4:c.1026delC;p.(Cys343Alafs*26)	Homozygous	CD067176	Likely Pathogenic	PP1_Strong, PVS1_Moderate, and PM2_Supporting	NA	NA	NA	NA	NA	NA	NA	NA	NA	NA	NA	NA	NA	NA	NA	NA	NA	NA	NA	NA	NA	Ion Torrent	Unpublished
High allele frequency/ High allele frequency/ Compound heterozygous in a consanguineous family	F4838	15DG0473	M	Congenital Glaucoma	Glaucoma 3A, primary open angle, congenital, juvenile, or adult onset	231300	CYP1B1	NM_000104.4:c.182G>A;p.(Gly61Glu) and NM_000104.4:c.1405C>T;p.(Arg469Trp)	Compound heterozygous	CM980497/CM980505	Pathogenic/ Pathogenic	PP5_Very Strong, PM5_Strong, and PP3_Moderate/ PP5_Very Strong, PP3_Moderate, and PM1_Supporting	NA	NA	NA	NA	NA	NA	NA	NA	NA	NA	NA	NA	NA	NA	NA	NA	NA	NA	NA	NA	NA	Ion Torrent	4
Genetic heterogeneity	F484	09DG00838/14DG1457	F/ M	Retinal degeneration, Insulin resistance/ Global developmental delay, Severe Myopia	Alstrom syndrome/Stickler syndrome, type I	203800/108300	ALMS1	NM_015120.4:c.6064G>T;p.(Glu2022*)	Homozygous	CM1817889	Likely Pathogenic	PVS1_Very Strong and PM2_Supporting (LOFTEE score HC)	NA	NA	COL2A1	NM_001844.5:c.1993C>T;p.(Gln665*)	Heterozygous (De novo)	CM1821603	Likely Pathogenic	PVS1 and PM2_Supporting (LOFTEE score HC)	NA	NA	NA	NA	NA	NA	NA	NA	NA	NA	NA	NA	NA	Ion Torrent	64, 39
High allele frequency	F4845	15DG0480, 15DG0481	F, M	Intellectual disability, Strabismus	Neurodevelopmental disorder with brain abnormalities, poor growth, and dysmorphic facies	615286	ADAT3	NM_138422.4:c.430G>A;p.(Val144Met)	Homozygous	CM135495	Likely Pathogenic	PP5_Very Strong, PM2_Supporting, and PP3	NA	NA	NA	NA	NA	NA	NA	NA	NA	NA	NA	NA	NA	NA	NA	NA	NA	NA	NA	NA	NA	Autozygome-guided targeted gene analysis	86
De novo variant in the setting of double first cousin parents	F4848	15DG0488	M	spinal stenosis, , Global developmental delay, Cognitive impairment, Joint hyperflexibility	Ehlers-Danlos syndrome, vascular type	130050	COL3A1	NM_000090.4:c.300_302delTGG;p.(Gly101del)	Heterozygous (De novo)	NA	Likely Pathogenic	PM1, PM4, PS2, and PM2_Supporting	NA	NA	NA	NA	NA	NA	NA	NA	NA	NA	NA	NA	NA	NA	NA	NA	NA	NA	NA	NA	NA	Ion Proton and HiSeq	Unpublished
High allele frequency	F4864	15DG0535	F	Cataract	Cataract 17, multiple types	611544	CRYBB1	NM_001887.4:c.171delG;p.(Asn58Thrfs*107)	Homozygous	CD072392	Pathogenic	PVS1_Strong, PP1_Strong, PP5_Supporting, and PM2_Supporting	NA	NA	NA	NA	NA	NA	NA	NA	NA	NA	NA	NA	NA	NA	NA	NA	NA	NA	NA	NA	NA	Ion Torrent	Unpublished
Distracting variant	F4866	15DG0538	F	Abnormal visual fixation, Global developmental delay, Motor delay, Abnormality of body mass index, Visual impairment, Macular dystrophy, Cherry red spot of the macula	NA	NA	NA	NA	NA	NA	NA	NA	NA	NA	NA	NA	NA	NA	NA	NA	NA	NA	NA	NA	NA	NA	NA	NA	NA	RGS20	NM_170587.4:c.66G>A;p.(Trp22*)	Homozygous	NA	HiSeq and Novaseq	Unpublished
Novel gene	F4884	15DG0585	F	Intellectual disability	CAPS2-related intellectual disability	NA	CAPS2	NM_032606.5:c.1490_1491delinsAA;p.(Gly497Glu)	Homozygous	CX1615334	Uncertain Significance	NA	Moderate	Variant evidence (1); Segregation evidence (1.5); Animal model (4)	NA	NA	NA	NA	NA	NA	NA	NA	NA	NA	NA	NA	NA	NA	NA	NA	NA	NA	NA	Ion Torrent and Ion Proton	3
Novel gene	F4891	15DG0599	M	Nonimmune hydrops fetalis, Recurrent lower respiratory tract infections, Pleural effusion, Parenchymal consolidation, Ascites, Pedal edema	SERPINA11-related NIHF	NA	SERPINA11	NM_001080451.2:c.643+1G>A	Homozygous	CS186869	Uncertain Significance	NA	Moderate	Variant evidence (4) ; Segregation evidence: (2); Gene-Level Experimental Evidence (1)	NA	NA	NA	NA	NA	NA	NA	NA	NA	NA	NA	NA	NA	NA	NA	NA	NA	NA	NA	HiSeq	113, 49
Novel allelic disorder	F4899	15DG0624	F	Severe Myopia	Stickler syndrome, type II	604841	COL11A1	NM_001854.4:c.3757_3762+9del	Heterozygous (De novo)	NA	Likely Pathogenic	PVS1_Very Strong and PM2_Supporting (LOFTEE score HC)	NA	NA	NA	NA	NA	NA	NA	NA	NA	NA	NA	NA	NA	NA	NA	NA	NA	NA	NA	NA	NA	Ion Torrent, Ion Proton, and HiSeq	15
High allele frequency	F4904	15DG0629	F	Renal tubular acidosis	Osteopetrosis, autosomal recessive 3, with renal tubular acidosis	259730	CA2	NM_000067.3:c.232+1G>A	Homozygous	CS920729	Likely Pathogenic	PP1_Strong, PVS1_Moderate, and PM2_Supporting	NA	NA	NA	NA	NA	NA	NA	NA	NA	NA	NA	NA	NA	NA	NA	NA	NA	NA	NA	NA	NA	Autozygome-guided targeted gene analysis	39
Blended phenotype/ Genetic heterogeneity	F4906	15DG0633	M	Global developmental delay, Hypertelorism, Epicanthus, Downslanted palpebral fissures, Short neck	Hamamy syndrome/Retinitis pigmentosa 45	611174/613767	IRX5	NM_005853.6:c.805dup;p.(Arg269Profs*187)	Homozygous	CI1715857	Likely Pathogenic	PVS1_Very Strong and PM2_Supporting (LOFTEE score HC)	NA	NA	CNGB1	NM_001297.5:c.2957A>T;p.(Asn986Ile)	Homozygous	CM111413	Likely pathogenic	PP5_Strong, PM2_Supporting, PP1_Strong, and BP1	NA	NA	NA	NA	NA	NA	NA	NA	NA	NA	NA	NA	NA	Ion Torrent and Ion Proton	8
Novel gene/ Platform and bioinformatic limitations/ Distracting variant	F4907	Fetus of 15DG0637	U	Encephalocele, Polycystic kidneys	CEP295-related ciliopathy	NA	CEP295	NM_033395.2:c.2603delA;p.(Gln868Argfs*25)	Heterozygous in parents	CM1924882	Uncertain Significance	NA	Moderate	Convincing evidence disputing a role for this gene is this disease has arisen since the initial report identifying a gene for Cone-rod dystrophy and hearing loss 2. OMIM listing of CEP250- related retinal dystrophy with hearing loss is based on a few families with missense or compound missense and truncating variants, and the one family with a homozygous nonsense variant was also homozygous for a…	NA	NA	NA	NA	NA	NA	NA	NA	NA	NA	NA	NA	NA	NA	NA	FYB2 (C1orf168)	NM_001004303.5:c.1543+1G>C	Homozygous	NA	Ion Torrent, Ion Proton, and HiSeq	31, 87, 49
Distracting variant	F4909	15DG0641	F	Global developmental delay, Seizures	NA	NA	NA	NA	NA	NA	NA	NA	NA	NA	NA	NA	NA	NA	NA	NA	NA	NA	NA	NA	NA	NA	NA	NA	NA	RGL1	NM_015149.5:c.2333G>A;p.(Arg778His)	Heterozygous	CM1615335	HiSeq and Novaseq	3
Distracting variant/ Gonadal mosaicism masquerading as autosomal recessive	F4923	15DG0678	F	Bilateral talipes equinovarus, Clubbing of fingers, Valgus hand deformity	Split-hand/foot malformation-3	246560	Large duplication encompassing BTRC, DPCD, FBXW4, LBX1, LBX1-AS1, LINC01514, LINC02681, MIR3158-1, MIR3158-2, POLL, RNU2-43P, RNU2-59P, RNU6-1165P, SMARCE1P7	(Chr10:102909908-103459101)x3	Heterozygous	NA	NA	NA	NA	NA	NA	NA	NA	NA	NA	NA	NA	NA	NA	NA	NA	NA	NA	NA	NA	FYB2 (C1orf168)	NM_001004303.5:c.1543+1G>C	Homozygous	NA	Ion Proton and HiSeq	Unpublished
Distracting variant	F4933	15DG0715	M	Developmental regression, Inability to walk, Poor speech, Pendular nystagmus, Microcephaly, Hyporeflexia, Spastic paraplegia, Lower limb hyperreflexia	Peroxisome biogenesis disorder 8B	614877	PEX16	NM_004813.4:c.953-2A>T;r.953_1129del;p.(Arg318_Gly336delinsAsnThrGlnProTrpSerProProAlaPheLeuProGlyHisPro)	Homozygous	CS191125	Likely Pathogenic	PVS1_Very Strong and PM2_Supporting (LOFTEE score HC)	NA	NA	NA	NA	NA	NA	NA	NA	NA	NA	NA	NA	NA	NA	NA	NA	NA	ACOT9	NM_001037171.2:c.1282C>T;p.(Gln428Ter)	Homozygous	NA	Ion Torrent and HiSeq	35, 10
Novel allelic disorder	F4935	15DG0723	M	Severe Myopia	Stickler syndrome, type II	604841	COL11A1	NM_001854.4:c.1945-1G>C	Heterozygous (De novo)	CS1821593	Likely Pathogenic	PVS1_Very Strong and PM2_Supporting (LOFTEE score HC)	NA	NA	NA	NA	NA	NA	NA	NA	NA	NA	NA	NA	NA	NA	NA	NA	NA	NA	NA	NA	NA	Ion Torrent	39, 35, 10
Non-Mendelian	F4936	15DG0724	F	Severe Myopia	NA	NA	NA	NA	NA	NA	NA	NA	NA	NA	NA	NA	NA	NA	NA	NA	NA	NA	NA	NA	NA	NA	NA	NA	NA	NA	NA	NA	NA	HiSeq	Unpublished
Non-canonical splice-site/ High allele frequency	F4944	15DG0749, 16DG1336	M, F	Delayed speech, Intellectual disability, mild, Vitamin D deficiency	Troyer syndrome	275900	SPG20 (SPART)	NM_015087.5:c.988A>G;p.(Met330Val)	Homozygous	CM175294	Likely Pathogenic	PS3, PP5_Strong, and PM2_Supporting	NA	NA	NA	NA	NA	NA	NA	NA	NA	NA	NA	NA	NA	NA	NA	NA	NA	NA	NA	NA	NA	Ion Torrent and Ion Proton	3, 8, 57
High allele frequency/ Genetic heterogeneity	F4945	15DG0752/15DG0788	F/ F	Congenital cataract, White hair/ Muscular dystrophy	Cataract 17, multiple types/Muscular dystrophy, limb-girdle, autosomal recessive 23	611544/618138	CRYBB1	NM_001887.4:c.171delG;p.(Asn58Thrfs*107)	Homozygous	CD072392	Pathogenic	PVS1_Strong, PP1_Strong, PP5_Supporting, and PM2_Supporting	NA	NA	LAMA2	NM_000426.4:c.3924+2T>C	Homozygous	CS971786	Pathogenic	PVS1_Very Strong, PP5_Very Strong, and PM2_Supporting	NA	NA	NA	NA	NA	NA	NA	NA	NA	NA	NA	NA	NA	Ion Torrent	Unpublished
Novel gene	F4950	15DG0764	M	Skeletal dysplasia, Abnormal kidneys, Polydactyly and clefting, Joint hyperflexibility, Rhizomelia, Nystagmus, Osteoporosis, Abnormality of the metaphysis, Hypodontia, Pectus excavatum, Prominent occiput, Abnormal diaphysis morphology, Dolichocephaly, Clinodactyly of the 5th finger, Hypotelorism, Myopia, Frontal bossing, Anteverted nares, Brachydactyly, Epicanthus, Abnormality of dental enamel, A…	Anauxetic dysplasia 3	618853	C3ORF17 (NEPRO)	NM_015412.4:c.280C>T;p.(Arg94Cys)	Homozygous	CM167720	Likely Pathogenic	PP1_Strong, PP3_Supporting, and PM2_Supporting	NA	NA	NA	NA	NA	NA	NA	NA	NA	NA	NA	NA	NA	NA	NA	NA	NA	NA	NA	NA	NA	HiSeq	33, 39, 2, 10
Independent confirmation	F4956	15DG0781	U	Short stature, Abnormal facial shape, Microcephaly, Prominent nose, Sparse hair, Macrotia, Short neck, Retrognathia, Eczema, Hypotrichosis, Single transverse palmar crease	?Corpus callosum, agenesis of, with facial anomalies and cerebellar ataxia	616819	FRMD4A	NM_018027.5:c.3072_3077dup;p.(Ile1025_Leu1026dup)	Homozygous	CI199603	Uncertain Significance	PM4 and PM2_Supporting (LOFTEE score HC)	Definitive	Variant evidence (8); Segregation evidence (0.5); Functional work on patient cells (2); Mouse model (4)	NA	NA	NA	NA	NA	NA	NA	NA	NA	NA	NA	NA	NA	NA	NA	NA	NA	NA	NA	Ion Torrent	95
Gonadal mosaicism	F4957	15DG0784	M	Neonatal hypotonia, Respiratory failure, Myopathic facies, Bilateral cryptorchidism, Generalized hypotonia, Areflexia, Distal arthrogryposis, Myopathy	Nemaline myopathy 3, autosomal dominant or recessive	161800	ACTA1	NM_001100.4:c.868G>A;p.(Asp290Asn)	Heterozygous	CM095322	Likely Pathogenic	PP3_Strong, PM1, and PM5	NA	NA	NA	NA	NA	NA	NA	NA	NA	NA	NA	NA	NA	NA	NA	NA	NA	NA	NA	NA	NA	Ion Torrent	178
Novel gene	F4961	15DG0797	M	Central hypotonia, Spasticity, Global developmental delay, Strabismus, Nystagmus, Failure to thrive	Hypotonia, infantile, with psychomotor retardation and characteristic facies 2	616801	UNC80	NM_001371986.1:c.3787C>T;p.(Arg1263*)	Homozygous	CM160379	Pathogenic	PVS1_Very Strong, PP1_Strong, and PM2_Supporting	NA	NA	NA	NA	NA	NA	NA	NA	NA	NA	NA	NA	NA	NA	NA	NA	NA	NA	NA	NA	NA	HiSeq	3, 179, 33, 10
Interfamilial phenotypic heterogeneity	F4970	15DG0834	F	Generalized hypotonia, Developmental delay, Dystonia, Brain atrophy, Lactic acidosis	Metabolic crises, recurrent, with variable encephalomyopathic features and neurologic regression	618416	SLC25A42	NM_178526.5:c.871A>G;p.(Asn291Asp)	Homozygous	CM160720	Pathogenic	PS3_Very Strong, PP3_Strong, and PM2_Supporting	NA	NA	NA	NA	NA	NA	NA	NA	NA	NA	NA	NA	NA	NA	NA	NA	NA	NA	NA	NA	NA	Ion Torrent and Ion Proton	158
Positional mapping-related challenge	F4972	15DG0840	F	Seizures, Chronic lung disease, Recurrent urinary tract infections, Feeding difficulties, Cyanosis, Apnea, Global developmental delay, Fever, Cough, Abnormal urinary color, Hypoxemia	Peroxisome biogenesis disorder 2A (Zellweger)	214110	PEX5	NM_001351132.2:c.1578T>G;p.(Asn526Lys)	Homozygous	CM951093	Pathogenic	PP5_Very Strong, PP3_Moderate, PM2_Supporting, and BP1	NA	NA	NA	NA	NA	NA	NA	NA	NA	NA	NA	NA	NA	NA	NA	NA	NA	NA	NA	NA	NA	Ion Torrent	35
Novel gene/ Distracting variant	F4977	15DG0859	F	Microcephaly, Generalized hypotonia, Failure to thrive, Strabismus, Infantile spasms, Motor delay, Abnormal facial shape, Tented upper lip vermilion, Micrognathia, Brachycephaly, Central hypotonia	Developmental delay with hypotonia, myopathy, and brain abnormalities	620240	GOLGA2	NM_004486.6:c.1263_1266delGAGA;p.(Glu423Argfs*6)	Homozygous	CD161386	Likely Pathogenic	PVS1_Very Strong and PM2_Supporting	Moderate	Variant evidence (6); Segregation evidence (1)	NA	NA	NA	NA	NA	NA	NA	NA	NA	NA	NA	NA	NA	NA	NA	TPSG1	NM_012467.4:c.153G>A;p.(Trp51Ter)	Homozygous	NA	HiSeq	180, 33, 10
Independent confirmation	F4980	15DG0877	M	Non-immune Hydrops(NIHF), Fetal ascites	Sialic acid storage disorder, infantile	269920	SLC17A5	NM_012434.5:c.744_747del;p.(Ser249Thrfs*21)	Homozygous	CD186863	Uncertain Significance	NA	Moderate	Variant evidence (5); Segregation evidence (3.5)	NA	NA	NA	NA	NA	NA	NA	NA	NA	NA	NA	NA	NA	NA	NA	NA	NA	NA	NA	HiSeq	113, 39, 49
Independent confirmation	F4981	Fetus of 15DG0880	U	Severe joint laxity, Hypotonia, Weight and head circumference were below the 3rd centile, Height was on the 50th centile, Brachycephaly, High forehead, Blue sclera, Mid-face hypoplasia, Saggy cheeks, Carp mouth, Wrinkled skin over the abdomen, dorsum of the hands and feet, Severe decrease in tone and reflexes with thin muscles in both lower limbs, Wormian bones around the junction of the sagittal…	Combined osteogenesis imperfecta and Ehlers-Danlos syndrome 1	619115	COL1A1	NM_000088.4:c.2050G>A;p.(Glu684Lys)	Homozygous	CM165287	Likely pathogenic	PM1, PP3_Moderate, PM2_Supporting, and PP1_Strong	Moderate	Variant evidence (7); Segregation evidence (0.5)	NA	NA	NA	NA	NA	NA	NA	NA	NA	NA	NA	NA	NA	NA	NA	NA	NA	NA	NA	Ion Proton and HiSeq	24
High allele frequency/ Reduced penetrance/ Pseudodominance	F4982	10DG0728, 15DG0970, 15DG0971/ 16DG1553	F, F, M/ F	Congenital Glaucoma	Glaucoma 3A, primary open angle, congenital, juvenile, or adult onset	231300	CYP1B1	NM_000104.4:c.182G>A;p.(Gly61Glu)	Homozygous	CM980497	Pathogenic	PP5_Very Strong, PM5_Strong, and PP3_Moderate	NA	NA	NA	NA	NA	NA	NA	NA	NA	NA	NA	NA	NA	NA	NA	NA	NA	NA	NA	NA	NA	Ion proton and Molecular Karyotyping	4, 10
Novel allelic disorder/ Biallelic rather than monoallelic	F4988	15DG0893	F	Respiratory distress, Abnormal facial shape, Cleft palate, Severe muscular hypotonia, Joint hypermobility, Kyphoscoliosis, High forehead, Blue sclerae, Midface retrusion, Sunken cheeks, Narrow mouth, Blue nevus, Premature skin wrinkling, Skeletal muscle atrophy, Persistent head lag, Areflexia, Osteopenia, Hip subluxation, Coxa vara	COL1A1-related cutis laxa	NA	COL1A1	NM_000088.4:c.2050G>A;p.(Glu684Lys)	Homozygous	CM165287	Likely pathogenic	PM1, PP3_Moderate, PM2_Supporting, and PP1_Strong	Moderate	Variant evidence (1); Segregation evidence (3); Functional work on patient cells (2); Mouse model (2)	NA	NA	NA	NA	NA	NA	NA	NA	NA	NA	NA	NA	NA	NA	NA	NA	NA	NA	NA	Ion Torrent	24
Non-canonical splice-site	F4993	15DG0918, 21DG0347	F, M	Severe short-limb dwarfism, Global developmental delay, Hypothyroidism, Joint laxity, Micromelia, Cerebral calcification, Skin laxity	Primordial dwarfism-immunodeficiency-lipodystrophy syndrome	620005	PRIM1	NM_000946.3:c.840+3A>C;r.639_840del;p.(Lys214Ilefs*37)	Homozygous	NA	Likely pathogenic	PP3_Strong, PM2_Supporting, and PS3 (LOFTEE score OS)	NA	NA	NA	NA	NA	NA	NA	NA	NA	NA	NA	NA	NA	NA	NA	NA	NA	NA	NA	NA	NA	HiSeq	10
Novel gene	F5004	15DG0936	F	Polyhydramnios, Congenital hydrocephalus, Macrocephaly, Macrosomia, Synpolydactyly, Abnormality of cardiovascular system morphology (situs solitus and levocardia, unbalanced AV septal defect due to small left atrium and small AV valve component, a large primum atrial septal defect, small-inlet ventricular septal defect component, patent foramen ovale, moderate aortic regurgitation, small apex-for…	Biliary, renal, neurologic, and skeletal syndrome	619534	IFT56 (TTC26)	NM_024926.4:c.4-1G>C;r.4_141del	Homozygous	CS1918019	Likely Pathogenic	PP1_Strong, PM4_Moderate, and PM2_Supporting	NA	NA	NA	NA	NA	NA	NA	NA	NA	NA	NA	NA	NA	NA	NA	NA	NA	NA	NA	NA	NA	Ion Torrent, Ion Proton, and HiSeq	31, 203, 10, 49
Independent confirmation	F5025	15DG0986	U	Partial agenesis of the corpus callosum, Hypoplastic cerebellum, Cystic hygroma, Pleural effusion, Very short long bones and ascites, Abnormality of head shape	Combined oxidative phosphorylation deficiency 2	610498	MRPS16	NM_016065.4:c.331C>T;p.(Arg111*)	Homozygous	CM043302	Likely Pathogenic	PVS1_Very Strong and PM2_Supporting (LOFTEE score HC)	NA	NA	NA	NA	NA	NA	NA	NA	NA	NA	NA	NA	NA	NA	NA	NA	NA	NA	NA	NA	NA	HiSeq	113, 49
Novel gene/ High allele frequency/ Genetic heterogeneity/ Blended phenotype	F5028	15DG0994	M	Dandy-Walker malformation, Pachygyria, Seizures, Bilateral retinal coloboma, Secundum atrial septal defect, Patent ductus arteriosus, Coloboma, Intrauterine growth retardation, Respiratory distress, Oligohydramnios, Ventriculomegaly, Intracerebral periventricular calcifications, Fetal distress, Abnormal facial shape, Microcephaly, Unconjugated hyperbilirubinemia, Neonatal sepsis, Bradycardia, Cry…	CCNH-related neurodevelopmental disorder/ Hemolytic anemia, G6PD deficient (favism)	NA/ 300908	CCNH	NM_001239.4:c.428T>A;p.(Ile143Lys)	Homozygous	CM199607	Uncertain Significance	NA	Moderate	Variant evidence (1); Segregation evidence (0.5); Gene-Level Experimental Evidence (3); Disease association (2)	G6PD	ENST00000393562.2:c.233T>C;p.(Ile78Thr)	Hemizygous	CM930263	Pathogenic	PP5_Very Strong, PM1_Moderate, PP3_Moderate, and PM2_Supporting	NA	NA	NA	NA	NA	NA	NA	NA	NA	NA	NA	NA	NA	Ion Torrent and Ion Proton	95
High allele frequency	F503	09DG00913	F	Congenital Glaucoma	Glaucoma 3A, primary open angle, congenital, juvenile, or adult onset	231300	CYP1B1	NM_000104.4:c.182G>A;p.(Gly61Glu)	Homozygous	CM980497	Pathogenic	PP5_Very Strong, PM5_Strong, and PP3_Moderate	NA	NA	NA	NA	NA	NA	NA	NA	NA	NA	NA	NA	NA	NA	NA	NA	NA	NA	NA	NA	NA	Autozygome-guided targeted gene analysis	4
Novel gene	F5035	15DG1001	F	Microcephaly	Neurodevelopmental disorder with progressive microcephaly, spasticity, and brain abnormalities	616486	MFSD2A	NM_032793.5:c.476C>T;p.(Thr159Met)	Homozygous	CM156367	Pathogenic	PP3_Strong, PS3_Strong, PP5_Supporting, and PM2_Supporting	NA	NA	NA	NA	NA	NA	NA	NA	NA	NA	NA	NA	NA	NA	NA	NA	NA	NA	NA	NA	NA	Ion Torrent	95, 242
Distracting variant	F5037	15DG1009	M	Horizontal supranuclear gaze palsy	NA	NA	NA	NA	NA	NA	NA	NA	NA	NA	NA	NA	NA	NA	NA	NA	NA	NA	NA	NA	NA	NA	NA	NA	NA	GNAT1	NM_144499.3:c.858C>G;p.(Tyr286*)	Homozygous	NA	Ion Torrent and Ion Proton	Unpublished
High allele frequency/ High allele frequency/ Compound heterozygous in a consanguineous family	F504	10DG1033, 10DG1034	F, M	Congenital Glaucoma	Glaucoma 3A, primary open angle, congenital, juvenile, or adult onset	231300	CYP1B1	NM_000104.4:c.182G>A;p.(Gly61Glu) and NM_000104.4:c.1405C>T;p.(Arg469Trp)	Compound heterozygous	CM980497/CM980505	Pathogenic/ Pathogenic	PP5_Very Strong, PM5_Strong, and PP3_Moderate/ PP5_Very Strong, PP3_Moderate, and PM1_Supporting	NA	NA	NA	NA	NA	NA	NA	NA	NA	NA	NA	NA	NA	NA	NA	NA	NA	NA	NA	NA	NA	Ion Torrent and HiSeq	4
Non-canonical splice-site	F5048	15DG1039	F	Nonspecific global developmental delay, Hypotonia	Hypotonia, hypoventilation, impaired intellectual development, dysautonomia, epilepsy, and eye abnormalities	618493	P4HTM	NM_177939.3:c.888-3C>A;p.(Arg296_Arg358delinsSer)	Homozygous	CS2015057	Likely Pathogenic	PP3_Strong, PM2_Supporting, PS3, and PP1_Strong	NA	NA	NA	NA	NA	NA	NA	NA	NA	NA	NA	NA	NA	NA	NA	NA	NA	NA	NA	NA	NA	Ion Torrent and Ion Proton	3, 181, 10
High allele frequency	F505	09DG00915	M	Congenital Glaucoma	Glaucoma 3A, primary open angle, congenital, juvenile, or adult onset	231300	CYP1B1	NM_000104.4:c.182G>A;p.(Gly61Glu)	Homozygous	CM980497	Pathogenic	PP5_Very Strong, PM5_Strong, and PP3_Moderate	NA	NA	NA	NA	NA	NA	NA	NA	NA	NA	NA	NA	NA	NA	NA	NA	NA	NA	NA	NA	NA	Autozygome-guided targeted gene analysis	4
Non-Mendelian	F5082	15DG1172	M	Depression	NA	NA	NA	NA	NA	NA	NA	NA	NA	NA	NA	NA	NA	NA	NA	NA	NA	NA	NA	NA	NA	NA	NA	NA	NA	NA	NA	NA	NA	HiSeq and Novaseq	Unpublished
Genomic rearrangement	F509	09DG00922	M	Rod-cone dystrophy	Retinitis pigmentosa 56	613581	IMPG2	NM_016247.3:c.909-802_1154-539del	Homozygous	CG1817906	NA	NA	NA	NA	NA	NA	NA	NA	NA	NA	NA	NA	NA	NA	NA	NA	NA	NA	NA	NA	NA	NA	NA	Ion Torrent, Ion Proton, and HiSeq	18, 33, 1, 64, 10
Distracting variant	F5093	15DG1207	F	High palate, Ectopia lentis, Coarse facial features, Prominent nasal bridge, Osteoporosis	Homocystinuria, B6-responsive and nonresponsive types	236200	CBS	ENST00000398165.3:c.1498_1499del;p.(Ser500Alafs*38) and ENST00000398165.3:c.1064C>T;p.(Ala355Val)	Compound heterozygous	NA/ NA	Likely Pathogenic/ Likely Pathogenic	PVS1_Strong, PP5_Strong, and PM2_Supporting (LOFTEE score HC)/ PM5_Strong, PM1, and PM2_Supporting	NA	NA	NA	NA	NA	NA	NA	NA	NA	NA	NA	NA	NA	NA	NA	NA	NA	ASPH	NM_004318.4:c.1273C>T;p.(Arg425Cys)	Possible compound heterozygous	NA	Ion Torrent and Ion Proton	Unpublished
Genomic rearrangement/ Biallelic rather than monoallelic	F5095	15DG1215	F	Global developmental delay	Rubinstein-Taybi syndrome 1	180849	CREBBP	Multi-exon duplication (4-11)	Homozygous	NA	NA	NA	NA	NA	NA	NA	NA	NA	NA	NA	NA	NA	NA	NA	NA	NA	NA	NA	NA	NA	NA	NA	NA	Ion Torrent and Novaseq	Unpublished
Novel gene	F5098	15DG1219	F	Congenital cataracts, Global developmental delay, Cerebral palsy, Poor speech, Intellectual disability, Seizure, Motor delay	Novel	NA	a	a	Homozygous	NA	Uncertain Significance	NA	Moderate	Variant evidence (1); Segregation evidence: (1); Animal model (4); Gene-Level Experimental Evidence (2)	NA	NA	NA	NA	NA	NA	NA	NA	NA	NA	NA	NA	NA	NA	NA	NA	NA	NA	NA	Ion Torrent, Ion Proton, and Novaseq	Unpublished
Novel gene	F5109	16DG0060, 16DG0061	M, M	Global developmental delay, Seizure, Spasticity, Impaired social interactions, Relative macrocephaly, Hyperreflexia	Developmental and epileptic encephalopathy 37	616981	FRRS1L	ENST00000561981.2:c.961C>T;p.(Gln321*)	Homozygous	CM166288	Likely Pathogenic	PP1_Strong, PVS1_Moderate, and PM2_Supporting (LOFTEE score HC)	NA	NA	NA	NA	NA	NA	NA	NA	NA	NA	NA	NA	NA	NA	NA	NA	NA	NA	NA	NA	NA	Ion Torrent and Ion Proton	182, 33, 10
Novel gene	F5112	15DG1257	U	Hand clenching, Short long bone, Rocker bottom foot, Cranial asymmetry, Polyhydramnios	MOCS3-related neurodevelopmental disorder	NA	MOCS3	NM_014484.5:c.1027C>T;p.(Arg343*)	Parents are heterozygous	CM186786	Uncertain Significance	NA	Moderate	Variant evidence (4); Segregation evidence (0.5); Gene-Level Experimental Evidence (3)	NA	NA	NA	NA	NA	NA	NA	NA	NA	NA	NA	NA	NA	NA	NA	NA	NA	NA	NA	HiSeq	113, 49
Non-canonical splice-site/ Genetic heterogeneity/ Distracting variant/ Genomic rearrangement	F5113	15DG1260/ 20DG1370	M/ M	Hypohidrosis, Intellectual disability	Shaheen syndrome/Lacticacidemia due to PDX1 deficiency	615328/245349	COG6	NM_020751.3:c.1167-24A>G;r.1166_1167ins-1167-37_1167-2;p.?	Homozygous	CS135498	Likely Pathogenic	PP1_Strong, PS3_Strong, and PM2_Supporting	NA	NA	PDHX	Large deletion involving exon 1	Homozygous	NA	NA	NA	NA	NA	NA	NA	NA	NA	NA	NA	NA	PDHX	NM_003477.2:c.1023+2267A>G	Homozygous	NA	Ion Torrent	Unpublished
Independent confirmation	F5115	15DG1266, 21DG0340	M, M	Intellectual disability, Abnormal facial shape, Elevated circulating alkaline phosphatase concentration, Seizure, Poor speech, Short stature, Low levels of vitamin D, Synophrys, Thick eyebrow, Broad nasal tip, Upslanted palpebral fissure	Developmental and epileptic encephalopathy 61	617933	ADAM22	NM_001324418.2:c.2860C>T;p.(Arg954*)	Homozygous	CM1822508	Pathogenic	PP1_Strong, PVS1_Moderate, and PM2_Supporting (LOFTEE score LC)	NA	NA	NA	NA	NA	NA	NA	NA	NA	NA	NA	NA	NA	NA	NA	NA	NA	NA	NA	NA	NA	Ion Torrent and Ion Proton	21, 183
Independent confirmation	F5119	15DG1306	F	Tall stature, Hyperactivity, Vomiting, Abnormality of eye movement, Increased body weight, Allergic rhinitis, Constipation, Hypermetropia, Progressive microcephaly, Motor delay, Progressive flexion contractures, Cognitive impairment, Severe global developmental delay, Microcephaly, Abnormal facial shape, Proptosis, Abnormality of brain morphology, Spasticity, Sloping forehead	Neurodevelopmental disorder with spastic quadriplegia and brain abnormalities with or without seizures	617977	WDR45B	NM_019613.4:c.673C>T;p.(Arg225*)	Homozygous	CM1618709	Likely Pathogenic	PP1_Strong, PVS1_Strong, and PM2_Supporting	NA	NA	NA	NA	NA	NA	NA	NA	NA	NA	NA	NA	NA	NA	NA	NA	NA	NA	NA	NA	NA	Ion Torrent	3, 161
Phenotypic expansion	F5121	15DG1281	U	Non-immune Hydrops (NIHF), Anasarca, Abnormal heart morphology, Bradycardia, Ascites	?Hemolytic anemia, congenital, X-linked (phenotypic expansion)	301015	ATP11C	NM_001353812.2:c.1666+2T>C;r.1602_1675del;p.(Tyr535Argfs*7)	Homozygous	CS1924937	Likely Pathogenic	PVS1_Very Strong and PM2_Supporting (LOFTEE score HC)	Moderate	Variant evidence (4); Segregation evidence (0.5); Functional work on patient cells (2); Mouse model (2)	NA	NA	NA	NA	NA	NA	NA	NA	NA	NA	NA	NA	NA	NA	NA	NA	NA	NA	NA	HiSeq	113, 10, 49
Independent confirmation	F5122	15DG1287	U	Macrocephaly, Decreased calvarial ossification, Limb undergrowth, Poorly ossified vertebrae, Severe hydrops fetalis, Abnormality of femur morphology	Hypophosphatasia, infantile	241500	ALPL	NM_000478.6:c.1426G>A;p.(Glu476Lys)	Homozygous	CM980081	Pathogenic	PS3, PM5_Strong, and PP3_Strong	NA	NA	NA	NA	NA	NA	NA	NA	NA	NA	NA	NA	NA	NA	NA	NA	NA	NA	NA	NA	NA	Ion Torrent and HiSeq	113, 49
Independent confirmation	F5131	15DG1315	U	Malformation of craniofacial shape, Micromelia	Otospondylomegaepiphyseal dysplasia, autosomal recessive	215150	COL11A2	NM_080680.3:c.1808dupC;p.(Gly604Trpfs*132)	Homozygous	CI1821597	Likely Pathogenic	PVS1_Strong, PP5_Supporting, and PM2_Supporting	NA	NA	NA	NA	NA	NA	NA	NA	NA	NA	NA	NA	NA	NA	NA	NA	NA	NA	NA	NA	NA	Ion Torrent	113, 39, 49
Distracting variant	F5132	15DG1318	M	Semi-lobar Schizencephaly, Absent corpus callosum	Microcephaly 1, primary, autosomal recessive	251200	MCPH1	Deletion of part of 5'UTR and exon 1	Homozygous	NA	NA	NA	NA	NA	NA	NA	NA	NA	NA	NA	NA	NA	NA	NA	NA	NA	NA	NA	NA	GLI2	NM_005270.5:c.4661C>T;p.(Pro1554Leu)	Heterozygous	CM068649	Ion Torrent, Ion Proton, and HiSeq	Unpublished
High allele frequency	F5135	15DG1327	M	Pulverent cataract	Cataract 17, multiple types	611544	CRYBB1	NM_001887.4:c.171delG;p.(Asn58Thrfs*107)	Homozygous	CD072392	Pathogenic	PVS1_Strong, PP1_Strong, PP5_Supporting, and PM2_Supporting	NA	NA	NA	NA	NA	NA	NA	NA	NA	NA	NA	NA	NA	NA	NA	NA	NA	NA	NA	NA	NA	Ion Torrent and Ion Proton	Unpublished
High allele frequency	F5136	15DG1328	F	Pulverent cataract	Cataract 17, multiple types	611544	CRYBB1	NM_001887.4:c.171delG;p.(Asn58Thrfs*107)	Homozygous	CD072392	Pathogenic	PVS1_Strong, PP1_Strong, PP5_Supporting, and PM2_Supporting	NA	NA	NA	NA	NA	NA	NA	NA	NA	NA	NA	NA	NA	NA	NA	NA	NA	NA	NA	NA	NA	Ion Proton and Novaseq	Unpublished
Blended phenotype/ Genetic heterogeneity	F5139	15DG1339	M	Microcephaly, Global developmental delay	Severe progressive microcephaly and dev delay (unsolved)/Retinitis pigmentosa 45	NA/613767	NA	NA	NA	NA	NA	NA	NA	NA	CNGB1	NM_001297.5:c.2957A>T;p.(Asn986Ile)	Homozygous	CM111413	Likely pathogenic	PP5_Strong, PM2_Supporting, PP1_Strong, and BP1	NA	NA	NA	NA	NA	NA	NA	NA	NA	NA	NA	NA	NA	Ion Torrent and Ion Proton	Unpublished
High allele frequency	F514	09DG00938	M	Congenital Glaucoma	Glaucoma 3A, primary open angle, congenital, juvenile, or adult onset	231300	CYP1B1	NM_000104.4:c.182G>A;p.(Gly61Glu)	Homozygous	CM980497	Pathogenic	PP5_Very Strong, PM5_Strong, and PP3_Moderate	NA	NA	NA	NA	NA	NA	NA	NA	NA	NA	NA	NA	NA	NA	NA	NA	NA	NA	NA	NA	NA	Ion Torrent	4
Blended phenotype/ High allele frequency/ Recruited as unaffected but turned out to be affected (human error and blended phenotype)/ Genetic heterogeneity	F5150	15DG1366/15DG1367	M/ F	Global developmental delay, Abnormal facial shape/ Generalized hypotonia, Global developmental delay, Hyperactivity, Unsteady gait, Absent speech, Abnormal facial shape, Deeply set eye, Hypertelorism, Thick vermilion border, Protruding ear, Hypermelanotic macule	PTRHD1-related neurodevelopmental disorder/EZH1-related neurodevelopmental disorder	NA/NA	PTRHD1	NM_001013663.2:c.365G>A;p.(Arg122Gln)	Homozygous	CM170768	Uncertain Significance	NA	Definitive	Variant evidence (8); Segregation evidence: (4.5); Replication over time	EZH1	NM_001991.5:c.1453G>T;p.(Glu485*)	Homozygous	CM177855	Likely pathogenic	PP3_Strong, PM2_Supporting, and PP1_Strong (LOFTEE score HC)	Strong	Variant evidence (10); Segregation evidence (3); Gene-Level Experimental Evidence (6)	NA	NA	NA	NA	NA	NA	NA	NA	NA	NA	NA	HiSeq	6
Pedigree suggestive of X-linked inheritance	F5156	15DG1384	M	Glaucoma, Megalocornea	Megalocornea 1, X-linked	309300	CHRDL1	NM_001143981.2:c.370C>T;p.(Gln124*)	Hemizygous	NA	Likely pathogenic	PVS1_Very Strong and PM2_Supporting (LOFTEE score HC)	NA	NA	NA	NA	NA	NA	NA	NA	NA	NA	NA	NA	NA	NA	NA	NA	NA	NA	NA	NA	NA	Ion Torrent, Ion Proton, and Novaseq	Unpublished
Intrafamilial phenotypic heterogeneity/ Apparent non-penetrance due to lack of formal phenotyping (historical evidence only)	F5157	15DG1387/19DG0211	F/ F	Severe Myopia, Retinal detachment, Mild hearing impairment/Visual impairment	Stickler syndrome, type VI	620022	COL9A3	NM_001853.4:c.1769G>A;p.(Gly590Glu)	Homozygous	NA	Likely pathogenic	PP3_Strong, PM2_Supporting, PP1_Strong, and BP1	NA	NA	NA	NA	NA	NA	NA	NA	NA	NA	NA	NA	NA	NA	NA	NA	NA	NA	NA	NA	NA	Ion Torrent and Ion Proton	Unpublished
Novel gene	F5159	15DG1390	U	Non-immune Hydrops (NIHF)	MYBPHL-related NIHF	NA	MYBPHL	NM_001010985.3:c.212T>G;p.(Val71Gly)	Homozygous	CM186787	Uncertain Significance	NA	Moderate	Variant evidence (3); Segregation evidence (0.5); Gene-Level Experimental Evidence (3)	NA	NA	NA	NA	NA	NA	NA	NA	NA	NA	NA	NA	NA	NA	NA	NA	NA	NA	NA	HiSeq	113, 49
High allele frequency	F516	09DG00940	F	Congenital Glaucoma	Glaucoma 3A, primary open angle, congenital, juvenile, or adult onset	231300	CYP1B1	NM_000104.4:c.182G>A;p.(Gly61Glu)	Homozygous	CM980497	Pathogenic	PP5_Very Strong, PM5_Strong, and PP3_Moderate	NA	NA	NA	NA	NA	NA	NA	NA	NA	NA	NA	NA	NA	NA	NA	NA	NA	NA	NA	NA	NA	Autozygome-guided targeted gene analysis	4
Independent confirmation/ Genetic heterogeneity/ Locus heterogeneity for the same phenotype	F5162	15DG1395/15DG1397	M/ M	Intellectual disability, Abnormal facial shape/ Intellectual disability, abnormal facial shape, locked jaw	Neurodevelopmental disorder with speech delay and variable ocular anomalies/Rahman syndrome	619989/617537	THUMPD1	NM_017736.5:c.706C>T;p.(Gln236*)	Homozygous	CM1822554	Likely pathogenic	PVS1_Very Strong and PM2_Supporting	NA	NA	HIST1H1E	NM_005321.3:c.265delA;p.(Ser89Alafs*140)	Heterozygous (De novo)	CD2211291	Likely Pathogenic	PVS1_Very Strong and PM2_Supporting	NA	NA	NA	NA	NA	NA	NA	NA	NA	NA	NA	NA	NA	HiSeq	21, 184
High allele frequency	F517	09DG00941	M	Congenital Glaucoma	Glaucoma 3A, primary open angle, congenital, juvenile, or adult onset	231300	CYP1B1	NM_000104.4:c.182G>A;p.(Gly61Glu)	Homozygous	CM980497	Pathogenic	PP5_Very Strong, PM5_Strong, and PP3_Moderate	NA	NA	NA	NA	NA	NA	NA	NA	NA	NA	NA	NA	NA	NA	NA	NA	NA	NA	NA	NA	NA	Ion Torrent	4
Distracting variant	F5171	15DG1423	F	Anterior segment dysgenesis	NA	NA	NA	NA	NA	NA	NA	NA	NA	NA	NA	NA	NA	NA	NA	NA	NA	NA	NA	NA	NA	NA	NA	NA	NA	EDA2R	NM_021783.5:c.307G>T;p.(Glu103*)	Homozygous	NA	Ion Torrent and Ion Proton	Unpublished
Non-canonical splice-site/ Distracting variant/ Genetic heterogeneity	F5187	15DG1507/15DG2057	M/ M	Seizures, Global developmental delay/ Abnormality of the frontal bone, Craniosynostosis, Seizures, Global developmental delay, Abnormality of the cerebral cortex, Abnormal morphology of the hippocampus, gyri pattern left temporal lobe disorder	GLP1R-related neurodevelopmental disorder/Chondrodysplasia punctata (unsolved)	NA/NA	GLP1R	NM_002062.5:c.402+3delG;r.284_402del;p.(Val95Glufs*72)	Homozygous	CD2022743	Uncertain Significance	NA	Moderate	Variant evidence (2); Segregation evidence (0.5); Gene-Level Experimental Evidence (5)	NA	NA	NA	NA	NA	NA	NA	NA	NA	NA	NA	NA	NA	NA	NA	ARSL (ARSE)	NM_000047.3:c.949G>A;p.(Gly317Arg)	Hemizygous	CM980123	HiSeq	10
Recruited as unaffected but turned out to be affected (inadequate phenotyping)	F5193	15DG1523	M	Cone/cone-rod dystrophy	Retinitis pigmentosa 1	180100	RP1	NM_006269.2:c.606C>A;p.(Asp202Glu)	Homozygous	CM098185	Likely Pathogenic	PS1, PM2_Supporting, and PP3	NA	NA	NA	NA	NA	NA	NA	NA	NA	NA	NA	NA	NA	NA	NA	NA	NA	NA	NA	NA	NA	Ion Torrent and Ion Proton	Unpublished
Genomic rearrangement	F5194	15DG1640	M	Rigidity, Premature birth, Autosomal recessive inheritance, Ectropion, Short finger, Everted lower lip vermilion, Proptosis, Congenital ichthyosiform erythroderma	Ichthyosis, congenital, autosomal recessive 4A	601277	ABCA12	Deletion of exon 3	Homozygous	CG2118768	NA	NA	NA	NA	NA	NA	NA	NA	NA	NA	NA	NA	NA	NA	NA	NA	NA	NA	NA	NA	NA	NA	NA	Ion Torrent and HiSeq	49
Novel gene/ Non-canonical splice-site	F5203	15DG1578	F	Severe Myopia, Retinal detachment	Oculogastrointestinal neurodevelopmental syndrome	619318	CAPN15	NM_005632.3:c.3083G>A;p.(Arg1028Lys)	Homozygous	CM2026146	Likely Pathogenic	PP3_Very Strong, PM2_Supporting	NA	NA	NA	NA	NA	NA	NA	NA	NA	NA	NA	NA	NA	NA	NA	NA	NA	NA	NA	NA	NA	Ion Torrent, Ion Proton, and HiSeq	185
Non-Mendelian	F5206	15DG1585	F	Severe Myopia	NA	NA	NA	NA	NA	NA	NA	NA	NA	NA	NA	NA	NA	NA	NA	NA	NA	NA	NA	NA	NA	NA	NA	NA	NA	NA	NA	NA	NA	HiSeq	Unpublished
Novel gene	F5207	15DG1589, 15DG2502	F, M	Global developmental delay, Ptosis, Wide nasal bridge, Thin upper lip vermilion, 2-3 toe syndactyly, Respiratory tract infection	Joubert syndrome 30	617622	ARMC9	NM_001352754.2:c.1559C>T;p.(Pro520Leu)	Homozygous	CM178601	Uncertain Significance	PM2_Supporting	NA	NA	NA	NA	NA	NA	NA	NA	NA	NA	NA	NA	NA	NA	NA	NA	NA	NA	NA	NA	NA	HiSeq	186, 57
Novel gene	F5211	15DG1605	F	Microcephaly, Postnatal growth retardation, Mild global developmental delay	Periventricular nodular heterotopia 9	618918	MAP1B	NM_005909.5:c.803G>A;p.(Gly268Glu)	Homozygous	CM199606	Uncertain Significance	PP3_Moderate, PM2_Supporting, and BP1	NA	NA	NA	NA	NA	NA	NA	NA	NA	NA	NA	NA	NA	NA	NA	NA	NA	NA	NA	NA	NA	Ion Torrent, Ion Proton, and Novaseq	95
Novel allelic disorder	F5214	15DG1612	F	Microcephaly, Global developmental delay, Seizures, Cyanosis, Spasticity, Failure to thrive, Abnormal delivery, Dysphagia, Gastroesophageal reflux, Dilation of lateral ventricles, Feeding difficulties	Seizures, cortical blindness, microcephaly syndrome	616632	DIAPH1	NM_005219.5:c.3145C>T;p.(Arg1049*)	Homozygous	CM158780	Likely Pathogenic	PVS1_Strong, PP5_Supporting, and PM2_Supporting (LOFTEE score HC)	NA	NA	NA	NA	NA	NA	NA	NA	NA	NA	NA	NA	NA	NA	NA	NA	NA	NA	NA	NA	NA	Ion Torrent and Ion Proton	Unpublished
Distracting variant	F5215	15DG1615	F	Abnormal facial shapes, GERD, Failure to thrive, Knee hyperextension, Decreased body weight, Birth length less than 3rd percentile, Microcephaly, long eyelashes, Short palpebral fissures, micrognathia, and bilateral microtia, (bilateral) Genu varum deformity, Bilateral talipes equinovarus, Elbow dislocation (dislocation of the left elbow joint), Lateral clavicle hook, Mild hearing impairment	NA	NA	NA	NA	NA	NA	NA	NA	NA	NA	NA	NA	NA	NA	NA	NA	NA	NA	NA	NA	NA	NA	NA	NA	NA	NCOA1	NM_003743.4:c.4025C>T;p.(Ser1342Phe)	Heterozygous (De novo)	NA	HiSeq and Novaseq	Unpublished
Only pathogenic in CCH/ Regulatory element/ High allele frequency	F5228	15DG1693	M	Thrombocytopenia	Thrombocytopenia-absent radius syndrome	274000	RBM8A	NM_005105.5:c.*6C>G and classical TAR deletion chr1q21.1	Compound heterozygous	CR207656	Likely Pathogenic	PS3_Strong, PM3_Moderate, PP5_Moderate, and PP4_Supporting	NA	NA	NA	NA	NA	NA	NA	NA	NA	NA	NA	NA	NA	NA	NA	NA	NA	NA	NA	NA	NA	Ion Torrent	10
Non-Mendelian	F5235	15DG1732	F	Global developmental delay, Seizures, Metabolic acidosis, Microcephaly, Abnormality of the cerebral white matter, Ventriculomegaly, Craniofacial asymmetry, Neuronal loss in central nervous system	NA	NA	NA	NA	NA	NA	NA	NA	NA	NA	NA	NA	NA	NA	NA	NA	NA	NA	NA	NA	NA	NA	NA	NA	NA	NA	NA	NA	NA	Ion Torrent	Unpublished
Novel gene	F5237	15DG1746, 15DG1747, 15DG1750	F, F, F	Global developmental delay, Macrocephaly, Ventriculomegaly, White matter loss with multiple arachnoid cysts and cortical dysplasia	Neurodevelopmental disorder with microcephaly and gray sclerae	617051	PUS3	NM_031307.4:c.1303C>T;p.(Arg435*)	Homozygous	CM167594	Likely Pathogenic	PVS1_Very Strong and PM2_Supporting (LOFTEE score HC)	NA	NA	NA	NA	NA	NA	NA	NA	NA	NA	NA	NA	NA	NA	NA	NA	NA	NA	NA	NA	NA	HiSeq	188, 187
Non-canonical splice-site	F5242	15DG1770, 16DG1150	M, F	Brain atrophy, Interrupted inferior vena cava with azygous continuation, Choanal atresia, Jejunal atresia, Facial palsy, Cataract	Neurodevelopmental disorder with intention tremor, pyramidal signs, dyspraxia, and ocular anomalies	619995	SMG9	NM_019108.4:c.701+4A>G;r.589_701del;p.(Tyr197Aspfs*10)	Homozygous	CS164283	Likely Pathogenic	PP3_Strong, PP5_Moderate, and PM2_Supporting	NA	NA	NA	NA	NA	NA	NA	NA	NA	NA	NA	NA	NA	NA	NA	NA	NA	NA	NA	NA	NA	Ion Torrent, Ion Proton, and Novaseq	189
Blended phenotype/ High allele frequency/ Genetic heterogeneity	F527	09DG00969	F	Microcephaly, Narrow face, Proptosis, Abnormality of the zygomatic arch, Abnormality of the maxilla, Low-set ears, Heart murmur, Mitral regurgitation, Narrow forehead, Speech articulation difficulties, Aortic regurgitation, Cardiomegaly, Situs inversus totalis, Dextrocardia, Atrial situs inversus, Failure to thrive, Decreased fetal movement, Fetal distress, Growth delay, Hypertelorism, Prominent …	Primordial dwarfism (unsolved)/Sickle cell anemia	NA/603903	NA	NA	NA	NA	NA	NA	NA	NA	HBB	NM_000518.5:c.20A>T;p.(Glu7Val)	Homozygous	CM880038	Likely Pathogenic	PM5_Strong, PP5_Strong, PM1_Moderate, and BP4	NA	NA	NA	NA	NA	NA	NA	NA	NA	NA	NA	NA	NA	HiSeq	38
Novel gene	F5273	15DG1889	U	Non-immune Hydrops (NIHF)	PRPF19-related NIHF	NA	PRPF19	NM_014502.5:c.794A>G;p.(Lys265Arg)	Homozygous	CM2123485	Uncertain Significance	NA	Moderate	Variant evidence (1); Segregation evidence (0.5); Gene-Level Experimental Evidence (2); Animal model (4)	NA	NA	NA	NA	NA	NA	NA	NA	NA	NA	NA	NA	NA	NA	NA	NA	NA	NA	NA	HiSeq	113, 49
Distracting variant	F5276	15DG1896	M	Intellectual disability	NA	NA	NA	NA	NA	NA	NA	NA	NA	NA	NA	NA	NA	NA	NA	NA	NA	NA	NA	NA	NA	NA	NA	NA	NA	TP53TG5	NM_014477.3:c.255-2A>G	Homozygous	CS1615329	Ion Torrent and Ion Proton	3
Novel gene	F5277	15DG1898	M	Generalized hypotonia, Delayed speech and language development, Poor gross motor coordination, Decreased body weight, Open mouth, Tented upper lip vermilion, Nystagmus, Impaired smooth pursuit, Cerebellar hypoplasia, Hypoplasia of the brainstem, Frontal cortical atrophy, Global developmental delay, Muscular hypotonia of the trunk, Appendicular hypotonia	ATOH1-related neurodevelopmental disorder	NA	ATOH1	NM_005172.2:c.211delG;p.(Gly71Alafs*36)	Homozygous	CD1615304	Uncertain Significance	NA	Moderate	Variant evidence (3); Segregation evidence (1.5); Animal model (4)	NA	NA	NA	NA	NA	NA	NA	NA	NA	NA	NA	NA	NA	NA	NA	NA	NA	NA	NA	Ion Torrent	3
Novel gene	F5278	15DG1901	F	Non-immune Hydrops (NIHF)	THSD1-related nonimmune hydrops fetalis	NA	THSD1	NM_018676.4:c.617G>A;p.(Cys206Tyr)	Homozygous	CM155511	Likely Pathogenic	PP1_Strong, PP3_Strong, PM2_Supporting, and BP1_Supporting	Definitive	Variant evidence (12); Replication over time	NA	NA	NA	NA	NA	NA	NA	NA	NA	NA	NA	NA	NA	NA	NA	NA	NA	NA	NA	HiSeq	113, 33, 10, 49
Repeat expansions	F528	09DG00973	M	Cognitive impairment, Protruding ear	Fragile X syndrome	300624	FMR1	Full methylated expansion of 1634 CGG repeats	Hemizygous	CX910584	NA	NA	NA	NA	NA	NA	NA	NA	NA	NA	NA	NA	NA	NA	NA	NA	NA	NA	NA	NA	NA	NA	NA	Fragile X repeat analysis	Unpublished
Erroneously reported negative FXN repeat expansion misled the diagnosis/ Repeat expansions	F5288	15DG1935	M	Hypertrophic cardiomyopathy, Titubation, Progressive ataxia, Unsteady gait, Cerebellar ataxia, Obesity, Truncal ataxia, Titubation, Gait ataxia, Loss of deep tendon reflexes, eqivocal plantar reflexes, Heart murmur, Increased LDL cholesterol, Increased total cholesterol, Nystagmus, Abnormality of vitamin E metabolism, Motor delay	Friedreich ataxia with retained reflexes	229300	FXN	>65 GAA repeats	Homozygous	NA	NA	NA	NA	NA	NA	NA	NA	NA	NA	NA	NA	NA	NA	NA	NA	NA	NA	NA	NA	NA	NA	NA	NA	Ion Proton and Repeat expansion test	Unpublished
Novel gene	F5291	15DG1948, 15DG1949	M, M	Central hypotonia, Spasticity, Global developmental delay, Strabismus, Nystagmus, Failure to thrive	Hypotonia, infantile, with psychomotor retardation and characteristic facies 2	616801	UNC80	NM_001371986.1:c.3787C>T;p.(Arg1263*)	Homozygous	CM160379	Pathogenic	PVS1_Very Strong, PP1_Strong, and PM2_Supporting	NA	NA	NA	NA	NA	NA	NA	NA	NA	NA	NA	NA	NA	NA	NA	NA	NA	NA	NA	NA	NA	HiSeq	3, 179
Novel gene	F5295	15DG1972	F	Central hypotonia, Spasticity, Global developmental delay, Strabismus, Nystagmus, Failure to thrive	Hypotonia, infantile, with psychomotor retardation and characteristic facies 2	616801	UNC80	NM_001371986.1:c.3787C>T;p.(Arg1263*)	Homozygous	CM160379	Pathogenic	PVS1_Very Strong, PP1_Strong, and PM2_Supporting	NA	NA	NA	NA	NA	NA	NA	NA	NA	NA	NA	NA	NA	NA	NA	NA	NA	NA	NA	NA	NA	HiSeq	3, 179
Repeat expansions	F5296	15DG1978	M	Large for gestational age ,Hydronephrosis, Obesity ,Epicanthus ,Narrow mouth ,Thin vermilion border ,Single transverse palmar crease , hyperpigmentation, Visual impairment , Respiratory distress, Attention deficit hyperactivity disorder , Tapered finger, Intellectual disability , Large earlobe	Fragile X syndrome	300624	FMR1	Methylation somatic mosaicism (range 91-245-362 CGG repeats)	Hemizygous	NA	NA	NA	NA	NA	NA	NA	NA	NA	NA	NA	NA	NA	NA	NA	NA	NA	NA	NA	NA	NA	NA	NA	NA	Ion Torrent and Fragile X repeat analysis	Unpublished
Biallelic rather than monoallelic	F530	09DG00976	F	Rod-cone dystrophy	Cone-rod retinal dystrophy-2	120970	CRX	NM_000554.6:c.274G>A;p.(Ala92Thr)	Homozygous	CM168225	Uncertain Significance	PP3_Moderate, PM1_Supporting, and PM2_Supporting	NA	NA	NA	NA	NA	NA	NA	NA	NA	NA	NA	NA	NA	NA	NA	NA	NA	NA	NA	NA	NA	Ion Torrent	1
Intrafamilial phenotypic heterogeneity / Blended phenotype/ Biallelic rather than monoallelic/ Recruited as unaffected but turned out to be affected/ Genetic heterogeneity/ Distracting variant	F531	09DG00981/15DG1376	M/ F	Occipital encephalocele, Hypotonia, Abnormal breathing, Developmental delay, Typical facies, Oculomotor apraxia, Molar tooth sign on MRI, Retinal dystrophy, Normal kidneys/Global developmental delay, Cleft palate, Generalized hypotonia, Epicanthus, Narrow forehead, Low-set ears, Circumferential skin creases, Babble	Joubert syndrome 17/Symmetric circumferential skin creases, congenital, 2	614615/616734	CPLANE1	NM_001384732.1:c.8150_8151delGA;p.(Gly2717Alafs*40)	Homozygous	CD128938	Likely Pathogenic	PVS1_Very Strong and PM2_Supporting (LOFTEE score HC)	NA	NA	MAPRE2	ENST00000300249.5:c.476A>G;p.(Asp159Gly)	Homozygous	NA	Likely Pathogenic	PM1_Moderate, PP3_Moderate, PP4_Supporting, PP1_Supporting , and PM2_Supporting	NA	NA	NA	NA	NA	NA	NA	NA	NA	TEX33	NM_178552.4:c.376C>T;p.(Arg126*)	Homozygous	NA	Ion Torrent and HiSeq	20, 31, 190
Phenotypic expansion	F5314	15DG2032	M	Ataxia, Intellectual disability, Disequilibrium Syndrome 4	?Cerebellar ataxia, mental retardation, and disequilibrium syndrome 4 (phenotypic expansion)	615268	ATP8A2	NM_016529.6:c.2600A>C;p.(His867Pro)	Homozygous	CM1715846	Likely Pathogenic	PP3_Strong, PM2_Supporting, PP1_Strong, and BP1	Definitive	Variant evidence (12)	NA	NA	NA	NA	NA	NA	NA	NA	NA	NA	NA	NA	NA	NA	NA	NA	NA	NA	NA	Ion Proton	8, 10
Non-canonical splice-site/ High allele frequency	F5317	15DG2064, 15DG2065	M, M	Chewing difficulties, Breathing dysregulation, Jaundice, Stridor, Cough, Short stature, Growth hormone deficiency, Poor weight gain, Small soft spot, Global Developmental delay, Microcephaly, Hip dysplasia, Abnormality of the elbow	Troyer syndrome	275900	SPG20 (SPART)	NM_015087.5:c.988A>G;p.(Met330Val)	Homozygous	CM175294	Likely Pathogenic	PS3, PP5_Strong, and PM2_Supporting	NA	NA	NA	NA	NA	NA	NA	NA	NA	NA	NA	NA	NA	NA	NA	NA	NA	NA	NA	NA	NA	Ion Torrent and HiSeq	8
Novel gene/ Non-canonical splice-site/ Distracting variant	F5323	15DG2104, 15DG2105	F, M	Global developmental delay, Brain atrophy	Joubert syndrome 30	617622	ARMC9	NM_001352754.2:c.51+5G>T;r.1_51del	Homozygous	CM178588	Likely Pathogenic	PP3_Strong, PS3_Strong, and PM2_Supporting	NA	NA	NA	NA	NA	NA	NA	NA	NA	NA	NA	NA	NA	NA	NA	NA	NA	FEZF2	NM_018008.4:c.708_719del;p.(Arg237_Ala240del)	Homozygous	NA	HiSeq	3, 33, 10, 57
Novel gene	F5324	15DG2109	M	Neurodegeneration	?Leukodystrophy, hypomyelinating, 20	619071	CNP	NM_033133.5:c.245C>T;p.(Ser82Leu)	Homozygous	CM205172	Uncertain Significance	PM2_Supporting and PP1_Supporting	Moderate	Variant evidence (1); Segregation evidence (0.5); Functional work on patient cells (4); Mouse model (4)	NA	NA	NA	NA	NA	NA	NA	NA	NA	NA	NA	NA	NA	NA	NA	NA	NA	NA	NA	Ion Proton	191, 49
Independent confirmation/ Distracting variant	F5325	15DG2110	F	Cleft palate, Cerebellar hypoplasia	?Marden-Walker syndrome	248700	PIEZO2	NM_001378183.1:c.7590G>C;p.(Trp2530Cys)	Heterozygous (De novo)	CM211770	Likely Pathogenic	PS2_Strong, PP3_Moderate, PM2_Supporting, and BP1	Moderate	Variant evidence (5); Segregation evidence (0.5); Mouse model (4)	NA	NA	NA	NA	NA	NA	NA	NA	NA	NA	NA	NA	NA	NA	NA	ACOT6	NM_001365788.1:c.1009_1012delAGAT;p.(Ile337Profs*15)	Homozygous	NA	Ion Torrent, Ion Proton, and HiSeq	192
Novel gene/ Synonymous change/ Non-canonical splice-site	F5329	15DG2134, 15DG2135, 15DG2136	F, F, M	Microcephaly, Intellectual disability	Microcephaly 20, primary, autosomal recessive	617914	KIF14	NM_014875.3:c.4071G>A;r.3887_4071del;p.(Leu1296Trpfs*46)	Homozygous	CS1714062	Likely Pathogenic	PP1_Strong, PP3_Strong, and PM2_Supporting	NA	NA	NA	NA	NA	NA	NA	NA	NA	NA	NA	NA	NA	NA	NA	NA	NA	NA	NA	NA	NA	HiSeq	193, 10
Novel gene/ Non-canonical splice-site/ Poor in silico prediction	F5334	15DG2154, 16DG0167	U, U	Cystic hygroma, Ventriculomegaly, Bilateral talipes equinovarus, Ectrodactyly, Abnormality of finger, Abnormality of the foot, Bilateral radial aplasia, Aplasia of the ulna, Short tibia, Fibular hypoplasia, Thickened nuchal skin fold, Thoracic hypoplasia, Pulmonary hypoplasia, Narrow chest	Microcephaly, short stature, and limb abnormalities	617604	DONSON	NM_017613.4:c.1047-9A>C	Homozygous	CS174815	Uncertain Significance	PM2_Supporting, PP1_Strong, and BP4	NA	NA	NA	NA	NA	NA	NA	NA	NA	NA	NA	NA	NA	NA	NA	NA	NA	NA	NA	NA	NA	Ion Torrent, Ion Proton, and HiSeq	85, 10, 49, 57
Distracting variant	F5337	15DG2173	M	Overgrowth, Hydrocephalus, Dilation of lateral ventricles, Extra-axial cerebrospinal fluid accumulation, Frontal bossing, Myopia, Visual impairment	NA	NA	NA	NA	NA	NA	NA	NA	NA	NA	NA	NA	NA	NA	NA	NA	NA	NA	NA	NA	NA	NA	NA	NA	NA	STAU2	NM_001164384.1:c.-49+2T>C	Heterozygous	NA	HiSeq	10
Novel gene	F5350	15DG2238	M	Hip dislocation, Joint hypermobility	Anauxetic dysplasia 3	617089	C3ORF17 (NEPRO)	NM_015412.4:c.280C>T;p.(Arg94Cys)	Homozygous	CM167720	Likely Pathogenic	PP1_Strong, PP3_Supporting, and PM2_Supporting	NA	NA	NA	NA	NA	NA	NA	NA	NA	NA	NA	NA	NA	NA	NA	NA	NA	NA	NA	NA	NA	Ion Torrent, Ion Proton, HiSeq and Novaseq	33, 39, 21, 10
Non-canonical splice-site/ High allele frequency	F5351	15DG2249, 15DG2250	F, M	Small for gestational age, Low APGAR score, Intrauterine growth retardation, Oligohydramnios, Breech presentation, Respiratory distress, Metabolic acidosis, Lactic acidosis, Hypotension, Microcephaly, Hyperalaninemia, Hyperprolinemia, Elevated plasma branched chain amino acids, Abnormality of carnitine metabolism, Subependymal cysts, Periventricular cysts, Cerebral ischemia	Mitochondrial short-chain enoyl-CoA hydratase 1 deficiency	616277	ECHS1	NM_004092.4:c.88+5G>A;r.87_88ins1_88+10;p.(Ala31Glufs*23)	Homozygous	CS173730	Likely Pathogenic	PS3_Strong, PP3_Strong, and PM2_Supporting (LOFTEE score OS)	NA	NA	NA	NA	NA	NA	NA	NA	NA	NA	NA	NA	NA	NA	NA	NA	NA	NA	NA	NA	NA	HiSeq	194, 33, 10, 57, 49
Novel gene	F5356	15DG2269	F	Global developmental delay, Seizures	Developmental and epileptic encephalopathy 38	617020	ARV1	NM_022786.3:c.294+1G>A;r.175_294del;p.(Lys59_Asn98del)	Homozygous	CS169743	Pathogenic	PVS1_Very Strong, PP5_Moderate, and PM2_Supporting	NA	NA	NA	NA	NA	NA	NA	NA	NA	NA	NA	NA	NA	NA	NA	NA	NA	NA	NA	NA	NA	HiSeq	7
Synonymous change/ Non-canonical splice-site	F5358	Fetus of 15DG2279	U	Abnormal facial shape, Generalized hypotonia, Seizure, Poor suck	Peroxisome biogenesis disorder 7A (Zellweger)	614872	PEX26	NM_001127649.3:c.228C>T;r.227_230del;p.(Gly76Alafs*5)	Parents are heterozygous	CM1618545	Likely Pathogenic	PS3_Strong, PM2_Supporting, and PP1_Strong	NA	NA	NA	NA	NA	NA	NA	NA	NA	NA	NA	NA	NA	NA	NA	NA	NA	NA	NA	NA	NA	Ion Torrent	35, 10, 156, 49
Distracting variant	F5368	15DG2336	M	Abnormal facial shape	NA	NA	NA	NA	NA	NA	NA	NA	NA	NA	NA	NA	NA	NA	NA	NA	NA	NA	NA	NA	NA	NA	NA	NA	NA	PPP2R1A	NM_014225.6:c.190G>A;p.(Glu64Lys)	Heterozygous	CM1715867	HiSeq	8, 10
High allele frequency/ Positional mapping-related challenge	F537	09DG01001	M	Rod-cone dystrophy	Retinitis pigmentosa 1	180100	RP1	NM_006269.2:c.606C>A;p.(Asp202Glu)	Homozygous	CM098185	Likely Pathogenic	PS1, PM2_Supporting, and PP3	NA	NA	NA	NA	NA	NA	NA	NA	NA	NA	NA	NA	NA	NA	NA	NA	NA	NA	NA	NA	NA	Autozygome-guided targeted gene analysis	89, 18
Distracting variant	F5370	15DG2342	F	Dolichocephalic, occipital encephalocele, narrow chest, dextrocardia, thickened heart wall, pericardial effusion, hepatomegaly with cystic changes, polycystic kidneys, neonatal death	NA	NA	NA	NA	NA	NA	NA	NA	NA	NA	NA	NA	NA	NA	NA	NA	NA	NA	NA	NA	NA	NA	NA	NA	NA	KIAA0586	NM_001244189.1:c.2566T>G;p.(Ser856Ala)	Homozygous	CM1615705	Ion Torrent and Ion Proton	31, 49
Phenotypic expansion/ Independent confirmation/ Biallelic rather than monoallelic	F5379	15DG2390	U	Non-immune Hydrops (NIHF), Cystic hygroma, Generalized edema, Pleural effusion, Pericardial effusion, Severe skin edema	KRIT1-related NIHF	NA	KRIT1	NM_194455.1:c.992A>G;p.(Tyr331Cys)	Homozygous	CM186893	Uncertain Significance	NA	Moderate	Variant evidence (1); Segregation evidence (0.5); Gene-Level Experimental Evidence (2); Animal model (4)	NA	NA	NA	NA	NA	NA	NA	NA	NA	NA	NA	NA	NA	NA	NA	NA	NA	NA	NA	HiSeq	113, 49
Non-canonical splice-site/ Genomic rearrangement/ Genetic heterogeneity	F538	09DG01002/13DG1655	M/ M	Obesity, Polydactyly, Retinitis pigmentosa, Typical facies, Hypogenitalism/ Narrow chest, Skeletal dysplasia, Dysmorphic facies, Short extremities, Neonatal death	Bardet-Biedl syndrome 3/Achondroplasia	600151/100800	ARL6 (BBS3)	NM_177976.2:c.480-1700_535+2392del4148;r.(480_535del);p.(Cys160*)	Homozygous	CG103690	NA	NA	NA	NA	FGFR3	NM_000142.4:c.742C>T;p.(Arg248Cys)	Heterozygous (De novo)	CM950469	Pathogenic	PS3_Very Strong, PP3_Strong, PM2_Supporting, and BP1_Supporting	NA	NA	NA	NA	NA	NA	NA	NA	NA	NA	NA	NA	NA	HiSeq	41, 31, 32, 47, 57, 49
High allele frequency/ Genetic heterogeneity	F5381	15DG2400/ 17DG0039	M/ F	Abnormal facial shape, Trigonocephaly, Downslanted palpebral fissures, Ectropion, Thick vermilion border, Abnormality of the foot, Overlapping toe, Global developmental delay/ Osteopetrosis	Dysmorphism and developmental delay phenotype (unsolved)/ Osteopetrosis, autosomal recessive 3, with renal tubular acidosis	NA/ 259730	NA	NA	NA	NA	NA	NA	NA	NA	CA2	NM_000067.3:c.232+1G>A	Homozygous	CS920729	Pathogenic	PVS1_Very Strong, PP5_Very strong, and PM2_Supporting	NA	NA	NA	NA	NA	NA	NA	NA	NA	NA	NA	NA	NA	Ion Torrent and Ion Proton	Unpublished
Sample mix-up	F5384	15DG2418	M	Abnormality of cardiovascular system morphology, Ventricular septal defect, Atrial septal defect, Patent ductus arteriosus, Pulmonary atresia, Hypotension, Pulmonary hemorrhage, Abnormality of the kidney, Glaucoma (congenital, bilateral)	Pierson syndrome	609049	LAMB2	NM_002292.4:c.5056G>T;p.(Glu1686*) and NM_002292.4:c.2221C>T;p.(Gln741*)	Compound heterozygous	CM1618512/ CM1913979	Likely Pathogenic/ Likely Pathogenic	PVS1_Strong, PM3_Moderate, and PM2_Supporting (LOFTEE score HC)/ PVS1_Very Strong and PM2_Supporting (LOFTEE score HC)	NA	NA	NA	NA	NA	NA	NA	NA	NA	NA	NA	NA	NA	NA	NA	NA	NA	NA	NA	NA	NA	HiSeq	49
Novel gene	F5385	15DG2421	F	Ataxia	Intellectual developmental disorder with neuropsychiatric features	617532	SLC45A1	NM_001080397.3:c.167T>C;p.(Ile56Thr)	Homozygous	CM1615380	Uncertain Significance	PM2_Supporting	NA	NA	NA	NA	NA	NA	NA	NA	NA	NA	NA	NA	NA	NA	NA	NA	NA	NA	NA	NA	NA	HiSeq	3
Novel gene	F5386	15DG2427	M	Cataract, Oral cleft, Strabismus, Prognathism, Abnormal facial shape, Microcephaly, Abnormality of dental eruption, Myopia, Delayed speech and language development, Global developmental delay, Hyperactivity, Behavioral abnormality	CATIFA syndrome	618761	RIC1(KIAA143)	NM_020829.4:c.3794G>C;r.3794_3795ins3794+1_3794+59;p.(Arg1265Profs*7)	Homozygous	CM170872	Pathogenic	PP3_Very Strong, PP5_Strong, and PM2_Supporting	NA	NA	NA	NA	NA	NA	NA	NA	NA	NA	NA	NA	NA	NA	NA	NA	NA	NA	NA	NA	NA	HiSeq	25, 29, 10
Novel gene	F5392	15DG2466	M	Hepatosplenomegaly and fluctuating elevated hyper-bilirubinemia and transaminases (including GGT), The hepatic and portal veins are patent, Spleen is enlarged, Mild splenomegaly, Transient neonatal jaundiced, Polydactyly, Unilateral hydronephrosis, Normal motor as well as cognitive functions, Normal brain MRI	Biliary, renal, neurologic, and skeletal syndrome	619534	IFT56 (TTC26)	NM_024926.4:c.788A>G;p.(Asn263Ser)	Homozygous	CM1918013	Likely Pathogenic	PP1_Strong, PP3_Moderate, and PM2_Supporting	NA	NA	NA	NA	NA	NA	NA	NA	NA	NA	NA	NA	NA	NA	NA	NA	NA	NA	NA	NA	NA	HiSeq	31, 203
Genetic heterogeneity	F5396	15DG2482/sibling	F/ F	Hypoglycemia	VLCAD deficiency/Kaufman oculocerebrofacial syndrome	201475/244450	ACADVL	NM_000018.4:c.65C>A;p.(Ser22*)	Homozygous	CM001606	Pathogenic	PVS1_Very Strong and PM2_Supporting (LOFTEE score HC)	NA	NA	UBE3B	ENST00000342494.3:c.2671C>T;p.(Gln891*)	Homozygous	NA	Likely Pathogenic	PVS1 and PM2_Supporting (LOFTEE score HC)	NA	NA	NA	NA	NA	NA	NA	NA	NA	NA	NA	NA	NA	Ion Torrent	57, 49
Distracting variant	F5398	15DG2492	M	Short stature, Global developmental delay, Congenital heart disease, Partial agenesis of corpus callosum, Abnormality of the genitourinary system, Abnormal facial shape	NA	NA	NA	NA	NA	NA	NA	NA	NA	NA	NA	NA	NA	NA	NA	NA	NA	NA	NA	NA	NA	NA	NA	NA	NA	MFSD11	NM_001242532.4:c.143G>C;p.(Gly48Ala)	Homozygous	CM1715832	HiSeq	8, 10
Distracting variant	F5404	15DG2530	F	Polycystic kidney, Anhydramnios, Dysmorphic facies, Occipital encephalocele	NA	NA	NA	NA	NA	NA	NA	NA	NA	NA	NA	NA	NA	NA	NA	NA	NA	NA	NA	NA	NA	NA	NA	NA	NA	TTC6	NM_001310135.3:c.3322C>T:p.(Arg1108*)	Homozygous	CM2012010	Ion Torrent, Ion Proton, and HiSeq	31, 87, 49
Novel gene	F5405	15DG2538	F	Echogenic kidneys	FRMD3-related kidney disease	NA	FRMD3	NM_001375487.1:c.70C>T;p.(Arg24*)	Homozygous	CM178572	Likely Pathogenic	PVS1_Very Strong and PM2_Supporting (LOFTEE score HC)	Moderate	Variant evidence (3); Segregation evidence (3); Gene-Level Experimental Evidence (2); Animal model (4)	NA	NA	NA	NA	NA	NA	NA	NA	NA	NA	NA	NA	NA	NA	NA	NA	NA	NA	NA	Ion Torrent and Ion Proton	154
Independent confirmation	F5407	15DG2547, 15DG2624, 15DG2625	F, F, F	Female infertility	Ovarian response to FSH stimulation	276400	FSHR	NM_000145.4:c.1121T>A;p.(Ile374Asn)	Homozygous	CM205160	Uncertain Significance	PM1_Moderate, PM2_Supporting, and PP3_Supporting	NA	NA	NA	NA	NA	NA	NA	NA	NA	NA	NA	NA	NA	NA	NA	NA	NA	NA	NA	NA	NA	HiSeq	195
Interfamilial phenotypic heterogeneity/ Novel allelic disorder/ Novel gene/ Recruited as unaffected but turned out to be affected (inadequate phenotyping)	F5409	15DG2563	F	Club nails (Nail dystrophy)	FZD6-related nonimmune hydrops fetalis	NA	FZD6	ENST00000358755.4:c.869A>G;p.(Tyr290Cys)	Homozygous	CM155543	Likely Pathogenic	PS1_Strong, PS3_Strong, PM2_Supporting, and PP5_Supporting	Moderate	Variant evidence 2; Segregation evidence: 3 Although the only phenotype linked to this gene in OMIM is a nail-limited abnormality, we have previously described a family with NIHF and proposed FZD6 as the likely candidate [PMID: 26036949]. The second family we describe here is one of three families with FZD6-related NIHF that will be published elsewhere (Sheppard et al., manuscript in preparation)…	NA	NA	NA	NA	NA	NA	NA	NA	NA	NA	NA	NA	NA	NA	NA	NA	NA	NA	NA	HiSeq	Unpublished
High allele frequency	F5413	15DG2582	F	Epileptic encephalopathy	Thiamine metabolism dysfunction syndrome 2 (biotin- or thiamine-responsive encephalopathy type 2)	607483	SLC19A3	NM_025243.4:c.1264A>G;p.(Thr422Ala)	Homozygous	CM051991	Pathogenic	PP5_Very Strong, PP3_Strong, and PM2_Supporting	NA	NA	NA	NA	NA	NA	NA	NA	NA	NA	NA	NA	NA	NA	NA	NA	NA	NA	NA	NA	NA	Ion Torrent and Ion Proton	Unpublished
Novel gene	F5418	15DG2605	M	Generalized hypotonia, Global developmental delay	Intellectual developmental disorder, autosomal recessive 66	618221	C12orf4	NM_020374.4:c.1566+1G>T	Homozygous	CS1822516	Likely Pathogenic	PP1_Strong, PVS1_Mderate, and PM2_Supporting (LOFTEE score HC)	NA	NA	NA	NA	NA	NA	NA	NA	NA	NA	NA	NA	NA	NA	NA	NA	NA	NA	NA	NA	NA	Ion Proton	21, 10
Phenotypic expansion/ Non-canonical splice-site	F5423	15DG2627	M	Ectopia lentis	Microphthalmia with coloboma 3 (phenotypic expansion)	610092	VSX2	NM_182894.3:c.456-6C>G;r.456_477:(p.(Arg152Serfs*2);r.456_579del;p.(Thr153Serfs*108)	Homozygous	CS2015074	Likely Pathogenic	PS3_Strong, PM2_Supporting, and PP1_Supporting	NA	NA	NA	NA	NA	NA	NA	NA	NA	NA	NA	NA	NA	NA	NA	NA	NA	NA	NA	NA	NA	HiSeq	10
Novel gene	F5426	15DG2649, 15DG2650, 15DG2651	M, F, F	Hypoglycemia, Respiratory distress, Patent foramen ovale , Left-to-right shunt, Ventricular septal defect, Prolonged neonatal jaundice, Bronchiolitis, Seizures, Recurrent viral infections, , exacerbate his breathing, Hypertelorism, Abnormality of the face, Bronchomalacia, Wheezing, Multifocal atrial tachycardia, Generalized hypotonia, Pectus excavatum, Global developmental delay, Abnormality of t…	Intellectual developmental disorder with cardiac defects and dysmorphic facies	618316	TMEM94	NM_014738.6:c.810del;p.(Asp270Glufs*10)	Homozygous	CD1819303	Likely Pathogenic	PVS1_Very Strong and PM2_Supporting	NA	NA	NA	NA	NA	NA	NA	NA	NA	NA	NA	NA	NA	NA	NA	NA	NA	NA	NA	NA	NA	HiSeq	33, 196, 10
Novel gene	F5428	15DG2661	F	Abnormal facial shape, Global developmental delay, Hypotonia, Abnormal heart morphology, Patent foramen ovale, Patent ductus arteriosus, Hip dysplasia, Failure to thrive, Intrauterine growth retardation, Ascites, Pericardial effusion, Coarse facial features, Hypertrichosis, Thick eyebrow, Upslanted palpebral fissure, Strabismus, Prominent nose, Thin vermilion border, Protruding ear, Arachnodactyl…	ZFAT-related neurodevelopmental disorder	NA	ZFAT	NM_020863.4:c.1199G>A;p.(Arg400Gln)	Homozygous	CM1715842	Uncertain Significance	PM2_Supporting, PP3_Supporting, BP1	Limited	Variant evidence (1); Segregation evidence (0.5); Mouse model (2)	NA	NA	NA	NA	NA	NA	NA	NA	NA	NA	NA	NA	NA	NA	NA	NA	NA	NA	NA	HiSeq	8, 154, 10
High allele frequency	F543	09DG01036, 09DG01040	M, M	Rod-cone dystrophy	Retinal cone dystrophy 3B	610356	KCNV2	NM_133497.4:c.427G>T;p.(Glu143*)	Homozygous	CM062789	Pathogenic	PVS1_Very Strong, PP1_Strong, and PM2_Supporting	NA	NA	NA	NA	NA	NA	NA	NA	NA	NA	NA	NA	NA	NA	NA	NA	NA	NA	NA	NA	NA	Ion Torrent	1
Genetic heterogeneity	F5434	15DG2689/15DG2690	M/ F	Developmental regression, Failure to thrive, Short stature, Microcephaly, Delayed speech and language development, Retrognathia, Large eyes, Bird-like facies, Intrauterine growth retardation	Microcephalic osteodysplastic primordial dwarfism, type II/Nephrotic syndrome, type 1	210720/256300	PCNT	NM_006031.6:c.2812C>T;p.(Gln938*)	Homozygous	CM1821738	Likely Pathogenic	PVS1_Very Strong and PM2_Supporting (LOFTEE score HC)	NA	NA	NPHS1	NM_004646.4:c.3250dupG;p.(Val1084Glyfs*12)	Homozygous	CI983173	Pathogenic	PVS1_Very Strong, PP5_Very Strong, and PM2_Supporting	NA	NA	NA	NA	NA	NA	NA	NA	NA	NA	NA	NA	NA	HiSeq	39, 95
Novel gene	F5435	15DG2696	M	Intellectual disability, Abnormal facial shape	FAM160B1-related intellectual disability	NA	FAM160B1	NM_020940.4:c.248T>C;p.(Leu83Pro)	Homozygous	CM1615379	Uncertain Significance	NA	Moderate	Variant evidence (3); Segregation evidence (3); Gene-Level Experimental Evidence (2)	NA	NA	NA	NA	NA	NA	NA	NA	NA	NA	NA	NA	NA	NA	NA	NA	NA	NA	NA	HiSeq	3, 33, 10
Novel gene	F5438	15DG2714	M	Optic atrophy and nystagmus	TMEM71-related optic atrophy	NA	TMEM71	NM_001382403.1:c.548_549del;p.(Glu183Valfs*21)	Homozygous	NA	Uncertain Significance	NA	Limited	Variant evidence (2); Segregation evidence (1.5)	NA	NA	NA	NA	NA	NA	NA	NA	NA	NA	NA	NA	NA	NA	NA	NA	NA	NA	NA	Ion Torrent	Unpublished
Distracting variant	F5447	16DG0023	M	Global developmental delay, Delayed speech and language development, Motor delay, Abnormality of eye movement, Dystonia, Nystagmus, Axial hypotonia and peripheral hypotonia, Hypopigmentation of the skin (1 lesion only)	NA	NA	NA	NA	NA	NA	NA	NA	NA	NA	NA	NA	NA	NA	NA	NA	NA	NA	NA	NA	NA	NA	NA	NA	NA	DDX43	NM_018665.3:c.650+1G>A	Homozygous	NA	Ion Proton	Unpublished
Non-canonical splice-site/ Deep intronic	F5448	16DG0026, 16DG0027, 16DG0028	M, F, F	Short stature, Abnormality of metabolism/homeostasis	Bartter syndrome, type 1	601678	SLC12A1	NM_000338.3:c.865-356C>T	Homozygous	NA	Uncertain Significance	PP1_Strong, PM2_Supporting, BP1	NA	NA	NA	NA	NA	NA	NA	NA	NA	NA	NA	NA	NA	NA	NA	NA	NA	NA	NA	NA	NA	Ion Torrent	10
Platform and bioinformatic limitations	F545	09DG01042	F	Retinal dystrophy	Retinitis pigmentosa 37	611131	NR2E3	NM_014249.4:c.119-2A>C	Homozygous	CS000589	Pathogenic	PP5_Very Strong, PP1_Strong, PS3_Strong, PVS1_Supporting, and PM2_Supporting	NA	NA	NA	NA	NA	NA	NA	NA	NA	NA	NA	NA	NA	NA	NA	NA	NA	NA	NA	NA	NA	Ion Torrent	1, 10
Non-canonical splice-site/ Deep intronic	F5451	16DG0044	M	Obesity, Polydactyly, Hearing loss, Poor night vision	Bardet-Biedl syndrome 1	209900	BBS1	NM_024649.5:c.951+58C>T;r.951_952ins951+1_951+58;p.(Gly318Valfs*62)	Homozygous	CS103691	Likely Pathogenic	PP5_Strong, PM2_Supporting, PP1_Strong, and BP4	NA	NA	NA	NA	NA	NA	NA	NA	NA	NA	NA	NA	NA	NA	NA	NA	NA	NA	NA	NA	NA	Ion Torrent	31
Blended phenotype/ Novel gene/ Recruited as unaffected but turned out to be affected (environmental effect)/ Genetic heterogeneity	F5452	16DG0125/16DG0048	M/ M	Severe anemia, Difficult breathing, Hemoptysis, Blood on passing urine, Severe bronchiolitis, Neutropenic, Rapid progression of pulmonary hypertension that neither reversible nor responding to vasodilators, Cystic fibrosis CF-like presentation/ Asymptomatic	Immunodeficiency 50/Abetalipoproteinemia	300988/200100	MSN	NM_002444.3:c.1056delG;p.(Lys352Asnfs*73)	Hemizygous	CD2123971	Likely Pathogenic	PVS1_Very Strong and PM2_Supporting (LOFTEE score HC)	NA	NA	MTTP	ENST00000265517.5:c.2620A>G;p.(Asn874Asp)	Homozygous	CM2123481	Uncertain Significance	PP3_Moderate, PM2_Supporting, and BP1	NA	NA	NA	NA	NA	NA	NA	NA	NA	NA	NA	NA	NA	HiSeq	49
Blended phenotype/ High allele frequency/ Genetic heterogeneity	F5453	16DG0052	F	Aplasia cutis congenita over parietal area, Cognitive impairment White matter alterations, Corpus callosum agenesis, Developmental delay, Occipital encephalocele, Strabismus, Speech delay, Microcephaly, Generalized hypotonia	Poretti-Boltshauser syndrome/Osteopetrosis, autosomal recessive 3, with renal tubular acidosis	615960/259730	LAMA1	NM_005559.4:c.7437dup;p.(Gly2480Argfs*11)	Homozygous	CI1715858	Likely Pathogenic	PVS1_Strong, PP1_Moderate, and PM2_Supporting (LOFTEE score HC)	NA	NA	CA2	NM_000067.3:c.232+1G>A	Homozygous	CS920729	Pathogenic	PVS1_Very Strong, PP5_Very strong, and PM2_Supporting	NA	NA	NA	NA	NA	NA	NA	NA	NA	NA	NA	NA	NA	HiSeq	8
Independent confirmation/ Recruited as unaffected but turned out to be affected (age-limited)	F5457	16DG0071/ 18DG0475	F/ M	Intellectual disability, Short stature, Microcephaly, Growth hormone deficiency, Small pituitary gland/ Asymptomatic	Intellectual developmental disorder with poor growth and with or without seizures or ataxia	618808	ABCA2	NM_001606.5:c.937C>T;p.(Gln313*)	Homozygous	CM1822503	Likely Pathogenic	PVS1_Very Strong and PM2_Supporting	NA	NA	NA	NA	NA	NA	NA	NA	NA	NA	NA	NA	NA	NA	NA	NA	NA	NA	NA	NA	NA	Ion Torrent and Ion Proton	21
Independent confirmation	F5459	16DG0081	M	Global developmental delay, Seizures	ASTN1-related global developmental delay with seizures	NA	ASTN1	NM_004319.3:c.3334C>T;p.(Arg1112*)	Homozygous	CM1936798	Uncertain Significance	NA	Moderate	Variant evidence (4); Segregation evidence (1.5); Gene-Level Experimental Evidence (2)	NA	NA	NA	NA	NA	NA	NA	NA	NA	NA	NA	NA	NA	NA	NA	NA	NA	NA	NA	HiSeq	3
Novel gene	F5460	16DG0088	U	Neurodevelopmental delay	ARFGEF3-related neurodevelopmental disorder	NA	ARFGEF3	NM_020340.4:c.4541G>A;p.(Arg1514Gln)	Homozygous	CM1822503	Uncertain Significance	PP1_Supporting, PM2_Supporting, and BP1_Supporting	Moderate	Variant evidence (1); Segregation evidence (1.5); Gene-Level Experimental Evidence (1); Animal model (4)	NA	NA	NA	NA	NA	NA	NA	NA	NA	NA	NA	NA	NA	NA	NA	NA	NA	NA	NA	Ion Torrent and Ion Proton	3
High allele frequency	F5467	16DG0145, 16DG0146	M, F	Intellectual disability	Neurodevelopmental disorder with brain abnormalities, poor growth, and dysmorphic facies	615286	ADAT3	NM_138422.4:c.430G>A;p.(Val144Met)	Homozygous	CM135495	Likely Pathogenic	PP5_Very Strong, PM2_Supporting, and PP3	NA	NA	NA	NA	NA	NA	NA	NA	NA	NA	NA	NA	NA	NA	NA	NA	NA	NA	NA	NA	NA	HiSeq	57, 10
Distracting variant	F5468	16DG0121	M	Attention deficit hyperactivity disorder	NA	NA	NA	NA	NA	NA	NA	NA	NA	NA	NA	NA	NA	NA	NA	NA	NA	NA	NA	NA	NA	NA	NA	NA	NA	QRFPR	NM_198179.3:c.373C>T;p.(Gln125*)	Homozygous	CM1615308	HiSeq	3
Non-canonical splice-site/ Poor in silico prediction	F5470	16DG0129	F	Hyperphenylalaninemia	Phenylketonuria	261600	PAH	NM_000277.3:c.1066-11G>A;r.1065_1066insGGCCTACAG;p.(Gln355_Tyr356insGlyLeuGln)	Homozygous	CS910455	Pathogenic	PS3_Very Strong, PP5_Very Strong, and PP3_Strong (LOFTEE score OS)	NA	NA	NA	NA	NA	NA	NA	NA	NA	NA	NA	NA	NA	NA	NA	NA	NA	NA	NA	NA	NA	HiSeq	10
Blended phenotype/ Non-canonical splice-site/ Genetic heterogeneity	F5481	16DG0186	F	Small for gestational age, Mild postnatal growth retardation, Brachycephaly, Agenesis of corpus callosum, Moderate global developmental delay, Hypoplastic pubic bone, Platyspondyly	Microcephaly 3, primary, autosomal recessive/CNTRL-related microcephaly	604804/NA	CDK5RAP2	NM_018249.6:c.4005-15A>G;r.4004_4004+1insTCTCAATGGTTAAG;p.(Arg1335Serfs*12)	Homozygous	CS057378	Likely Pathogenic	PM2_Supporting, PP5, and PS3	NA	NA	CNTRL	NM_007018.6:c.586C>T;p.(Arg196*)	Homozygous	CM199613	Uncertain Significance	NA	Moderate	Variant evidence (2); Segregation evidence (0.5); Gene-Level Experimental Evidence (5)	NA	NA	NA	NA	NA	NA	NA	NA	NA	NA	NA	HiSeq	95
Novel gene	F5492	16DG0226	M	Fulminant hepatic, Congenital cataract	CYP51A1-related syndromic cataract	NA	CYP51A1	NM_000786.4:c.695T>C;p.(Leu232Pro)	Homozygous	CM170898	Uncertain Significance	NA	Moderate	Variant evidence (3); Segregation evidence (4)	NA	NA	NA	NA	NA	NA	NA	NA	NA	NA	NA	NA	NA	NA	NA	NA	NA	NA	NA	Ion Torrent and Ion Proton	25, 57
Blended phenotype/ High allele frequency/ Genetic heterogeneity	F5495	16DG0261, 16DG0262	M, F	Juvenile cataract, Fava bean-induced hemolytic anemia	Hemolytic anemia, G6PD deficient (favism)/ Cataract (unsolved)	300908/NA	G6PD	ENST00000393562.2:c.653C>T;p.(Ser218Phe)	Hemizygous	CM880032	Pathogenic	PP5_Very Strong, PS3_Strong, PM1_Moderate, and BP4	NA	NA	NA	NA	NA	NA	NA	NA	NA	NA	NA	NA	NA	NA	NA	NA	NA	NA	NA	NA	NA	Ion Proton and Novaseq	Unpublished
Platform and bioinformatic limitations	F5498	16DG0276	M	Jaundice, Cholestasis	Trichohepatoenteric syndrome 2	614602	SKIV2L	NM_006929.5:c.3559_3579del;p.(Ser1187_Leu1193del)	Homozygous	NA	Likely Pathogenic	PP5_Strong, PM4, and PM2_Supporting (LOFTEE score HC)	NA	NA	NA	NA	NA	NA	NA	NA	NA	NA	NA	NA	NA	NA	NA	NA	NA	NA	NA	NA	NA	HiSeq	10, 57
Independent confirmation	F5499	16DG0291	M	Spinal Muscular Atrophy, Congenital bone fractures, Stillbirth, Ascites, Pleural effusion, Polyhydramnios, Decreased fetal movement	Spinal muscular atrophy with congenital bone fractures 2	616867	ASCC1	NM_001198800.3:c.871+1G>A;r.747_957del;p.(Arg249Serfs*11)	Homozygous	CS186898	Likely Pathogenic	PVS1_Very Strong and PM2_Supporting (LOFTEE score HC)	NA	NA	NA	NA	NA	NA	NA	NA	NA	NA	NA	NA	NA	NA	NA	NA	NA	NA	NA	NA	NA	HiSeq	113, 10, 57, 49
High allele frequency	F55	08DG-00171	M	Rod-cone dystrophy	Retinitis pigmentosa 45	613767	CNGB1	NM_001297.5:c.2957A>T;p.(Asn986Ile)	Homozygous	CM111413	Likely pathogenic	PP5_Strong, PM2_Supporting, PP1_Strong, and BP1	NA	NA	NA	NA	NA	NA	NA	NA	NA	NA	NA	NA	NA	NA	NA	NA	NA	NA	NA	NA	NA	HiSeq	20
Novel gene	F5500	16DG0294, 19DG0365	M, F	Global developmental delay	Neurodevelopmental disorder with hypotonia and gross motor and speech delay	619639	UBE4A	NM_001204077.2:c.384G>A;p.(Trp128*)	Homozygous	CM1615328	Likely pathogenic	PVS1_Strong, PP1_Supporting, and PM2_Supporting	NA	NA	NA	NA	NA	NA	NA	NA	NA	NA	NA	NA	NA	NA	NA	NA	NA	NA	NA	NA	NA	HiSeq	3, 197
Novel gene	F5501	16DG0295, 16DG0378	F, M	Global developmental delay, Seizures, Microcephaly	Developmental and epileptic encephalopathy 48	617276	AP3B2	NM_001278512.2:c.1837del;p.(Glu613Serfs*182)	Homozygous	CD1615292	Pathogenic	PVS1_Very Strong, PP1_Strong, and PM2_Supporting (LOFTEE score HC)	NA	NA	NA	NA	NA	NA	NA	NA	NA	NA	NA	NA	NA	NA	NA	NA	NA	NA	NA	NA	NA	HiSeq	3
Distracting variant	F5503	16DG0297	U	Microcephaly, abnormal facial shape, severe generalized hypotonia, with hyperreflexia, Attention deficits	NA	NA	NA	NA	NA	NA	NA	NA	NA	NA	NA	NA	NA	NA	NA	NA	NA	NA	NA	NA	NA	NA	NA	NA	NA	BTN3A2	NM_007047.5:c.646G>T;p.(Glu216*)	Homozygous	CM1615332	HiSeq	3
Pseudogene/ Genomic rearrangement	F5507	16DG0317	F	Severe muscular hypotonia, Hyporeflexia, Skin rash	Spinal muscular atrophy-1	253300	SMN1	Multi-exon deletion (7-8)	Homozygous	NA	NA	NA	NA	NA	NA	NA	NA	NA	NA	NA	NA	NA	NA	NA	NA	NA	NA	NA	NA	NA	NA	NA	NA	Ion Torrent and SMA test	Unpublished
Distracting variant	F5509	16DG0328	M	Omphalocele, Arnold-Chiari malformation Microphthalmia, Hypotelorism, Cleft upper lip, Low-set ears, Anal atresia, Large placenta, Clinodactyly, Accessory spleen, Asplenia, Iris coloboma, Dandy-Walker malformation, Breech presentation, Splenomegaly, Natal tooth, Cleft palate, Microcephaly, Olfactory lobe agenesis, External genital hypoplasia, Hypoplasia of the bladder, Cerebral hypoplasia, Radial…	Arthrogryposis multiplex congenita 1, neurogenic, with myelin defect	617468	LGI4	NM_139284.3:c.961G>A;p.(Glu321Lys)	Homozygous	CM2123480	Uncertain Significance	PP3_Moderate and PM2_Supporting,	NA	NA	NA	NA	NA	NA	NA	NA	NA	NA	NA	NA	NA	NA	NA	NA	NA	TMEM161A	NM_017814.3:c.1090-2A>G	Homozygous	NA	Ion Proton and HiSeq	Unpublished
Distracting variant	F5510	16DG0329	F	Female infertility	NA	NA	NA	NA	NA	NA	NA	NA	NA	NA	NA	NA	NA	NA	NA	NA	NA	NA	NA	NA	NA	NA	NA	NA	NA	CCDC73	NM_001008391.3:c.3009delT;p.(Ser1004Profs*8)	Homozygous	NA	HiSeq	Unpublished
Novel gene	F5512	16DG0333, 16DG0336, 16DG0337	M, M, F	Eczema, Macrocephaly, Intellectual disability, Delayed speech and language development, Abnormal facial shape, Ventricular septal defect, Patent ductus arteriosus, Patent foramen ovale, Global developmental delay, Frontal bossing, Hypertelorism, Depressed nasal bridge, Protruding ear	?Candidiasis, familial, 8	615527	TRAF3IP2	NM_147686.4:c.488_492del;p.(Leu163*)	Homozygous	CD178570	Likely Pathogenic	PVS1_Very Strong and PM2_Supporting	Definitive	Variant evidence (7); Segregation evidence (0.5); Functional work on patient cells (2); Mouse model (4)	NA	NA	NA	NA	NA	NA	NA	NA	NA	NA	NA	NA	NA	NA	NA	NA	NA	NA	NA	HiSeq	154
Novel gene	F5514	16DG0356	M	Acromesomelia	DIP2C-related acromesomelia	NA	DIP2C	NM_014974.2:c.3283C>T;p.(Arg1095Trp)	Homozygous	CM1821796	Uncertain Significance	NA	Limited	Variant evidence 1; Segregation evidence (1.5)	NA	NA	NA	NA	NA	NA	NA	NA	NA	NA	NA	NA	NA	NA	NA	NA	NA	NA	NA	HiSeq	39, 10
High allele frequency/ Genetic heterogeneity	F5516	16DG0363/ 16DG1096	F/ M	Severe global developmental delay, Seizures, Spasticity	Microcephaly, progressive, seizures, and cerebral and cerebellar atrophy/Temtamy syndrome	615760/218340	QARS1	NM_005051.3:c.1058G>T;p.(Gly353Val)	Homozygous/ Heterozygous	CM173916	Uncertain Significance	PP3_Strong, PM2_Supporting, and PP5	NA	NA	C12orf57	NM_138425.4:c.1A>G;p.?	Heterozygous/ Homozygous	CM118220	Pathogenic	PVS1_Very Strong, PP5_Very Strong, and PM2_Supporting	NA	NA	NA	NA	NA	NA	NA	NA	NA	NA	NA	NA	NA	Ion Torrent	Unpublished
Phenotypic expansion	F5517	16DG0369	F	Hyperkalemia	Combined oxidative phosphorylation deficiency 11 (phenotypic expansion)	614922	RMND1	NM_017909.4:c.1349G>C;p.(*450Serext*31)	Homozygous	CM147819	Pathogenic	PM4_Very Strong, PP5_Very Strong, and PM2_Supporting	NA	NA	NA	NA	NA	NA	NA	NA	NA	NA	NA	NA	NA	NA	NA	NA	NA	NA	NA	NA	NA	Ion Proton	49
High allele frequency	F552	09DG01069	M	Congenital Glaucoma	Glaucoma 3A, primary open angle, congenital, juvenile, or adult onset	231300	CYP1B1	NM_000104.4:c.182G>A;p.(Gly61Glu)	Homozygous	CM980497	Pathogenic	PP5_Very Strong, PM5_Strong, and PP3_Moderate	NA	NA	NA	NA	NA	NA	NA	NA	NA	NA	NA	NA	NA	NA	NA	NA	NA	NA	NA	NA	NA	Ion Torrent and Ion Proton	4
Allelic disorder (Meckel-gruber syndrome-like presentation). Biallelic rather than monoallelic/ Recruited as unaffected but turned out to be affected (inadequate phenotyping)	F5521	16DG0393	F	Polycystic kidney dysplasia, Neonatal death, Enlarged kidney, Ciliary dyskinesia, Enlarged cisterna magna, Cerebellar hypoplasia, Hepatic cysts, Narrow chest	PKD1-related Meckel-gruber-like syndrome	NA	PKD1	NM_001009944.3:c.4349_4351del;p.(Asn1450del)	Homozygous	CD1210736	Uncertain Significance	PM4_Moderate, PP5_Moderate, and PM2_Supporting	Moderate	Variant evidence (6); Segregation evidence 0.5); Mouse model (2)	NA	NA	NA	NA	NA	NA	NA	NA	NA	NA	NA	NA	NA	NA	NA	NA	NA	NA	NA	Ion Proton, HiSeq and Novaseq	87, 49, 152
Novel gene/ Penetrance issue (Sex-limited)	F5527	16DG0419, 16DG1234/ 16DG1462	F, F/ M	infertility	Oocyte maturation defect 4	617743	PATL2	NM_001145112.1:c.1108G>A;p.(Gly370Arg)	Homozygous	CM1714639	Likely Pathogenic	PP3_Strong, PP1_Moderate, and PM2_Supporting	NA	NA	NA	NA	NA	NA	NA	NA	NA	NA	NA	NA	NA	NA	NA	NA	NA	NA	NA	NA	NA	HiSeq	198, 10
Synonymous change/ High allele frequency/ Non-canonical splice-site	F5528	16DG0421	M	Abnormal facial shape, Renal agenesis, Ambiguous genitalia, Polydactyly	Microcephaly, facial dysmorphism, renal agenesis, and ambiguous genitalia syndrome (phenotypic expansion)	618142	CTU2	NM_001012759.3:c.873G>A;r.738_873del;p.(Thr247Alafs*21)	Homozygous	CS167719	Pathogenic	PP1_Strong, PS3_Strong, and PP3_Strong (LOFTEE score OS)	NA	NA	NA	NA	NA	NA	NA	NA	NA	NA	NA	NA	NA	NA	NA	NA	NA	NA	NA	NA	NA	HiSeq	100, 95, 101, 10, 47
High allele frequency	F553	09DG01070	F	Congenital Glaucoma	Glaucoma 3A, primary open angle, congenital, juvenile, or adult onset	231300	CYP1B1	NM_000104.4:c.182G>A;p.(Gly61Glu)	Homozygous	CM980497	Pathogenic	PP5_Very Strong, PM5_Strong, and PP3_Moderate	NA	NA	NA	NA	NA	NA	NA	NA	NA	NA	NA	NA	NA	NA	NA	NA	NA	NA	NA	NA	NA	Autozygome-guided targeted gene analysis	4
Platform and bioinformatic limitations	F5542	16DG0512	F	Rod-cone dystrophy, Obesity, Intellectual disability, Polydactyly	Bardet-Biedl syndrome 2	615981	BBS2	NM_031885.5:c.365delC;p.(Ala122Glufs*79)	Homozygous	CM1924880	Likely Pathogenic	PVS1_Very Strong and PM2_Supporting (LOFTEE score HC)	NA	NA	NA	NA	NA	NA	NA	NA	NA	NA	NA	NA	NA	NA	NA	NA	NA	NA	NA	NA	NA	Ion Torrent, Ion Proton, and HiSeq	87, 152
Phenotypic expansion	F5544	16DG0521	F	Intellectual disability, Attention deficit hyperactivity disorder, Delayed puberty, Short stature, Pain insensitivity, Cyanosis, Nail-biting, Alopecia, Anxiety, Strabismus, Reduced visual acuity, Carious teeth, Absent lacrimal punctum, (upper left eye) Keratoconjunctivitis sicca, Peripheral neuropathy, Decreased body weight, Upslanted palpebral fissure, Facial asymmetry, Microtia, Prominent antih…	Aplasia of lacrimal and salivary glands (phenotypic expansion)	180920	FGF10	NM_004465.2:c.577C>T;p.(Arg193*)	Heterozygous (De novo)	CM050052	Pathogenic	PVS1_Very Strong, PS2_Strong, and PM2_Supporting (LOFTEE score HC)	NA	NA	NA	NA	NA	NA	NA	NA	NA	NA	NA	NA	NA	NA	NA	NA	NA	NA	NA	NA	NA	Ion Proton and Novaseq	Unpublished
Poor in silico predictions	F5548	16DG0556	F	Congenital ichthyosis	Ichthyosis, congenital, autosomal recessive 1	242300	TGM1	NM_000359.3:c.1125C>T;r.1124_1159delGCCAGTGCTGGGTCTTTGCTGGCGTGACCACCACAG;p.(Gly375_Thr386del)	Homozygous	NA	Uncertain Significance	PS3_Strong and PM2_Supporting	NA	NA	NA	NA	NA	NA	NA	NA	NA	NA	NA	NA	NA	NA	NA	NA	NA	NA	NA	NA	NA	Ion Torrent and Ion Proton	Unpublished
Blended phenotype/ Novel gene/ Biallelic rather than monoallelic/ Genetic heterogeneity	F5549	16DG0559/19DG2612	F/ M	Intellectual disability, Severe, Seizures, Cerebellar vermis hypoplasia, Oculomotor apraxia/ Multiple fetal anomalies	LRRC34-related ciliopathy/Basal ganglia calcification, idiopathic, 1/Joubert syndrome 13	NA/213600/614173	LRRC34	NM_001172779.2:c.199A>T;p.(Lys67*)	Homozygous	CM2012004	Uncertain Significance	NA	Moderate	Variant evidence (2); Segregation evidence (0.5); Gene-Level Experimental Evidence (2); Animal model (4)	SLC20A2	NM_001257180.2:c.541C>T;p.(Arg181Trp)	Homozygous	CM1814961	Likely Pathogenic	PS3, PP3_Moderate, and PM2_Supporting	NA	NA	TCTN1	NM_001082538.3:c.978+1G>T	Homozygous	NA	Pathogenic	PVS1, PP5_Moderate, and PM2_Supporting	NA	NA	NA	NA	NA	HiSeq	87, 10, 49, 152
Novel gene	F5560	16DG0606	F	Global developmental delay, Seizures	Developmental and epileptic encephalopathy 48	617276	AP3B2	NM_001278512.2:c.1837del;p.(Glu613Serfs*182)	Homozygous	CD1615292	Pathogenic	PVS1_Very Strong, PP1_Strong, and PM2_Supporting (LOFTEE score HC)	NA	NA	NA	NA	NA	NA	NA	NA	NA	NA	NA	NA	NA	NA	NA	NA	NA	NA	NA	NA	NA	HiSeq	3
Independent confirmation/ Distracting variant	F5561	16DG0610	M	Coarse facial features, Macular cherry red spot, Angiokeratoma, Abnormal vertebral column, Epilepsy, Myoclonus, Ataxia	Galactosialidosis	256540	CTSA	NM_000308.4:c.575T>C;p.(Leu192Pro)	Homozygous	NA	Uncertain Significance	PM2_Supporting and PP2	NA	NA	NA	NA	NA	NA	NA	NA	NA	NA	NA	NA	NA	NA	NA	NA	NA	SETD6	NM_001160305.4:c.355C>T;p.(Gln119*)	Homozygous	NA	HiSeq	113, 49
Novel gene/ The animal model does not support the human phenotype	F5563	16DG0621	F	Attention deficit hyperactivity disorder	MICU2-related ADHD	NA	MICU2	NM_152726.3:c.42G>A;p.(Trp14*)	Homozygous	CM1715919	Likely Pathogenic	PVS1_Strong, PP1_Supporting, and PM2_Supporting (LOFTEE score HC)	Moderate	Variant evidence (2); Segregation evidence: (1.5); Gene-Level Experimental Evidence (4)	NA	NA	NA	NA	NA	NA	NA	NA	NA	NA	NA	NA	NA	NA	NA	NA	NA	NA	NA	HiSeq	199, 10
Positional mapping-related challenge	F5564	16DG0629	M	Rod-cone dystrophy	Retinitis pigmentosa 25	602772	EYS	NM_001142800.2:c.875_888delinsTTT;p.(Glu292Valfs*17)	Homozygous	NA	Likely Pathogenic	PVS1_Very Strong and PM2_Supporting (LOFTEE score HC)	NA	NA	NA	NA	NA	NA	NA	NA	NA	NA	NA	NA	NA	NA	NA	NA	NA	NA	NA	NA	NA	Ion Proton	64
Genetic heterogeneity/ Locus heterogeneity for the same phenotype	F5566	16DG0646/20DG0296	F/ M	Ataxia, Cerebellar atrophy/ Fetal distress, Ventriculomegaly, Abnormality of the posterior cranial fossa, Abnormal cerebellum morphology, Coarse facial features, High palate , Low-set ears, Long eyelashes, Frontal hirsutism, Thin upper lip vermilion, Cryptorchidism (bilateral), Generalized hypotonia, Agenesis of corpus callosum, Dandy-Walker malformation, Absent septum pellucidum, Cerebellar hypo…	Spinocerebellar ataxia, autosomal recessive 18/Coffin-Siris syndrome type1	616204/135900	GRID2	NM_001510.4:c.910C>T;p.(Arg304*)	Homozygous	CM176637	Likely Pathogenic	PVS1_Very Strong and PM2_Supporting (LOFTEE score HC)	NA	NA	ARID1B	NM_001374828.1:c.5276_5277insCC;p.(Trp1760Argfs*4)	Heterozygous (De novo)	NA	Likely Pathogenic	PVS1 and PM2_Supporting (LOFTEE score HC)	NA	NA	NA	NA	NA	NA	NA	NA	NA	NA	NA	NA	NA	HiSeq	33, 10
Distracting variant	F5567	16DG0652	M	Global developmental delay, Microcephaly	NA	NA	NA	NA	NA	NA	NA	NA	NA	NA	NA	NA	NA	NA	NA	NA	NA	NA	NA	NA	NA	NA	NA	NA	NA	ARHGAP33	NM_001366178.1:c.1495G>A;p.(Val499Met)	Homozygous	CM1615337	Novaseq	3
Novel gene	F5569	16DG0662	F	Rigid spine	DNAJB4 -related rigid spine syndrome	NA	DNAJB4	NM_007034.5:c.74G>A;p.(Arg25Gln)	Homozygous	CM2217595	Uncertain Significance	NA	Moderate	Variant evidence (5); Segregation evidence (1.5); Gene-Level Experimental Evidence (2)	NA	NA	NA	NA	NA	NA	NA	NA	NA	NA	NA	NA	NA	NA	NA	NA	NA	NA	NA	HiSeq	10
Distracting variant	F5570	Child of 16DG0670	F	Primary ciliary dyskinesia	3-methylglutaconic aciduria, type VIII	617248	HTRA2	NM_013247.5:c.818_820del;p.(Leu273del)	Heterozygous in parents	NA	Uncertain Significance	PM4_Moderate and PM2_Supporting	NA	NA	NA	NA	NA	NA	NA	NA	NA	NA	NA	NA	NA	NA	NA	NA	NA	APLF	NM_001100176.2:c.1099C>T;p.(Gln367*)	Heterozygous in parents	CM1936940	HiSeq	156, 49
Clinically misdiagnosed as ciliopathy	F5582	16DG0717	M	Hydrocephalus, Dandy-Walker malformation, Polycystic kidney dysplasia	CPT II deficiency, infantile (phenotypic expansion)	600649	CPT2	NM_000098.3:c.240_241del;p.(Glu81Thrfs*7)	Homozygous	CD2011987	Likely Pathogenic	PVS1_Very Strong and PM2_Supporting (LOFTEE score HC)	NA	NA	NA	NA	NA	NA	NA	NA	NA	NA	NA	NA	NA	NA	NA	NA	NA	NA	NA	NA	NA	Ion Proton	96, 87, 152, 49
Novel allelic disorder	F559	09DG01090	M	Recurrent fractures, Scoliosis, Kyphosis	Bruck syndrome 1	259450	FKBP10	NM_021939.4:c.1016_1023dup;p.(Thr342Glyfs*26)	Homozygous	CI105200	Likely Pathogenic	PVS1_Strong, PP1_Strong, and PM2_Supporting (LOFTEE score HC)	NA	NA	NA	NA	NA	NA	NA	NA	NA	NA	NA	NA	NA	NA	NA	NA	NA	NA	NA	NA	NA	Ion Torrent	200, 39
Phenotypic expansion	F5590	16DG0752	M	Gastric ulcer, Abnormality of the duodenum, Iron deficiency anemia, Feeding difficulties, Sleep disturbance, Gastroesophageal reflux, Gastrointestinal hemorrhage, Lip discoloration, Splenomegaly, Esophagitis, Chronic gastritis, Hypochromic microcytic anemia, Abdominal pain, Melena	Gastrointestinal ulceration, recurrent, with dysfunctional platelets (phenotypic expansion)	618372	PLA2G4A	NM_024420.3:c.607delG;p.(Val203Trpfs*6)	Homozygous	NA	Likely Pathogenic	PVS1_Very Strong and PM2_Supporting (LOFTEE score HC)	NA	NA	NA	NA	NA	NA	NA	NA	NA	NA	NA	NA	NA	NA	NA	NA	NA	NA	NA	NA	NA	HiSeq	201
Distracting variant/ Intronic variant?	F5598	16DG0787	F	Generalized edema, Small for gestational age, Pleural effusion, Ascites, Respiratory distress, Abnormal cardiac ventricular function	Mitochondrial phosphate carrier deficiency	610773	SLC25A3	Deletion upstream of exon 3	Homozygous	NA	NA	NA	NA	NA	NA	NA	NA	NA	NA	NA	NA	NA	NA	NA	NA	NA	NA	NA	NA	SLC2A7/ MYBPC3	ENST00000400906.1:c.634C>T;p.(Gln212*)/ NM_000256.3:c.2449C>T;p.(Arg817Trp)	Homozygous/ Homozygous	NA/ CM1516385	HiSeq	113, 49
Distracting variant	F5599	16DG0790	M	Hamartoma, Polydactyly	NA	NA	NA	NA	NA	NA	NA	NA	NA	NA	NA	NA	NA	NA	NA	NA	NA	NA	NA	NA	NA	NA	NA	NA	NA	TTC23	ENST00000394132.2:c.456-1G>T	Homozygous	CS20120006	Ion Torrent and Ion Proton	87, 152
Novel gene	F56	08DG-00172	M	Rod-cone dystrophy	Retinitis pigmentosa 86	618613	KIAA1549	NM_001164665.2:c.2399_2400insAA;p.(Glu801Metfs*9)	Homozygous	CI130741	Likely Pathogenic	PVS1_Very Strong and PM2_Supporting (LOFTEE score HC)	NA	NA	NA	NA	NA	NA	NA	NA	NA	NA	NA	NA	NA	NA	NA	NA	NA	NA	NA	NA	NA	Ion Torrent and Ion Proton	20
Phenotypic expansion	F5602	16DG0801	U	Hydrocephalus, Seizures, Severe global developmental delay, Motor delay, Strabismus, Optic atrophy, Macrocephaly, Plagiocephaly, Generalized hypotonia, polymicrogyria, Heterotopia, Agenesis of corpus callosum, interhemispheric cyst communication, Abnormality of the skull	Band heterotopia (phenotypic expansion)	600348	EML1	NM_004434.3:c.1567C>T;p.(Arg523*)	Homozygous	CM178476	Likely Pathogenic	PVS1_Very Strong and PM2_Supporting (LOFTEE score HC)	NA	NA	NA	NA	NA	NA	NA	NA	NA	NA	NA	NA	NA	NA	NA	NA	NA	NA	NA	NA	NA	HiSeq	96
Novel allelic disorder/ Biallelic rather than monoallelic	F5605	Fetus of 16DG0825	U	Brainstem dysplasia, Osteopetrosis, Increased bone mineral density, Abnormal posterior cranial fossa morphology, Ventriculomegaly, Enlarged posterior fossa, Cerebellar vermis hypoplasia, Colpocephaly, Agenesis of corpus callosum, Intracerebral periventricular calcifications, Intracranial hemorrhage, Abnormal cortical gyration, poor white/gray matter differentiation	Brain abnormalities, neurodegeneration, and dysosteosclerosis	618476	CSF1R	NM_001288705.3:c.1620T>A;p.(Tyr540*)	Heterozygous in parents	CM1714687	Likely Pathogenic	PVS1_Strong, PP5_Supporting, and PM2_Supporting (LOFTEE score HC)	NA	NA	NA	NA	NA	NA	NA	NA	NA	NA	NA	NA	NA	NA	NA	NA	NA	NA	NA	NA	NA	HiSeq	133
Novel gene/ The animal model does not support the human phenotype	F5606	16DG0831	M	Oligohydramnios, Dolichocephaly, Macrocephaly, Widely patent fontanelles and sutures	Hydrocephalus, congenital, 2, with or without brain or eye anomalies	615219	MPDZ	NM_001378778.1:c.628C>T;p.(Gln210*)	Homozygous	CM130004	Pathogenic	PVS1_Very Strong, PP1_Strong, and PM2_Supporting (LOFTEE score HC)	NA	NA	NA	NA	NA	NA	NA	NA	NA	NA	NA	NA	NA	NA	NA	NA	NA	NA	NA	NA	NA	Novaseq	96, 49
Non-canonical splice-site/ Distracting variant	F5608	16DG0833	M	Global developmental delay	Shaheen syndrome	615328	COG6	NM_020751.3:c.1167-24A>G;r.1166_1167ins-1167-37_1167-2;p.?	Homozygous	CS135498	Likely Pathogenic	PP1_Strong, PS3_Strong, and PM2_Supporting	NA	NA	NA	NA	NA	NA	NA	NA	NA	NA	NA	NA	NA	NA	NA	NA	NA	MAN2B2	NM_015274.3:c.852G>A;p.(Trp284*)	Homozygous	NA	HiSeq	Unpublished
Independent confirmation	F5614	16DG0874	F	Severe muscular hypotonia	?Spastic paraplegia 61, autosomal recessive	615685	ARL6IP1	NM_015161.3:c.112C>T;p.(Arg38*)	Homozygous	CM1716281	Likely Pathogenic	PVS1_Very Strong and PM2_Supporting (LOFTEE score HC)	Moderate	Variant Evidence (8); Segregation Evidence (0.5)	NA	NA	NA	NA	NA	NA	NA	NA	NA	NA	NA	NA	NA	NA	NA	NA	NA	NA	NA	Ion Torrent and Ion Proton	21, 57
High allele frequency	F562	09DG01109	F	Congenital Glaucoma	Glaucoma 3A, primary open angle, congenital, juvenile, or adult onset	231300	CYP1B1	NM_000104.4:c.182G>A;p.(Gly61Glu)	Homozygous	CM980497	Pathogenic	PP5_Very Strong, PM5_Strong, and PP3_Moderate	NA	NA	NA	NA	NA	NA	NA	NA	NA	NA	NA	NA	NA	NA	NA	NA	NA	NA	NA	NA	NA	Autozygome-guided targeted gene analysis	4
Phenotypic expansion	F5621	16DG0907	M	Polydactyly, Cerebellar hypoplasia, Renal stones, Pericardial effusion, Abnormality of the retina, Abnormality of the left ventricle	Galloway-Mowat syndrome 1	251300	WDR73	NM_032856.5:c.42-1G>C	Homozygous	CS2015075	Likely Pathogenic	PVS1_Very Strong and PM2_Supporting	NA	NA	NA	NA	NA	NA	NA	NA	NA	NA	NA	NA	NA	NA	NA	NA	NA	NA	NA	NA	NA	Ion Torrent and Ion Proton	10
Positional mapping-related challenge	F5627	16DG0924	M	Congenital blindness, Retinal degeneration	Leber congenital amaurosis 2	204100	RPE65	NM_000329.3:c.731G>A;p.(Gly244Asp)	Homozygous	NA	Likely Pathogenic	PP3_Strong, PM2_Supporting, and PP2	NA	NA	NA	NA	NA	NA	NA	NA	NA	NA	NA	NA	NA	NA	NA	NA	NA	NA	NA	NA	NA	Ion Torrent	Unpublished
Non-canonical splice-site	F5629	16DG0927, 16DG0928	F, M	Global developmental delay, Molar tooth sign on MRI, Oculomotor apraxia, Prolonged neonatal jaundice	Joubert syndrome 16	614465	TMEM138	NM_016464.5:c.377-3C>G;r.376_377ins377-1_377_2;p.(Ala126Glufs*15)	Homozygous	CS1821787	Pathogenic	PP3_Very Strong, PS3_Strong, and PM2_Supporting (LOFTEE score OS)	NA	NA	NA	NA	NA	NA	NA	NA	NA	NA	NA	NA	NA	NA	NA	NA	NA	NA	NA	NA	NA	HiSeq	39, 87, 10
Positional mapping-related challenge	F5632	16DG0940	M	Polycystic kidney dysplasia, Neonatal death, Enlarged kidney, Ciliary dyskinesia	EXOC3L2-related ciliopathy	NA	EXOC3L2	NM_001382422.1:c.1301T>A;p.(Leu41Gln)	Homozygous	CM186886	Uncertain Significance	NA	Moderate	Variant evidence (6); Segregation evidence (3)	NA	NA	NA	NA	NA	NA	NA	NA	NA	NA	NA	NA	NA	NA	NA	NA	NA	NA	NA	HiSeq	113, 49
Novel gene/ Non-canonical splice-site	F564	09DG01111	F	Congenital Glaucoma	DGKQ-related glaucoma	NA	DGKQ	NM_001347.4:c.1148C>T;p.(Thr383Met)	Homozygous	CM1911903	Uncertain Significance	NA	Moderate	Variant evidence (2); Segregation evidence (0.5); Gene-Level Experimental Evidence (2); Animal model (4)	NA	NA	NA	NA	NA	NA	NA	NA	NA	NA	NA	NA	NA	NA	NA	NA	NA	NA	NA	HiSeq	4, 10
Novel gene	F5640	16DG0965	F	Intellectual disability, Microcephaly, Hearing impairment	Intellectual developmental disorder with abnormal behavior, microcephaly, and short stature	618342	PUS7	NM_019042.5:c.329_332del;p.(Thr110Argfs*4)	Homozygous	CM193494	Likely Pathogenic	PVS1_Very Strong and PM2_Supporting (LOFTEE score HC)	NA	NA	NA	NA	NA	NA	NA	NA	NA	NA	NA	NA	NA	NA	NA	NA	NA	NA	NA	NA	NA	Ion Torrent and Ion Proton	122
Novel gene/Platform and bioinformatic limitations/Positional mapping-related challenge/Distracting variant	F5644	16DG0991	F	Jaundice, Renal agenesis	Novel	NA	a	a	Homozygous	NA	Uncertain Significance	NA	Moderate	Variant evidence (2); Segregation evidence (4); Animal model (4); Undergoing validation (three families)	NA	NA	NA	NA	NA	NA	NA	NA	NA	NA	NA	NA	NA	NA	NA	PDE11A	NM_016953.4:c.1633C>T;p.(Arg545*)	Homozygous	CM1515581	HiSeq and Novaseq	133, 10
Variant in a mutually exclusive exon resulting an autosomal recessive rather than autosomal dominant inheritance	F5648	16DG1034	M	Gingival bleeding, Epistaxis, Soft, doughy skin, Cigarette-paper scars, Short lingual frenulum, Joint hypermobility, Abnormality of the dentition, Molluscoid pseudotumors	Ehlers-Danlos syndrome, classic type, 1	130000	COL5A1	NM_001278074.1:c.5072_5077delinsT;p.(Lys1691Ilefs*13)	Homozygous	CX183186	Likely Pathogenic	PVS1_Very Strong and PM2_Supporting (LOFTEE score HC)	NA	NA	NA	NA	NA	NA	NA	NA	NA	NA	NA	NA	NA	NA	NA	NA	NA	NA	NA	NA	NA	Ion Proton	202
High allele frequency	F565	09DG01112	F	Congenital Glaucoma	Glaucoma 3A, primary open angle, congenital, juvenile, or adult onset	231300	CYP1B1	NM_000104.4:c.182G>A;p.(Gly61Glu)	Homozygous	CM980497	Pathogenic	PP5_Very Strong, PM5_Strong, and PP3_Moderate	NA	NA	NA	NA	NA	NA	NA	NA	NA	NA	NA	NA	NA	NA	NA	NA	NA	NA	NA	NA	NA	Autozygome-guided targeted gene analysis	4
Poor in silico prediction/ Recruited as unaffected but turned out to be affected (inadequate phenotyping)/ Distracting variant	F5652	16DG1048,16DG1049, 16DG1050, 16DG1051, 16DG1055	F, F, F, F, F	Seizures, Global developmental delay, Delayed speech and language development, Flexion contracture, Episodic vomiting, Seizures, Global developmental delay, Delayed speech and language development, Flexion contracture, Episodic vomiting, Abnormality of the sweat gland, Microcephaly, Silver-gray hair, Spastic tetraplegia, Spasticity, Hyperreflexia	Peroxisome biogenesis disorder 12A (Zellweger)	614886	PEX19	ENST00000368072.5:c.161C>T;r.71_180del:p.(Ser24Argfs*18)	Homozygous	CM191118	Likely Pathogenic	PS3_Strong, PP5_Moderate, PM2_Supporting, and BP1	NA	NA	NA	NA	NA	NA	NA	NA	NA	NA	NA	NA	NA	NA	NA	NA	NA	GNAT1	NM_000172.4:c.858C>G;p.(Tyr286*)	Homozygous	NA	HiSeq	35, 10
Novel allelic disorder/ Biallelic rather than monoallelic	F5657	16DG1077	M	Absent radius, Absent thumb	GLI2-related absent radial rays	NA	GLI2	NM_005270.5:c.2446G>T;p.(Ala816Ser)	Homozygous	NA	Uncertain Significance	NA	Limited	Variant evidence (1); Segregation evidence (0.5)	NA	NA	NA	NA	NA	NA	NA	NA	NA	NA	NA	NA	NA	NA	NA	NA	NA	NA	NA	Ion Proton and HiSeq	Unpublished
Independent confirmation	F5658	16DG1084	U	Non-immune Hydrops(NIHF), Ascites, Cystic hygroma, Pleural effusion	Mucopolysaccharidosis VII	253220	GUSB	NM_000181.4:c.1429C>T;p.(Arg477Trp)	Homozygous	CM960803	Likely Pathogenic	PP3_Strong, PP5_Supporting, and PM2_Supporting	NA	NA	NA	NA	NA	NA	NA	NA	NA	NA	NA	NA	NA	NA	NA	NA	NA	NA	NA	NA	NA	HiSeq	113, 49
High allele frequency/ High allele frequency	F566	09DG01113, 10DG1081	F, F	Congenital Glaucoma	Glaucoma 3A, primary open angle, congenital, juvenile, or adult onset	231300	CYP1B1	NM_000104.4:c.182G>A;p.(Gly61Glu) and NM_000104.4:c.1405C>T;p.(Arg469Trp)	Compound heterozygous	CM980497/CM980505	Pathogenic/ Pathogenic	PP5_Very Strong, PM5_Strong, and PP3_Moderate/ PP5_Very Strong, PP3_Moderate, and PM1_Supporting	NA	NA	NA	NA	NA	NA	NA	NA	NA	NA	NA	NA	NA	NA	NA	NA	NA	NA	NA	NA	NA	Autozygome-guided targeted gene analysis	4
Novel gene	F5669	16DG1123, 16DG1124	F, M	Intellectual disability, Strabismus, CNS hypomyelination, Scoliosis	Spastic ataxia 8, autosomal recessive, with hypomyelinating leukodystrophy	617560	NKX6-2	NM_177400.3:c.195delC;p.(Arg66Glyfs*122)	Homozygous	CD1715824	Likely Pathogenic	PVS1_Very Strong and PM2_Supporting (LOFTEE score HC)	NA	NA	NA	NA	NA	NA	NA	NA	NA	NA	NA	NA	NA	NA	NA	NA	NA	NA	NA	NA	NA	HiSeq	8
High allele frequency	F567	09DG01114	F	Congenital Glaucoma	Glaucoma 3A, primary open angle, congenital, juvenile, or adult onset	231300	CYP1B1	NM_000104.4:c.182G>A;p.(Gly61Glu)	Homozygous	CM980497	Pathogenic	PP5_Very Strong, PM5_Strong, and PP3_Moderate	NA	NA	NA	NA	NA	NA	NA	NA	NA	NA	NA	NA	NA	NA	NA	NA	NA	NA	NA	NA	NA	Autozygome-guided targeted gene analysis	4
Novel gene	F5675	16DG1142	U	Non-immune Hydrops (NIHF), Abnormal heart morphology, Cardiomegaly, Pericardial effusion, Moderate dilatation Ascites, Hydrocephalus, Hydrocele Polyhydramnios, Generalized edema	SVOPL-related NIHF	NA	SVOPL	NM_001139456.2:c.663delT;p.(Phe221Leufs*28)	Homozygous	CD186908	Uncertain Significance	NA	Moderate	Variant evidence (2); Segregation evidence (1); Gene-Level Experimental Evidence (5)	NA	NA	NA	NA	NA	NA	NA	NA	NA	NA	NA	NA	NA	NA	NA	NA	NA	NA	NA	HiSeq	113, 49
Novel gene	F5677	16DG1149	M	Cholangitis, Renal cysts, Cholestasis, Abnormality of the intrahepatic bile duct	Biliary, renal, neurologic, and skeletal syndrome	619534	IFT56 (TTC26)	NM_024926.4:c.788A>G;p.(Asn263Ser)	Homozygous	CM1918013	Likely Pathogenic	PP1_Strong, PP3_Moderate, and PM2_Supporting	NA	NA	NA	NA	NA	NA	NA	NA	NA	NA	NA	NA	NA	NA	NA	NA	NA	NA	NA	NA	NA	Ion Torrent, Ion Proton, and HiSeq	203, 87, 152
Independent confirmation/ Biallelic rather than monoallelic	F5681	16DG1276	U	Non-immune Hydrops (NIHF)	Noonan syndrome 2	605275	LZTR1	NM_006767.4:c.2317G>A;p.(Val773Met)	Homozygous	CM186870	Uncertain Significance	PP3_Moderate, PM2_Supporting, PS4_Moderate, and PP2	NA	NA	NA	NA	NA	NA	NA	NA	NA	NA	NA	NA	NA	NA	NA	NA	NA	NA	NA	NA	NA	HiSeq	113, 49
Biallelic rather than monoallelic	F5683	16DG1189	M	Thrombocytopenia; Purpura	Macrothrombocytopenia and granulocyte inclusions with or without nephritis or sensorineural hearing loss	155100	MYH9	NM_002473.6:c.2206G>A;p.(Gly736Arg)	Homozygous	CM2031761	Likely pathogenic	PP3_Moderate, PM1_Supporting, PS4_Moderate, and PM2_Supporting	NA	NA	NA	NA	NA	NA	NA	NA	NA	NA	NA	NA	NA	NA	NA	NA	NA	NA	NA	NA	NA	Ion Proton	Unpublished
Novel gene	F5685	16DG1196, 16DG1197, 16DG1198	F, M, F	Intellectual disability	Intellectual developmental disorder, autosomal recessive 70	618402	RSRC1	NM_001271838.2:c.268C>T;p.(Arg90*)	Homozygous	CM178571	Likely pathogenic	PVS1_Very Strong and PM2_Supporting (LOFTEE score HC)	NA	NA	NA	NA	NA	NA	NA	NA	NA	NA	NA	NA	NA	NA	NA	NA	NA	NA	NA	NA	NA	HiSeq	154
Distracting variant	F5687	16DG1223	U	Oligohydramnios; short long bones ; Hyper echogenic kidneys	ANKS3-related Neurodevelopmental disorder	NA	ANKS3	NM_133450.4:c.352G>A;p.(Ala118Thr)	Homozygous	CM2014853	Uncertain Significance	NA	Moderate	Variant evidence (1); Segregation evidence (0.5); Gene-Level Experimental Evidence (2); Animal model (4)	NA	NA	NA	NA	NA	NA	NA	NA	NA	NA	NA	NA	NA	NA	NA	MPP7	NM_001318170.2:c.1251C>G;p.(Tyr417*)	Homozygous	CM179184	HiSeq	10, 49
High allele frequency	F569	09DG01116	M	Congenital Glaucoma	Glaucoma 3A, primary open angle, congenital, juvenile, or adult onset	231300	CYP1B1	NM_000104.4:c.182G>A;p.(Gly61Glu)	Homozygous	CM980497	Pathogenic	PP5_Very Strong, PM5_Strong, and PP3_Moderate	NA	NA	NA	NA	NA	NA	NA	NA	NA	NA	NA	NA	NA	NA	NA	NA	NA	NA	NA	NA	NA	Autozygome-guided targeted gene analysis	4
High allele frequency	F570	09DG01117	F	Congenital Glaucoma	Glaucoma 3A, primary open angle, congenital, juvenile, or adult onset	231300	CYP1B1	NM_000104.4:c.182G>A;p.(Gly61Glu)	Homozygous	CM980497	Pathogenic	PP5_Very Strong, PM5_Strong, and PP3_Moderate	NA	NA	NA	NA	NA	NA	NA	NA	NA	NA	NA	NA	NA	NA	NA	NA	NA	NA	NA	NA	NA	Autozygome-guided targeted gene analysis	4
Novel gene	F5708	16DG1314	M	Macrocephaly, Global developmental delay, Hemihypertrophy, Short stature, Depressed nasal bridge, Dusky skin when crying, Central hypotonia, Intellectual disability, Delayed speech and language development, Dilation of lateral ventricles, Abnormality of the cerebellum, Short stature, Depressed nasal bridge, Hemihypertrophy, Central hypotonia, Macrocephaly, Developmental delay, Breech presentation…	ATXN2L-related neurodevelopmental disorder	NA	ATXN2L	ENST00000336783.4:c.3017C>T;p.(Pro1006Leu)	Heterozygous (De novo)	CM211768	Uncertain Significance	NA	Moderate	Variant evidence (2); Segregation evidence (1.5); Animal model (4)	NA	NA	NA	NA	NA	NA	NA	NA	NA	NA	NA	NA	NA	NA	NA	NA	NA	NA	NA	Ion Proton and HiSeq	Unpublished
Intrafamilial phenotypic heterogeneity	F5711	16DG1331/16DG1335	M/ M	Deafness, Prolonged QT interval, Hearing loss, Hypothyroidism/Hypothyroidism	DiGeorge syndrome	188400	TBX1	NM_001379200.1:c.1185_1186delCGinsT;p.(Gly396Alafs*73)	Heterozygous	CX201669	Likely Pathogenic	PVS1_Strong, PP1_Supporting, and PM2_Supporting (LOFTEE score HC)	NA	NA	NA	NA	NA	NA	NA	NA	NA	NA	NA	NA	NA	NA	NA	NA	NA	NA	NA	NA	NA	HiSeq	204
Distracting variant	F5712	16DG1337	M	Ectodermal dysplasia	NA	NA	NA	NA	NA	NA	NA	NA	NA	NA	NA	NA	NA	NA	NA	NA	NA	NA	NA	NA	NA	NA	NA	NA	NA	TSPEAR	NM_144991.2:c.1726G>T;p.(Val576Phe)	Homozygous	NA	Ion Proton	Unpublished
Genomic rearrangement	F5713	16DG1353	M	Agenesis of corpus callosum, Global developmental delay, Gastroesophageal reflux, Aganglionic megacolon, Nuclear cataract, Generalized hypopigmentation, Fair hair, Renal cortical cysts, Hydronephrosis, Progressive microcephaly, Dolichocephaly: Severe failure to thrive, Bronchiolitis, Preauricular pit, Long face, Coarse facial features, Thick eyebrow, Long eyelashes, Anteverted nares, Open mouth, …	Vici syndrome	242840	EPG5	Deletion of exon 1	Homozygous	CG2118784	NA	NA	NA	NA	NA	NA	NA	NA	NA	NA	NA	NA	NA	NA	NA	NA	NA	NA	NA	NA	NA	NA	NA	HiSeq and Novaseq	49
Novel gene	F5718	16DG1373	F	Abnormality of cardiovascular system morphology, Situs inversus totalis, Abnormality of the liver, Stage 5 chronic kidney disease, Global developmental delay	Biliary, renal, neurologic, and skeletal syndrome	619534	IFT56 (TTC26)	NM_024926.4:c.4-1G>C;r.4_141del	Homozygous	CS1918019	Likely Pathogenic	PP1_Strong, PM4_Moderate, and PM2_Supporting	NA	NA	NA	NA	NA	NA	NA	NA	NA	NA	NA	NA	NA	NA	NA	NA	NA	NA	NA	NA	NA	Ion Proton	203
Recruited as unaffected but turned out to be affected (human error)	F572	09DG01123	M	Rod-cone dystrophy	Retinitis pigmentosa 38	613862	MERTK	NM_006343.3:c.2214delT;p.(Cys738Trpfs*32)	Homozygous	CD062198	Likely Pathogenic	PVS1_Very Strong and PM2_Supporting (LOFTEE score HC)	NA	NA	NA	NA	NA	NA	NA	NA	NA	NA	NA	NA	NA	NA	NA	NA	NA	NA	NA	NA	NA	Autozygome-guided targeted gene analysis	83
Regulatory element/ Genomic rearrangement	F5726	16DG1424	F	Diarrhea, Failure to thrive	Congenital diarrheal disorders	618662	PERCC1	Regulatory element deletion	Homozygous	NA	NA	NA	NA	NA	NA	NA	NA	NA	NA	NA	NA	NA	NA	NA	NA	NA	NA	NA	NA	NA	NA	NA	NA	Autozygome-guided targeted gene analysis and HiSeq	10
Independent confirmation	F5737	16DG1603	U	Non-immune Hydrops(NIHF), Oral cleft, Cystic hygroma, Pleural effusion, Ascites, Low-set ears, Micrognathia	Arthrogryposis multiplex congenita 6	619334	NEB	NM_004543.5:c.15873delA;p.(Val5292Serfs*8)	Homozygous	CD186888	Likely Pathogenic	PVS1_Strong, PP1_Supporting, and PM2_Supporting (LOFTEE score HC)	NA	NA	NA	NA	NA	NA	NA	NA	NA	NA	NA	NA	NA	NA	NA	NA	NA	NA	NA	NA	NA	HiSeq	113, 57, 49
Poor in silico prediction	F5740	16DG1620, 16DG1621	M, M	Blindness, Recurrent fractures, Osteopetrosis, Abnormal facial shape, Long face, Abnormality of the shape of the midface, Microtia, Spotty hypopigmentation, Prominent forehead, Proptosis, Short nose, Depressed nasal bridge, Hypoplasia of the premaxilla, Narrow mouth	Osteopetrosis, autosomal recessive 4	611490	CLCN7	NM_001287.6:c.739-18G>A;r.747_748insCGTCACGCGTGTCTCTGAGCACCAGTCCTTCTGGTCTCCAGGAAGGGCCG:p.(Met250Argfs*6)	Homozygous	CS1821588	Likely Pathogenic	PS3_Strong, PM2_Supporting, and PP5_Supporting	NA	NA	NA	NA	NA	NA	NA	NA	NA	NA	NA	NA	NA	NA	NA	NA	NA	NA	NA	NA	NA	HiSeq	39, 10
Independent confirmation	F5741	16DG1625, 16DG1650	F, F	Global developmental delay, Hypotonia, Dysphasia, Recurrent respiratory infections, Blue sclerae, Hyporeflexia, Failure to thrive	Neurodevelopmental disorder with hypotonia, neuropathy, and deafness	617519	SPTBN4	NM_020971.3:c.3375_3393del;p.(Asp1126Thrfs*39)	Homozygous	CD2120449	Likely Pathogenic	PVS1_Very Strong and PM2_Supporting (LOFTEE score HC)	NA	NA	NA	NA	NA	NA	NA	NA	NA	NA	NA	NA	NA	NA	NA	NA	NA	NA	NA	NA	NA	HiSeq	8
Blended phenotype/ Genetic heterogeneity	F5743	16DG1629/Sibling/Sibling	M/ U	Ataxia, Abnormality of the posterior cranial fossa, Polydactyly	Ataxia-telangiectasia/Peroxisome biogenesis disorder 8A (Zellweger)/Ciliopathy (unsolved)	208900/614876	ATM	NM_000051.4:c.8287C>T;p.(Arg2763*)	Homozygous	CM080077	Likely Pathogenic	PVS1_Very Strong, PP5_Moderate, and PM2_Supporting (LOFTEE score HC)	NA	NA	PEX16	NM_004813.4:c.526C>T;p.(Arg176*)	Homozygous	CM981518	Pathogenic	PVS1, PP5_Very Strong, and PM2_Supporting (LOFTEE score HC)	NA	NA	NA	NA	NA	NA	NA	NA	NA	NA	NA	NA	NA	Autozygome-guided targeted gene analysis	Unpublished
Independent confirmation	F5746	Fetus of 16DG1654	U	Premature birth, Intrauterine growth retardation, Decreased fetal movement, Abnormal facial shape, Proximal limb muscle stiffness	Myasthenia, congenital, 12, with tubular aggregates	610542	GFPT1	NM_001244710.2:c.686-1G>A	Heterozygous in parents	CS186921	Likely Pathogenic	PVS1_Very Strong and PM2_Supporting (LOFTEE score HC)	NA	NA	NA	NA	NA	NA	NA	NA	NA	NA	NA	NA	NA	NA	NA	NA	NA	NA	NA	NA	NA	HiSeq	113, 10, 49
Interfamilial phenotypic heterogeneity	F5749	17DG0010	F	Asymptomatic except elevated lactate during delivery	Metabolic crises, recurrent, with variable encephalomyopathic features and neurologic regression	618416	SLC25A42	NM_178526.5:c.871A>G;p.(Asn291Asp)	Homozygous	CM160720	Pathogenic	PS3_Very Strong, PP3_Strong, and PM2_Supporting	NA	NA	NA	NA	NA	NA	NA	NA	NA	NA	NA	NA	NA	NA	NA	NA	NA	NA	NA	NA	NA	HiSeq	158
Novel gene	F5751	17DG0022, 17DG0023	M, F	Chronic diarrhea	?Diarrhea 7, protein-losing enteropathy type	615863	DGAT1	NM_012079.6:c.836T>C;p.(Leu279Pro)	Homozygous	CM2014860	Uncertain Significance	PP3_Strong, PM2_Supporting, and BP1	Definitive	Variant evidence (12); Segregation evidence (2); Functional work on patient cells (4); Mouse model (2)	NA	NA	NA	NA	NA	NA	NA	NA	NA	NA	NA	NA	NA	NA	NA	NA	NA	NA	NA	HiSeq	10
Phenotypic presentation	F5753	17DG0032	M	Severe Ichthyosis, Thrombocytopenia, Microcephaly, Micrognathia, Proptosis, Abnormality of the vertebral column( Abnormal spine), Abnormality of limbs. Generalized (Skin) edema, Abnormality of the forehead, Fetal akinesia sequence, (Severe) Intrauterine growth retardation, Polyhydramnios, Premature birth following premature rupture of fetal membranes, Ambiguous genitalia, Mitten deformity	Hydrops, lactic acidosis, and sideroblastic anemia	617021	LARS2	NM_015340.4:c.2134C>T;p.(Pro712Ser)	Homozygous	CM2014925	Uncertain Significance	PP3_Strong, PM2_Supporting, and BP1	NA	NA	NA	NA	NA	NA	NA	NA	NA	NA	NA	NA	NA	NA	NA	NA	NA	NA	NA	NA	NA	HiSeq	10, 49, 205
Independent confirmation	F5761	17DG0098	F	Hydrocephalus, Limb defects, Anencephaly, Renal agenesis, Abnormal delivery	Short-rib thoracic dysplasia 4 with or without polydactyly	613819	TTC21B	NM_024753.5:c.1176_1185+1del;p.(Lys393Asnfs*2)	Homozygous	CD178482	Likely Pathogenic	PVS1_Very Strong and PM2_Supporting (LOFTEE score HC)	NA	NA	NA	NA	NA	NA	NA	NA	NA	NA	NA	NA	NA	NA	NA	NA	NA	NA	NA	NA	NA	HiSeq	96, 39, 87, 10, 113
Distracting variant/ Novel gene	F5762	17DG0107	U	Ventriculomegaly; Arthrogryposis; Skin abnormality	GPR107-related arthrogryposis	NA	GPR107	NM_001287346.1:c.447-1G>C	Homozygous	NA	Uncertain Significance	NA	Moderate	Variant evidence (2); Segregation evidence 1); Animal model (4)	NA	NA	NA	NA	NA	NA	NA	NA	NA	NA	NA	NA	NA	NA	NA	CHRNG	NM_005199.5:c.1180C>G;p.(Pro394Ala)	Homozygous	CM1924430	HiSeq	217, 49
Novel gene	F5768	17DG0134, 17DG0299	F, F	Infertility, Abnormality of the fallopian tube, Hypothyroidism	Oocyte maturation defect 4	617743	PATL2	NM_001145112.1:c.478C>T;p.(Arg160*)	Homozygous	CM1714638	Pathogenic	PVS1_Very Strong, PP5_Moderate, and PM2_Supporting	NA	NA	NA	NA	NA	NA	NA	NA	NA	NA	NA	NA	NA	NA	NA	NA	NA	NA	NA	NA	NA	HiSeq	198, 10
Novel gene	F5771	17DG0145	F	Brain atrophic changes, Progressive cerebral atrophic changes, Mild conductive hearing loss, Otitis media, Hyperphosphatasia, Intellectual disability, Cleft palate, Profound retardation, Epileptic encephalopathy, Hypotonia, Hypsarrhythmia, Dental malocclusion	Developmental and epileptic encephalopathy 89	619124	GAD1	NM_000817.3:c.87C>G;p.(Tyr29*)	Homozygous	CM2012858	Likely Pathogenic	PVS1_Very Strong and PM2_Supporting (LOFTEE score HC)	NA	NA	NA	NA	NA	NA	NA	NA	NA	NA	NA	NA	NA	NA	NA	NA	NA	NA	NA	NA	NA	HiSeq	206
Interfamilial phenotypic heterogeneity	F5773	17DG0168	U	Agenesis of corpus callosum, Median cleft lip, Micrognathia, Short nose, Holoprosencephaly	TBC1D32-related HPE	NA	TBC1D32	NM_152730.6:c.1372+1G>T	Homozygous	CS140991	Likely Pathogenic	PP1_Strong, PVS1_Supporting, and PM2_Supporting (LOFTEE score HC)	Definitive	Variant evidence (12); Replication over time	NA	NA	NA	NA	NA	NA	NA	NA	NA	NA	NA	NA	NA	NA	NA	NA	NA	NA	NA	HiSeq	10, 49, 208
Independent confirmation/ Recruited as unaffected but turned out to be affected (inadequate phenotyping)	F5776	17DG0200, 17DG0411	F, F	Female infertility	Hydatidiform mole, recurrent, 1	231090	NLRP7	NM_001127255.1:c.1861_1862del;p.(Ser621Thrfs*16)	Homozygous	NA	Likely Pathogenic	PVS1_Very Strong and PM2_Supporting (LOFTEE score HC)	NA	NA	NA	NA	NA	NA	NA	NA	NA	NA	NA	NA	NA	NA	NA	NA	NA	NA	NA	NA	NA	HiSeq	195
Phenotypic expansion	F5780	17DG0226	F	Hydrocephalus, Global developmental delay, Seizures	Al Kaissi syndrome (phenotypic expansion)	617694	CDK10	NM_052988.5:c.139delG;p.(Glu47Argfs*21)	Homozygous	CD1712417	Likely Pathogenic	PVS1_Strong, PP5_Supporting, and PM2_Supporting (LOFTEE score HC)	NA	NA	NA	NA	NA	NA	NA	NA	NA	NA	NA	NA	NA	NA	NA	NA	NA	NA	NA	NA	NA	HiSeq	Unpublished
Novel gene	F5781	17DG0242	F	Global developmental delay, Intellectual disability, Short stature, Decreased body weight, Progressive microcephaly, Prominent nasal bridge, Short columella, Deeply set eye, Prominent nasolabial fold, Pruritus, Preauricular skin tag	WDR83OS-related intrahepatic cholestasis	NA	WDR83OS (C19orf56)	NM_016145.4:c.156+1G>T;r.51_156del;p.(Arg17Serfs*2)	Homozygous	CS196775	Uncertain Significance	NA	Moderate	Variant evidence (2); Segregation evidence (3); Gene-Level Experimental Evidence (2); Animal model (4); Additional family is identified and Manuscript is under preparation	NA	NA	NA	NA	NA	NA	NA	NA	NA	NA	NA	NA	NA	NA	NA	NA	NA	NA	NA	HiSeq	207, 10
Pseudogene/ Genomic rearrangement	F5789	17DG0300	F	Acute infantile spinal muscular atrophy, Spinal muscular atrophy, Myopathy, Muscle weakness	Spinal muscular atrophy-1	253300	SMN1	Deletion involving exon 7	Homozygous	NA	NA	NA	NA	NA	NA	NA	NA	NA	NA	NA	NA	NA	NA	NA	NA	NA	NA	NA	NA	NA	NA	NA	NA	HiSeq and SMA test	Unpublished
High allele frequency	F579	09DG01140	F	Congenital Glaucoma	Glaucoma 3A, primary open angle, congenital, juvenile, or adult onset	231300	CYP1B1	NM_000104.4:c.182G>A;p.(Gly61Glu)	Homozygous	CM980497	Pathogenic	PP5_Very Strong, PM5_Strong, and PP3_Moderate	NA	NA	NA	NA	NA	NA	NA	NA	NA	NA	NA	NA	NA	NA	NA	NA	NA	NA	NA	NA	NA	Autozygome-guided targeted gene analysis	4
Genomic rearrangement	F5791	17DG0312	M	Abnormality of the kidney, Abnormality of the liver, Diabetes insipidus	Sclerosing cholangitis, neonatal	617394	DCDC2	NM_016356.5:c.223_293del;p.(Arg75Leufs*16)	Homozygous	CG2014859	Likely Pathogenic	PVS1_Very Strong and PM2_Supporting (LOFTEE score HC)	NA	NA	NA	NA	NA	NA	NA	NA	NA	NA	NA	NA	NA	NA	NA	NA	NA	NA	NA	NA	NA	HiSeq	10
Independent confirmation	F5793	17DG0780	M	Epileptic encephalopathy	Developmental and epileptic encephalopathy 68	618201	TRAK1	NM_001042646.3:c.1759dup;p.(His587Profs*32)	Homozygous	CI1715823	Likely Pathogenic	PVS1_Strong, PP5_Supporting and PM2_Supporting	NA	NA	NA	NA	NA	NA	NA	NA	NA	NA	NA	NA	NA	NA	NA	NA	NA	NA	NA	NA	NA	HiSeq	8, 49
Non-canonical splice-site	F5795	17DG0332	M	Delayed speech and language development, Intellectual disability, Delayed fine motor development, Stereotypy, Autism, Poor eye contact, Visual fixation instability, Dysphagia, Cerebellar atrophy, Seizures, Generalized hypotonia	Ceroid lipofuscinosis, neuronal, 7	610951	MFSD8	Genomic rearrangement NC_000004.11:g.128875267-128866433delinserGACCTTTT	Homozygous	NA	NA	NA	NA	NA	NA	NA	NA	NA	NA	NA	NA	NA	NA	NA	NA	NA	NA	NA	NA	NA	NA	NA	NA	HiSeq	Unpublished
Non-canonical splice-site	F58	DG08RC00025	F	Short long bone	Rhizomelic chondrodysplasia punctata, type 2	222765	GNPAT	NM_014236.4:c.569-3T>G;r.569_696del;p.(Asp190Glufs*7)	Homozygous	CS108460	Likely Pathogenic	PP1_Strong, PS3_Strong, and PM2_Supporting (LOFTEE score OS)	NA	NA	NA	NA	NA	NA	NA	NA	NA	NA	NA	NA	NA	NA	NA	NA	NA	NA	NA	NA	NA	Ion Torrent	163, 35, 31
High allele frequency	F580	09DG01141	M	Congenital Glaucoma	Glaucoma 3A, primary open angle, congenital, juvenile, or adult onset	231300	CYP1B1	NM_000104.4:c.182G>A;p.(Gly61Glu)	Homozygous	CM980497	Pathogenic	PP5_Very Strong, PM5_Strong, and PP3_Moderate	NA	NA	NA	NA	NA	NA	NA	NA	NA	NA	NA	NA	NA	NA	NA	NA	NA	NA	NA	NA	NA	Autozygome-guided targeted gene analysis	4
Independent confirmation	F5800	17DG0379, 17DG0541	F, F	Empty ovarian follicle	Oocyte maturation defect 1	615774	ZP1	ENST00000278853.5:c.1168del;p.(Ile390Phefs*10)	Homozygous	CD205161	Likely Pathogenic	PVS1_Very Strong and PM2_Supporting	NA	NA	NA	NA	NA	NA	NA	NA	NA	NA	NA	NA	NA	NA	NA	NA	NA	NA	NA	NA	NA	HiSeq	Unpublished
Novel gene	F5803	17DG0404, 17DG0551	M, M	Cholestasis, Elevated gamma-glutamyltransferase activity	Cholestasis, progressive familial intrahepatic, 8	619662	KIF12	NM_138424.1:c.610G>A;p.(Val204Met)	Homozygous	CM195983	Likely Pathogenic	PP1_Strong, PP5_Moderate, PM2_Supporting, and BP1_Supporting	NA	NA	NA	NA	NA	NA	NA	NA	NA	NA	NA	NA	NA	NA	NA	NA	NA	NA	NA	NA	NA	HiSeq	207, 10
Novel gene	F5804	17DG0414, 17DG0415, 18DG0106, 18DG0708	F, F, M, M	Biliary atresia, Hearing impairment	Cholestasis, progressive familial intrahepatic, 7, with or without hearing loss	619658	USP53	NM_001371395.1:c.951delT;p.(Phe317Leufs*6)	Homozygous	CD196771	Likely Pathogenic	PVS1_Strong, PP1_Strong, and PM2_Supporting	NA	NA	NA	NA	NA	NA	NA	NA	NA	NA	NA	NA	NA	NA	NA	NA	NA	NA	NA	NA	NA	HiSeq	207, 10
snRNA	F5806	17DG0430	F	Microcephaly, Global developmental delay, Trigonocephaly, Spasticity, Thick cerebral cortex, Partial agenesis of the corpus callosum, Dandy-Walker malformation	Microcephalic osteodysplastic primordial dwarfism, type I	210710	RNU4ATAC	NR_023343.1:n.55G>A	Homozygous	CR112396	Likely Pathogenic	PS3_Very Strong and BP4	NA	NA	NA	NA	NA	NA	NA	NA	NA	NA	NA	NA	NA	NA	NA	NA	NA	NA	NA	NA	NA	Ion Proton and Novaseq	Unpublished
Novel gene/ Compound heterozygous in a consanguineous family	F5817	17DG0532	U	Lethal hydrocephalus	KIF19-related hydrocephalus	NA	KIF19	NM_153209.4:c.788G>A;p.(Arg263His) and NM_153209.4:c.1906T>G;p.(Tyr636Asp)	Compound heterozygous	CM186856 / CM186857	Uncertain Significance	NA	Moderate	Variant evidence (2); Segregation evidence (0.5); Gene-Level Experimental Evidence (2); Animal model (4)	NA	NA	NA	NA	NA	NA	NA	NA	NA	NA	NA	NA	NA	NA	NA	NA	NA	NA	NA	HiSeq	113, 49
Distracting variant	F5831	11DG0379	M	Recurrent respiratory infections	Novel	NA	NA	NA	NA	NA	NA	NA	NA	NA	NA	NA	NA	NA	NA	NA	NA	NA	NA	NA	NA	NA	NA	NA	NA	CFTR	NM_000492.4:c.1408G>A;p.(Val470Met)	Homozygous	CM034388	Direct sequencing	Unpublished
High allele frequency	F5841	13DG1132, 13DG1443, 13DG1445	F, M, F	Rod-cone dystrophy	Retinitis pigmentosa 1	180100	RP1	NM_006269.2:c.606C>A;p.(Asp202Glu)	Homozygous	CM098185	Likely Pathogenic	PS1, PM2_Supporting, and PP3	NA	NA	NA	NA	NA	NA	NA	NA	NA	NA	NA	NA	NA	NA	NA	NA	NA	NA	NA	NA	NA	Ion Torrent	1
Novel gene	F5847	17DG0626, 17DG0627, 17DG0628	M, M, F	Intellectual disability	Intellectual developmental disorder, autosomal recessive 71	618504	ALKBH8	NM_138775.3:c.1651C>T;p.(Arg551*)	Homozygous	CM199386	Likely Pathogenic	PVS1_Strong, PP1_Supporting, and PM2_Supporting (LOFTEE score HC)	NA	NA	NA	NA	NA	NA	NA	NA	NA	NA	NA	NA	NA	NA	NA	NA	NA	NA	NA	NA	NA	HiSeq	209, 57
Novel allelic disorder	F5850	11DG1559	M	Systemic lupus erythematosus	Ichthyosis, spastic quadriplegia, and mental retardation	614457	ELOVL4	NM_022726.4:c.690delT;p.(Ile230Metfs*22)	Homozygous	CD1110105	Likely Pathogenic	PVS1_Very Strong and PM2_Supporting (LOFTEE score HC)	NA	NA	NA	NA	NA	NA	NA	NA	NA	NA	NA	NA	NA	NA	NA	NA	NA	NA	NA	NA	NA	HiSeq	210
Novel gene	F5862	17DG0722	M	Global developmental delay, Oculomotor apraxia, Congenital ptosis, Abnormal saccadic eye movements, Compensatory head tilt to the left shoulder, Ataxia, Hand polydactyly	Joubert syndrome 36	618763	FAM149B1	NM_173348.2:c.356_357del;p.(Lys119Ilefs*18)	Homozygous	CD194508	Likely Pathogenic	PVS1_Strong, PP1_Strong, and PM2_Supporting (LOFTEE score HC)	NA	NA	NA	NA	NA	NA	NA	NA	NA	NA	NA	NA	NA	NA	NA	NA	NA	NA	NA	NA	NA	HiSeq and Novaseq	57, 104, 87
Non-canonical splice-site/ Independent confirmation	F5863	17DG0714, 17DG0715	F, F	Gross motor delay, Facial dysmorphism,, Brain atrophy, Hypotonia, Intractable seizures/ Hypotonia, Seizures, Spasticity	Developmental and epileptic encephalopathy 60	617929	CNPY3	NM_006586.5:c.496-4_496-3delAC;r.496_613del;p.(Cys166Valfs*83)	Homozygous	NA	Likely Pathogenic	PVS1_Very Strong and PM2_Supporting (LOFTEE score HC)	NA	NA	NA	NA	NA	NA	NA	NA	NA	NA	NA	NA	NA	NA	NA	NA	NA	NA	NA	NA	NA	HiSeq	21, 10
Novel gene/ Genetic heterogeneity	F5866	17DG0733/relative	M/ M	Progressive microcephaly, Partial agenesis of the corpus callosum, Cerebellar vermis hypoplasia, Abnormality of eye movement, Hypermetropia, Failure to thrive, Hypoplasia of the pons	?Developmental and epileptic encephalopathy 88/Insensitivity to pain, congenital, with anhidrosis	618959/256800	MDH1	NM_005917.4:c.359C>T;p.(Ala120Val)	Homozygous	CM1917409	Likely Pathogenic	PP1_Strong, PP3_Strong, PM2_Supporting and BP1_Supporting	Moderate	Variant evidence (1); Segregation evidence (1.5); Functional work on patient cells (2); Mouse model (4)	NTRK1	ENST00000524377.1:c.526C>T;p.(Gln176*)	Homozygous	CM013021	Pathogenic	PVS1, PP5_Very Strong, and PM2_Supporting	NA	NA	NA	NA	NA	NA	NA	NA	NA	NA	NA	NA	NA	HiSeq	211
Independent confirmation	F5870	17DG0756, 17DG0757	M, M	Dysmorphic features, Global developmental delay, Seizure disorders, Failure to Thrive, GERD, Congenital heart disease (VSD), Undescended testis, Hyperactive airway disease	Congenital disorder of glycosylation with defective fucosylation 1	618005	FUT8	NM_001371533.1:c.943C>T;p.(Arg315*)	Homozygous	CM180251	Likely Pathogenic	PVS1_Very Strong and PM2_Supporting (LOFTEE score HC)	NA	NA	NA	NA	NA	NA	NA	NA	NA	NA	NA	NA	NA	NA	NA	NA	NA	NA	NA	NA	NA	HiSeq	21, 10
Novel gene	F5872	17DG0763	F	Failure to thrive, Delayed speech and language development, Microcephaly, Short stature, Anteriorly placed anus, Abnormal facial shape, Intrauterine growth retardation	ANKHD1-related neurodevelopmental disorder	NA	ANKHD1	NM_017747.3:c.7365dup;p.(His2456Serfs*13)	Heterozygous (De novo)	CI1715826	Uncertain Significance	NA	Moderate	Variant evidence (2); Segregation evidence (2); Gene-Level Experimental Evidence (2); Animal model (4)	NA	NA	NA	NA	NA	NA	NA	NA	NA	NA	NA	NA	NA	NA	NA	NA	NA	NA	NA	HiSeq	166
High frequency variant/ Blended phenotype/ Genetic heterogeneity	F5878	17DG0769	M	Muscular dystrophy, Global developmental delay, Neonatal hypotonia, Nephrotic syndrome, Plagiocephaly, Open bite, Scoliosis, Cafe-au-lait spot, Areflexia	SYNPO-related nephrotic syndrome/ Muscular dystrophy, limb-girdle, autosomal recessive 23	NA/ 618138	SYNPO	NM_001166209.1:c.2540C>T;p.(Pro847Leu)	Homozygous	CM2114030	Uncertain Significance	NA	Moderate	Variant evidence (1); Segregation evidence 1); Animal model (4);Functional work on patient cells (2)	LAMA2	NM_000426.4:c.2096G>T;p.(Arg699Met)	Homozygous	CM1715859	Pathogenic	PP3_Very Strong, PP1_Moderate, PM2_Supporting, BP1_Supporting	NA	NA	NA	NA	NA	NA	NA	NA	NA	NA	NA	NA	NA	HiSeq	8, 57
Novel gene	F5879	17DG0770	F	Expressive language delay, Autism, Poor eye contact	Neurodevelopmental disorder with dysmorphic facies, impaired speech and hypotonia	619005	MADD	NM_003682.4:c.593G>A;p.(Arg198His) and NM_003682.4:c.979C>T;p.(Arg327*)	Compound heterozygous	CM1715830/ CM1715831	Uncertain Significance/ Likely Pathogenic	PM3_Moderate, PM2_Supporting, PP3_Supporting, and BP1/ PVS1_Very Strong and PM2_Supporting (LOFTEE score HC)	NA	NA	NA	NA	NA	NA	NA	NA	NA	NA	NA	NA	NA	NA	NA	NA	NA	NA	NA	NA	NA	HiSeq	166
Non-canonical splice-site	F588	09DG01152	F	Rhizomelia	Rhizomelic chondrodysplasia punctata, type 2	222765	GNPAT	NM_014236.4:c.569-3T>G;r.569_696del;p.(Asp190Glufs*7)	Homozygous	CS108460	Likely Pathogenic	PP1_Strong, PS3_Strong, and PM2_Supporting (LOFTEE score OS)	NA	NA	NA	NA	NA	NA	NA	NA	NA	NA	NA	NA	NA	NA	NA	NA	NA	NA	NA	NA	NA	Autozygome-guided targeted gene analysis	163, 35
Novel gene	F5880	17DG0771	F	Global developmental delay, Failure to thrive, Poor eye contact	Neurodevelopmental disorder with dysmorphic facies, impaired speech and hypotonia	619005	MADD	NM_003682.4:c.2930T>G;p.(Val977Gly)	Homozygous	NA	Uncertain significance	PM2_Moderate and BP4	Strong	Variant evidence (10); Segregation evidence (1.5); Gene-Level Experimental Evidence (4)	NA	NA	NA	NA	NA	NA	NA	NA	NA	NA	NA	NA	NA	NA	NA	NA	NA	NA	NA	HiSeq	8
Novel gene	F5882	17DG0773	F	Severe global developmental delay, Neonatal respiratory distress, Dilatation of lateral ventricles, Generalized hypotonia, Generalized muscle weakness, Recurrent respiratory infections, Abnormal facial shape, Wide nasal bridge, Upslanted palpebral fissures, Coarse facial features, Generalized hirsutism, Low-set, posteriorly rotated ears, Thick lower lip vermilion, High, narrow palate, Hepatomegal…	Neurodevelopmental disorder with hypotonia, facial dysmorphism, and brain abnormalities	619383	PPP1R21	NM_001135629.3:c.2182C>T;p.(Gln728*)	Homozygous	NA	Likely Pathogenic	PVS1_Very Strong and PM2_Supporting (LOFTEE score HC)	NA	NA	NA	NA	NA	NA	NA	NA	NA	NA	NA	NA	NA	NA	NA	NA	NA	NA	NA	NA	NA	HiSeq	8
Novel gene	F5885	17DG0776	M	Global developmental delay, Failure to thrive, Muscular hypotonia of the trunk, Microcephaly, Neonatal respiratory distress, Recurrent aspiration pneumonia, Osteopenia, Scaphocephaly	Kilquist syndrome	619080	SLC12A2	NM_001046.3:c.2617-2A>G	Homozygous	CS1715839	Likely Pathogenic	PVS1_Very Strong and PM2_Supporting (LOFTEE score HC)	NA	NA	NA	NA	NA	NA	NA	NA	NA	NA	NA	NA	NA	NA	NA	NA	NA	NA	NA	NA	NA	HiSeq	8
Novel gene	F5886	17DG0777	F	Global developmental delay, Failure to thrive, Recurrent respiratory infections, Hydrocephalus, Cutis laxa, Joint hyperextensibility, Hepatomegaly, Generalized hypotonia, Generalized muscle weakness, Strabismus, Oculomotor apraxia, Ventriculomegaly, Hearing impairment, Macrocephaly, Delayed speech and language development, Intellectual disability	SLK-related neurodevelopmental disorder	NA	SLK	NM_014720.4:c.1414G>T;p.(Glu472*)	Homozygous	CM1715840	Uncertain Significance	NA	Moderate	Variant evidence (2); Segregation evidence (0.5); Animal model (4); Gene-Level Experimental Evidence (1)	NA	NA	NA	NA	NA	NA	NA	NA	NA	NA	NA	NA	NA	NA	NA	NA	NA	NA	NA	HiSeq	8
Non-canonical splice-site/ High allele frequency	F5887	17DG0778	F	Seizures, Gastroesophageal reflux disease, Dysphasia, Microcephaly, Spasticity, Hypoplasia of the corpus callosum	Troyer syndrome	275900	SPG20 (SPART)	NM_015087.5:c.988A>G;p.(Met330Val)	Homozygous	CM175294	Likely Pathogenic	PS3, PP5_Strong, and PM2_Supporting	NA	NA	NA	NA	NA	NA	NA	NA	NA	NA	NA	NA	NA	NA	NA	NA	NA	NA	NA	NA	NA	HiSeq	8
High allele frequency	F590	09DG01158, 09DG01159	F, F	Neurodegeneration, Spasticity	Spastic paraplegia 56, autosomal recessive	615030	CYP2U1	NM_183075.3:c.947A>T;p.(Asp316Val)	Homozygous	CM1211488	Pathogenic	PP5_Very Strong, PP3_Strong, and PM5	NA	NA	NA	NA	NA	NA	NA	NA	NA	NA	NA	NA	NA	NA	NA	NA	NA	NA	NA	NA	NA	Ion Torrent and HiSeq	Unpublished
High allele frequency	F5904	17DG0795	M	Short stature, Narrow chest, Short ribs	Short-rib thoracic dysplasia 3 with or without polydactyly	613091	DYNC2H1	NM_001377.3:c.1151C>T;p.(Ala384Val)	Homozygous	CM156301	Uncertain Significance	PM2_Supporting, PP5, and PS4_Moderate	NA	NA	NA	NA	NA	NA	NA	NA	NA	NA	NA	NA	NA	NA	NA	NA	NA	NA	NA	NA	NA	HiSeq	39
High allele frequency	F5922	17DG0813	U	Ventriculomegaly, Occipital meningocele, Encephalocele, Ascites, Pleural effusion	Multiple pterygium syndrome, lethal type	253290	CHRNA1	NM_000079.4:c.254T>C;p.(Leu85Pro)	Homozygous	CM1924482	Likely Pathogenic	PP3_Strong, PM2_Supporting, and PP1_Strong	NA	NA	NA	NA	NA	NA	NA	NA	NA	NA	NA	NA	NA	NA	NA	NA	NA	NA	NA	NA	NA	HiSeq	217, 49
Phenotypic expansion/ Blended phenotype/ Genetic heterogeneity	F5933	17DG0854	M	Hydranencephaly, Lymphedema, Abnormality of the cerebral cortex, Facial dysmorphism, Papilledema	?Intellectual developmental disorder, X-linked 100 (phenotypic expansion)	300923	KIF4A	NM_012310.5:c.1674+1G>A	Hemizygous	CS2015019	Likely Pathogenic	PVS1_Very Strong and PM2_Supporting (LOFTEE score HC)	Strong	Variant evidence (12)	NA	NA	NA	NA	NA	NA	NA	NA	NA	NA	NA	NA	NA	NA	NA	NA	NA	NA	NA	HiSeq	10, 213
Novel gene	F5935	17DG0864	M	Cholestasis, Hypertension, Portal vein thrombosis	Cholestasis, progressive familial intrahepatic, 8	619662	KIF12	NM_138424.1:c.463C>T;p.(Arg155*)	Homozygous	CM196755	Likely Pathogenic	PVS1_Strong, PP1_Supporting, and PM2_Supporting	NA	NA	NA	NA	NA	NA	NA	NA	NA	NA	NA	NA	NA	NA	NA	NA	NA	NA	NA	NA	NA	HiSeq	207
Novel gene	F5936	17DG0865	F	Brain malformation	Novel	NA	a	a	Homozygous	NA	Uncertain Significance	NA	Moderate	Variant evidence (2); Segregation evidence (4.5); Gene-Level Experimental Evidence (2); Animal model (2)	NA	NA	NA	NA	NA	NA	NA	NA	NA	NA	NA	NA	NA	NA	NA	NA	NA	NA	NA	Ion Proton	Unpublished
Novel gene	F5938	17DG0877	M	Hepatomegaly, Hepatic failure, Liver cirrhosis, Cholestasis, Elevated gamma-glutamyltransferase activity	Cholestasis, progressive familial intrahepatic, 8	619662	KIF12	NM_138424.1:c.656G>A;p.(Arg219Gln)	Homozygous	CM196756	Uncertain Significance	PM2_Supporting	NA	NA	NA	NA	NA	NA	NA	NA	NA	NA	NA	NA	NA	NA	NA	NA	NA	NA	NA	NA	NA	HiSeq	207
Novel allelic disorder/ De novo missense variant within a conserved HX repeat motif rather than repeat expansion	F5948	17DG0935	F	Global developmental delay, Epileptic encephalopathy	CHEDDA	618494	ATN1	NM_001940.4:c.3188T>G;p.(Leu1063Arg)	Heterozygous (De novo)	CM193141	Likely Pathogenic	PS2_Strong, PM1_Moderate, PP3_Moderate, and PM2_Supporting	NA	NA	NA	NA	NA	NA	NA	NA	NA	NA	NA	NA	NA	NA	NA	NA	NA	NA	NA	NA	NA	HiSeq	212, 214		f
Non-Mendelian familial aggregation	F5952	17DG0969	F	Increased circulating IgG level, Constipation, Severe failure to thrive, Microcephaly, Lichenification, Ichthyosis, Hyperpigmentation of the skin, Eczema, Recurrent upper respiratory tract infections	NA	NA	NA	NA	NA	NA	NA	NA	NA	NA	NA	NA	NA	NA	NA	NA	NA	NA	NA	NA	NA	NA	NA	NA	NA	NA	NA	NA	NA	HiSeq	10
High allele frequency	F5954	17DG0981, 17DG0982, 17DG0983	F, F, M	Global developmental delay, Autistic behavior, Generalized hypotonia, Thin corpus callosum, Cerebellar atrophy, Intellectual disability, Delayed speech and language development, Delayed gross motor development, Abnormal facial shape, Hypoplasia of the corpus callosum/ Abnormal facial shape, Epicanthus, Dolichocephaly, Global developmental delay, Absent speech, Delayed speech and language developm…	Temtamy syndrome	218340	C12orf57	NM_138425.4:c.1A>G;p.?	Homozygous	CM118220	Likely Pathogenic	PP1_Strong, PVS1_Moderate, and PM2_Supporting	NA	NA	NA	NA	NA	NA	NA	NA	NA	NA	NA	NA	NA	NA	NA	NA	NA	NA	NA	NA	NA	HiSeq	48
Novel gene	F5956	17DG0992	F	Failure to thrive, Microcephaly, Global developmental delay, Brain atrophy, Generalized hypotonia	Pontocerebellar hypoplasia, type 1D	618065	EXOSC9	NM_005033.3:c.41T>C;p.(Leu14Pro)	Homozygous	CM187180	Likely Pathogenic	PP5_Strong, PS4_Strong, PM2_Supporting, and BP1	NA	NA	NA	NA	NA	NA	NA	NA	NA	NA	NA	NA	NA	NA	NA	NA	NA	NA	NA	NA	NA	HiSeq	49
Novel gene/ Biallelic rather than monoallelic	F5957	17DG0987, 17DG1034, 17DG1035	F, M, F	Global developmental delay, Central hypothyroidism, Cataplexy, Narcolepsy, Intellectual disability	?Narcolepsy 1	161400	HCRT	NM_001524.1:c.17_18del;p.(Thr6Lysfs*?)	Homozygous	CD1822531	Likely Pathogenic	PP1_Strong, PM4_Moderate, and PM2_Supporting	Moderate	Variant evidence (2); Segregation evidence (2.5); Mouse model (2)	NA	NA	NA	NA	NA	NA	NA	NA	NA	NA	NA	NA	NA	NA	NA	NA	NA	NA	NA	HiSeq	21
[truncated: 675 more rows]
