# Supplementary material for: Diagnostic implications of pitfalls in causal variant identification based on 4577 molecularly characterized families
Source: Nat Commun. 2023 Aug 29;14:5269. doi: 10.1038/s41467-023-40909-3 (PMC10465531; doi:10.1038/s41467-023-40909-3)
Supplement: Supplementary file 5 — Supplementary Data 2 [file 41467_2023_40909_MOESM5_ESM.xlsx]

## Sheet: Sheet1
Justification	Pedigree	DG ID number	Disease Name	Disease OMIM ID	Phenotype	Gene	Variant	Zygosity	Reference
Interfamilial phenotypic heterogeneity (the same variant was identified in another family which presented with a different phenotype "Nail disorder, nonsyndromic congenital, 1")	F3926/F5409	14DG0052/15DG2563	FZD6-related Nonimmune hydrops fetalis/Nail disorder, nonsyndromic congenital, 1	NA/161050	Non-immune Hydrops (NIHF)/club nails (Nail dystrophy)	FZD6	ENST00000358755.4:c.869A>G;p.(Tyr290Cys)	Homozygous	119/ Unpublished
Interfamilial phenotypic heterogeneity (perceived discordance in phenotype between two families but the two were later found to have the same disease with a different phenotypic focus (Klippel-Feil anomaly in one and myopathy in the other))	F92/F3101	08DG-00246/12DG1879	Klippel-Feil syndrome 4, autosomal recessive, with myopathy and facial dysmorphism	616549	Delayed gross motor development; Abnormal facial shape; Short stature; Muscle flaccidity; Microcephaly; Ptosis; Bulbous nose; Underdeveloped nasal alae; Everted lower lip vermilion; Low posterior hairline; Webbed neck; Generalized hypotonia; Absent phalangeal crease/Scoliosis; Enlarged tonsils	MYO18B	NM_032608.7:c.6905C>A;p.(Ser2302*)	Homozygous	118/ 118
Interfamilial phenotypic heterogeneity (cataract was absent in another affected member)	F169	08DG00484/08DG00485	Neurodevelopmental disorder with microcephaly, cataracts, and renal abnormalities/{Breast-ovarian cancer, familial, 2}/Dihydropyrimidine dehydrogenase deficiency	617913	Global developmental delay; Muscle wasting/Dystonia; Encephalopathy; Cataract	GEMIN4	NM_015721.3:c.2452T>C;p.(Trp818Arg)	Homozygous	7
Intrafamilial phenotypic heterogeneity (one sibling had the classical lethal phenotype of pUPD14 with bell-shaped chest, while the other is a long-term survivor with nonspecific developmental delay and normal skeletal findings)	F2640	12DG0320/12DG0321	Temple and Kagami-Ogata syndrome	608149	Joint hypermobility; Abnormal facial shape; Bell-shaped thorax; Coat hanger sign of ribs; Omphalocele; Polyhydramnios; Global developmental delay; Wide mouth; Large placenta; Prominent nose; Large face; Coarse facial features; Joint laxity; Bilateral ptosis; Scoliosis; Pectus excavatum; Cryptorchidism/Gastroesophageal reflux; Chronic lung disease; Asthma; Recurrent lower respiratory tract infecti…	Contiguous gene deletion of RTL1, MEG3, and MEG8	Chr14:101178072-101457155del (179kb deletion of imprinted locus spanning paternally expressed RTL1 and maternally expressed MEG3 and MEG8)	Heterozygous	Unpublished
Intrafamilial phenotypic heterogeneity (children presented with long QT and deafness, while dad presented with facial dysmorphism)	F5711	16DG1331/16DG1335	DiGeorge syndrome	188400	Deafness; Prolonged QT interval; Hearing loss; Hypothyroidism/Hypothyroidism	TBX1	NM_001379200.1):c.1185_1186delCGinsT;p.(Gly396Alafs*73)	Heterozygous	204
Intrafamilial phenotypic heterogeneity (homozygous mother had a mild phenotype of learning difficulties while the child had severe global developmental delay and brain atrophy)	F6136	18DG0290/18DG0293	CCDC82-related global developmental delay, epilepsy, and brain atrophy	NA	Global developmental delay; Seizures; Brain atrophy; Generalized hypotonia; Infantile spasms; Myoclonus/Specific learning disability	CCDC82	NM_024725.4:c.910dupG;p.(Glu304Glyfs*3)	Homozygous	Unpublished
Intrafamilial phenotypic heterogeneity (one sister presented with schizophrenia, another with multiple sclerosis and a third with motor neuron disease)	F8940	22DG0004/22DG0005/22DG0006	Cerebrotendinous xanthomatosis	213700	Lower limbs heaviness; Gait difficulties/Depression; Schizophrenia; Mutism; Cognitive impairment/Multiple sclerosis	CYP27A1	NM_000784.4:c.2T>C;p.?	Homozygous	263
Interfamilial phenotypic heterogeneity (one family presented with a lethal OFDIX, another with mild BBS and a third family with mild OFD)	F3074/F5962/F7539	12DG1794/17DG1005/19DG2176	SCLT1-related ciliopathy	NA	Median cleft lip and palate; Microcephaly; Choanal atresia; Coloboma; Cardiomyopathy; Pachygyria; Abnormal genitalia; Choanal stenosis; CHD (ASD, VSD); ACC; Pachygyria; Abnormal inner ear/Panhypopituitarism; Hypothalamic hamartoma; Ectopic posterior pituitary; Anterior pituitary hypoplasia; Delayed speech and language development/Median cleft lip; Polydactyly; Global developmental delay; Generali…	SCLT1	NM_144643.4:c.290+2T>C	Homozygous	72/ 21/ 152
Intrafamilial phenotypic heterogeneity (one sibling had BBS and another died in utero with severe malformations)	F6318	19DG2152/sibling	Bardet-Biedl syndrome 1	209900	Obesity; Macrocephaly; Polydactyly; Intellectual disability; Rod-cone dystrophy; Hyperechogenic kidneys/IUFD	BBS1	NM_024649.5:c.363C>A;p.(Tyr121*)	Homozygous	152
Interfamilial phenotypic heterogeneity (one family presented with OFDIX and another with recurrent HPE)	F1937/F5773	11DG0815/17DG0168	TBC1D32-related ciliopathy	NA	Midline cleft lip and alveolus; Microcephaly; Microphthalmia; Coloboma; Polydactyly; Abnormal genitalia; Chonal atresia; Abnormality of cardiovascular system morphology ( Patent ductus arteriosus, Atrial septal defect); Agenesis of corpus callosum; Absent pituitary; Agenesis of inferior vermis/Agenesis of corpus callosum; Median cleft lip; Micrognathia; Short nose; Holoprosencephaly	TBC1D32	NM_152730.6:c.1372+1G>T	Homozygous	72/ 208
Intrafamilial phenotypic heterogeneity (two siblings died as young children of severe cholestasis and a third presented as a young adult)	F8219	20DG0586/sibling	Cholestasis, progressive familial intrahepatic, 8	619662	Cirrhosis; Abnormality of the liver; Elevated alkaline phosphatase; Elevated gamma-glutamyltransferase level	KIF12	NM_138424.1:c.290A>G;p.(His97Arg)	Homozygous	6
Interfamilial phenotypic heterogeneity (some families had disabling dystonia and intellectual disability and others had normal cognition and no dystonia)	F246/F953/F1319/F4316/F2959/F3412/F3862/F8505/F2433/F4312/F4313/F4314	09DG-00008/10DG0514/10DG1643/14DG1306/12DG1331/13DG0482/13DG2110/20DG1337/11DG2300/14DG1302/14DG1303/14DG1304	Woodhouse-Sakati syndrome	241080	Alopecia; Diabetes mellitus; Hypogonadism/Hypogonadism; Hypothyroidism; Dystonia; Alopecia/Alopecia; Diabetes mellitus; Hypogonadism; Intellectual disability/Alopecia; Diabetes mellitus; Hypogonadism; Dystonia/Alopecia; Hypogonadism; Primary ovarian failure/Diabetes mellitus; Amenorrhea; Alopecia/Diabetes mellitus; Primary amenorrhea; Dystonia; Alopecia; Intellectual disability/Diabetes mellitus;…	DCAF17	NM_025000.4:c.436delC;p.(Ala147Hisfs*9)	Homozygous	33/ Unpublished/ Unpublished/ 93/ Unpublished/ Unpublished/ Unpublished/ Unpublished/ Unpublished/ 93/ 93/ 93
Interfamilial phenotypic heterogeneity (3 families presented with profound primordial dwarfism and one presented with diabetes and short stature)	F227/F427/F1193/F897	08DG00981/09DG00658/10DG1136/10DG0365	Short stature, onychodysplasia, facial dysmorphism, and hypotrichosis	614813	Deeply set eye; Frontal bossing; Decreased body weight; Microcephaly; Short stature; Hearing impairment; Vomiting; Feeding difficulties; Seizures; Severe short stature; Low hanging columella; Dolichocephaly; Short finger; Tapered finger; Central hypotonia; Intrauterine growth retardation; Oligohydramnios; Micrognathia; Hypoplasia of mandible; Respiratory distress; Abnormality of the ear; Abnormal…	POC1A	NM_015426.5:c.241C>T;p.(Arg81*)	Homozygous	17/ 17/ 17/ 102
Interfamilial phenotypic heterogeneity (families varied from very mildly symptomatic to those in vegetative state)	F4970/F4145/F5749	15DG0834/14DG0628/17DG0010	Metabolic crises, recurrent, with variable encephalomyopathic features and neurologic regression	618416	Generalized hypotonia; Developmental delay; Dystonia; Brain atrophy; Lactic acidosis/Motor delay; Scoliosis; Myopia; Chronic fatigue; Dysarthria; Decreased muscle mass; Proximal muscle weakness/Asymptomatic except elevated lactate during delivery	SLC25A42	NM_178526.5:c.871A>G;p.(Asn291Asp)	Homozygous	158/ 147/ 158
Intrafamilial phenotypic heterogeneity (two affected siblings did not have any joint hyperextensibility nor talipes equinovarus while one affected sibling did)	F3393	13DG0405/13DG0406/16DG1530	Joint laxity, short stature, and myopia	617662	Bilateral chorioretinal and iris and optic nerve coloboma; Retinal detachment; Glaucoma; Myopia; Short stature; High forehead; Proptosis of both eyes; with Lt eye blindness (complete corneal opacities); Rt eye impaired vision (corneal opacities); Full Lower lip; Thin upper lip; Hypoplasia Ala nasi; Webbed neck; Mild pectus excavatum; Hyperextensible all joints; Distal and middle digital phalanx i…	GZF1	NM_022482.5:c.1054dup;p.(Thr352Asnfs*50)	Homozygous	129
Intrafamilial phenotypic heterogeneity (two affected siblings had severe presentation while one affected sibling did not present with the phenotype)	F8616	21DG0219/21DG0222	Mitochondrial complex I deficiency, nuclear type 23	618244	Motor delay; Spastic hemiparesis; Dysarthria; Focal T2 hyperintense basal ganglia lesion; Encephalomalacia; Difficulty walking; Optic atrophy (bilateral); Visual impairment; Spastic tetraplegia; Proximal muscle weakness/Asymptomatic	NDUFA12	NM_018838.5:c.4G>T;p.(Glu2*)	Homozygous	258
Intrafamilial phenotypic heterogeneity (highly variable phenotype)	F169/F3966	11DG0144/14DG0210	Dihydropyrimidine dehydrogenase deficiency	274270	Global developmental delay; Opisthotonus; Flexion contracture; Skeletal muscle atrophy; Hypertonia; Hyperreflexia; Dystonia; Encephalopathy/Reduced dihydropyrimidine dehydrogenase activity; Growth hormone deficiency; Delayed speech and language development; Motor delay; Recurrent urinary tract infections; Increased intraocular pressure; Abnormality of refraction; Low-set ears; Palpebral edema; Ab…	DPYD	NM_000110.4:c.257C>T;p.(Pro86Leu)	Homozygous	7/ Unpublished
Interfamilial phenotypic heterogeneity (this family presented with a much milder phenotype than reported in the literature for this variant)	F7902	20DG0485	Fructose intolerance, hereditary	229600	Food allergy (unusual reaction to sweet flavor); Fructose intolerance; Hypertension; Asthma; Gastroesophageal reflux	ALDOB	NM_000035.4:c.448G>C;p.(Ala150Pro)	Homozygous	Unpublished
Intrafamilial phenotypic heterogeneity (three affected siblings had severe presentation while one affected sibling did not present with the phenotype)	F1028	10DG0672/10DG0675	Developmental and epileptic encephalopathy 49	617281	Brain atrophy; Thinning of corpus callosum/Asymptomatic	DENND5A	NM_015213.4:c.3387+3G>T;r.3305_3387del;p.(Lys1102Thrfs*27)	Homozygous	3
Intrafamilial phenotypic heterogeneity (the phenotype of one affected was masked by another disease)	F531	09DG00981/15DG1376	Symmetric circumferential skin creases, congenital, 2	616734	Occipital encephalocele; Hypotonia; Abnormal breathing; Developmental delay; Typical facies; Oculomotor apraxia; Molar tooth sign on MRI; Retinal dystrophy; Normal kidneys/Global developmental delay; Cleft palate; Generalized hypotonia; Epicanthus; Narrow forehead; Low-set ears; Circumferential skin creases; Babble	MAPRE2	ENST00000300249.5:c.476A>G;p.(Asp159Gly)	Homozygous	Unpublished
Intrafamilial phenotypic heterogeneity (phenotype varied between hearing loss only and hearing loss with high myopia)	F4735	15DG0159/17DG0666	Stickler syndrome, type VI	620022	Severe Myopia; Retinal detachment; Mild hearing impairment/Difficulty in hearing	COL9A3	NM_001853.4:c.754C>T;p.(Arg252*)	Homozygous	Unpublished
Intrafamilial phenotypic heterogeneity (phenotype varied between visual impairment only and hearing loss with high myopia)	F5157	15DG1387/19DG0211	Stickler syndrome, type VI	620022	Severe Myopia; Retinal detachment; Mild hearing impairment/Visual impairment	COL9A3	NM_001853.4:c.1769G>A;p.(Gly590Glu)	Homozygous	Unpublished
Intrafamilial phenotypic heterogeneity (two siblings had classical BBS while the youngest sister had retina-limited phenotype)	F3924	14DG0045/14DG0047	Bardet-Biedl syndrome 16	615993	Rod-cone dystrophy; Nephroptosis; Obesity; Intellectual disability/Rod-cone dystrophy .	SDCCAG8	NM_006642.5:c.741-152G>A;r.740_741ins741-202_741-1;p.(Arg247Serfs*23)	Homozygous	10
Intrafamilial phenotypic heterogeneity (phenotype varied between unilateral renal agenesis and bilateral renal agenesis)	F6451	20DG0683/20DG1198	NPNT-related renal agenesis	NA	Renal agenesis	NPNT	NM_001033047.3:c.714C>G;p.(Tyr238*)	Homozygous	232
Interfamilial phenotypic heterogeneity (phenotype varied between classical hyperinsulinism and asymptomatic)	F8311/F3134	PSMMC0379/12DG2078	Diabetes mellitus, insulin-resistant, with acanthosis nigricans	610549	Hyperinsulinemia/asymptomatic at the age of 15 years	INSR	NM_000208.4:c.433C>T;p.(Arg145Cys)	Homozygous	Unpublished/ Unpublished
