# Supplementary material for: Diagnostic implications of pitfalls in causal variant identification based on 4577 molecularly characterized families
Source: Nat Commun. 2023 Aug 29;14:5269. doi: 10.1038/s41467-023-40909-3 (PMC10465531; doi:10.1038/s41467-023-40909-3)
Supplement: Supplementary file 6 — Supplementary Data 3 [file 41467_2023_40909_MOESM6_ESM.xlsx]

## Sheet: Sheet1
Justification	Pedigree name	ID number	Disease Name	Disease OMIM ID	Phenotype	Gene	Variant	Zygosity	Reference	Note
Phenotypic expansion (limited description of the facial dysmorphology in previous literature)	F67	08DG-00198	Congenital disorder of glycosylation, type Iia	212066	Intellectual disability; Growth delay; Abnormal nasal morphology; Open mouth; Long eyelashes; Prominent nasal bridge; Low hanging columella; Thin upper lip vermilion; Everted lower lip vermilion; Retrognathia	MGAT2	NM_002408.4:c.711G>C;p.(Lys237Asn)	Homozygous	239
Phenotypic expansion (microcephalic primordial dwarfism)	F133	08DG-00385	Fanconi anemia, complementation group D1	605724	Intracranial cystic lesion; Microcephaly; Short stature; Horseshoe kidney; Depressed nasal tip; Upslanted palpebral fissure; Hypermelanotic macule; Constipation; Anteriorly placed anus; Severe short stature; Decreased body weight; Global developmental delay; Patent ductus arteriosus; Ectopic kidney; Vesicoureteral reflux; Hip dysplasia; Dislocation of the femoral head; Retinoblastoma; Intellectua…	BRCA2	NM_000059.4:c.9152delC;p.(Pro3051Hisfs*11)	Homozygous	38
Phenotypic expansion (bilateral optic nerve hypoplasia and right coloboma)	F249	09DG00013	Cone-rod dystrophy, X-linked, 3	300476	Optic nerve hypoplasia; Optic nerve coloboma; Diarrhea	CACNA1F	NM_001256789.3:c.3368G>A;p.(Gly1123Asp)	Homozygous	Unpublished
Phenotypic expansion (late onset)	F265	09DG00057	GM2-gangliosidosis, AB variant	272750	Developmental regression; Gait disturbance; Loss of speech; Hyperactivity; Behavioral abnormality; Choreoathetosis; Orofacial dyskinesia; Inability to walk; Microcephaly	GM2A	NM_000405.5:c.164C>T;p.(Pro55Leu)	Homozygous	7
Phenotypic expansion (hepatic failure, death in infancy)	F673	09DG01414	Enterokinase deficiency	226200	Hypoproteinemia; Hypoproteinemic edema	TMPRSS15	NM_002772.3:c.2808_2809insATCA;p.(Ser937Ilefs*4)	Homozygous	49
Phenotypic expansion (CNS tumor, lack of diabetes)	F1021	10DG0648	Ataxia, combined cerebellar and peripheral, with hearing loss and diabetes mellitus	616192	Medulloblastoma; Schwannoma	DNAJC3	NM_006260.5:c.1358_1126_*14216del15500	Homozygous	2
Phenotypic expansion (no parkinsonism)	F1060	10DG0745	PTRHD1-related early-onset parkinsonism and cognitive dysfunction	NA	Intellectual disability; Aggressive behavior	PTRHD1	NM_001013663.2:c.365G>A;p.(Arg122Gln)	Homozygous	6	The phenotype of Parkinson has been reported 289
Phenotypic expansion (no lung hypoplasia)	F1892	11DG0666	PDAC syndrome	NA	Microphthalmia; Vesicoureteral Reflux & Asthma; Abnormality of head shape	WNT7B	NM_058238.2:c.739C>T;p.(Arg247Trp)	Homozygous	68	The phenotype of lung hypoplasia has been reported 68
Phenotypic expansion (limited description of the syndrome in previous literature)	F1978	11DG0939	Transaldolase deficiency	606003	Cutis laxa	TALDO1	NM_006755.2:c.793delC;p.(Gln265Argfs*56)	Homozygous	75
Phenotypic expansion (limited description of the syndrome in previous literature)	F2334	11DG2080	Transaldolase deficiency	606003	Cutis laxa	TALDO1	NM_006755.2:c.793delC;p.(Gln265Argfs*56)	Homozygous	75
Phenotypic expansion (NTD)	F2475	11DG2390	Sacral agenesis with vertebral anomalies	615709	Neural tube defect	TBXT	NM_001366285.2:c.466G>T;p.(Gly156Cys)	Homozygous	Unpublished
Phenotypic expansion (NTD)	F2543	12DG0038	Sacral agenesis with vertebral anomalies	615709	Myelomeningocele	TBXT	NM_001366285.2:c.466G>T;p.(Gly156Cys)	Homozygous	106	the variant is non-penetrant in some members
Phenotypic expansion (pellagra-like presentation)	F2551	12DG0069	Xeroderma pigmentosum, group G/Cockayne syndrome	278780	Leukocytosis; Elevated hepatic transaminases	ERCC5	NM_000123.4:c.2392G>T;p.(Asp798Tyr)	Homozygous	109
Phenotypic expansion (brain ischemia)	F2562	12DG0104	Contractural arachnodactyly, congenital	121050	Arthrogryposis multiplex congenita	FBN2	NM_001999.4:c.1064G>A;p.(Gly355Asp)	Homozygous	7
Phenotypic expansion (microcephaly)	F2585	12DG0154	Growth retardation with deafness and mental retardation due to IGF1 deficiency	608747	Microcephaly; Short stature	IGF1	NM_000618.5:c.292C>T;p.(Arg98Trp)	Homozygous	38
Phenotypic expansion (unusual cardiac involvement)	F2673	12DG0385	Athabaskan brainstem dysgenesis syndrome	601536	Intellectual disability; Abnormality of eye movement	HOXA1	NM_005522.5:c.175dup;p.(Val59Glyfs*119)	Homozygous	99
Phenotypic expansion (NIHF)	F2880	12DG1042	Nephronophthisis 2, infantile	602088	Nonimmune hydrops fetalis	INVS	NM_014425.5:c.753T>G;p.(Tyr251*)	Homozygous	113
Phenotypic expansion (pure dystonia presentation, no eye involvement, early onset)	F3010	12DG1571	Cerebrotendinous xanthomatosis	213700	Motor delay; Expressive language delay; Dystonia; Hypertonia; Choking episodes, nadir	CYP27A1	NM_000784.4:c.1342C>T;p.(Arg448Cys)	Homozygous	7
Phenotypic expansion (non-syndromic retinitis pigmentosa)	F3276	12DG2581	Alagille syndrome	118450	Rod-cone dystrophy; Obesity; Abnormal facial shape; Upslanted palpebral fissure	JAG1	NM_000214.3:c.1481_1482insA;p.(Asn494Lysfs*12)	Heterozygous	1
Phenotypic expansion (non-syndromic cataract presentation)	F3294	12DG2657	Osteochondrodysplasia, complex lethal, Symoens-Barnes-Gistelinck type	616897	Cataract	TAPT1	NM_153365.3:c.846+2insT;r.712_846del	Homozygous	25
Phenotypic expansion (HPE)	F3303	13DG0010	Hydrocephalus, congenital, 3, with brain anomalies	617967	Holoprosencephaly	WDR81	NM_001163809.2:c.845G>A;p.(Gly282Glu)	Homozygous	7
Phenotypic expansion (retinal fibrosis, no typical Knobloch features)	F3378	13DG0334	Knobloch syndrome, type 1	267750	Abnormal retina	COL18A1	NM_001379500.1:c.3523_3524del;p.(Leu1175Valfs*72)	Homozygous	Unpublished
Phenotypic expansion (rhabdomyolysis)	F3470	13DG0741	Diabetes mellitus, transient neonatal 3	610582	Rhabdomyolysis; Hyperinsulinemic hypoglycemia	KCNJ11	NM_000525.4:c.101G>A;p.(Arg34His)	Homozygous	134
Phenotypic expansion (ichthyosis)	F3512	13DG0920	Encephalopathy, progressive, early-onset, with brain atrophy and thin corpus callosum	617193	Ichthyosis; Spasticity	TBCD	NM_005993.5:c.1423G>A;p.(Ala475Thr)	Homozygous	Unpublished
Phenotypic expansion (patient only presented with cataract and flat nasal bridge)	F3928	14DG0068	CODAS syndrome	600373	Cataract; Depressed nasal bridge; Retinal detachment; Short stature; Midface retrusion; Overfolded helix; Cryptorchidism; Abnormality of the ureter; ectopic kidney; Abnormality of premolar morphology; Short femur	LONP1	NM_004793.4:c.2014C>T;p.(Arg672Cys)	Homozygous	25
Phenotypic expansion (NTD)	F4323	14DG1317	Sacral agenesis with vertebral anomalies	615709	Neural tube defect	TBXT	NM_001366285.2:c.466G>T;p.(Gly156Cys)	Homozygous	Unpublished
Phenotypic expansion (nonspecific developmental delay, severe craniosynostosis, no organomegaly)	F4358	14DG1447	Mannosidosis, alpha-, types I and II	248500	Hepatomegaly	MAN2B1	NM_000528.4:c.2402dupG;p.(Ser802Glnfs*129)	Homozygous	2
Phenotypic expansion (eye-limited phenotype)	F4736	15DG0160	Brain small vessel disease with or without ocular anomalies	175780	Cataract; Hypermetropia	COL4A1	NM_001845.6:c.2263G>A;p.(Gly755Arg)	Heterozygous	Unpublished
Phenotypic expansion (NIHF)	F5121	15DG1281	?Hemolytic anemia, congenital, X-linked	301015	Non-immune Hydrops (NIHF); Anasarca; Abnormal heart morphology; Bradycardia; Ascites	ATP11C	NM_001353812.2:c.1666+2T>C	Homozygous	10
Phenotypic expansion (static NDD)	F5314	15DG2032	?Cerebellar ataxia, mental retardation, and dysequilibrium syndrome 4	615268	Ataxia; Intellectual disability; Dysequilibrium Syndrome 4	ATP8A2	NM_016529.6:c.2600A>C;p.(His867Pro)	Homozygous	8
Phenotypic expansion (NIHF)	F5379	15DG2390	Cavernous malformations of CNS and retina	116860	Non-immune Hydrops (NIHF); Cystic hygroma; Generalized edema; Pleural effusion; Pericardial effusion; Severe skin edema	KRIT1	NM_194455.1:c.992A>G;p.(Tyr331Cys)	Homozygous	113
Phenotypic expansion (ectopia lentis, no microphthalmia)	F5423	15DG2627	Microphthalmia with coloboma 3	610092	Ectopia lentis	VSX2	NM_182894.3:c.456-6C>G,r.456_477:(p.(Arg152Serfs*2),r.456_579del:p.(Thr153Serfs*108)	Homozygous	10
Phenotypic expansion (severe electrolyte imbalance)	F5517	16DG0369	Combined oxidative phosphorylation deficiency 11	614922	Hyperkalemia	RMND1	NM_017909.4:c.1349G>C;p.(*450Serext*31)	Homozygous	49
Phenotypic expansion (lack of typical LADD features)	F5544	16DG0521	Aplasia of lacrimal and salivary glands	180920	Intellectual disability; Attention deficit hyperactivity disorder; Delayed puberty; Short stature; Pain insensitivity; Cyanosis; Nail-biting; Alopecia; Anxiety; Strabismus; Reduced visual acuity; Carious teeth; Absent lacrimal punctum; (upper left eye) Keratoconjunctivitis sicca; Peripheral neuropathy; Decreased body weight; Upslanted palpebral fissure; Facial asymmetry; Microtia; Prominent antih…	FGF10	NM_004465.2:c.577C>T;p.(Arg193*)	Heterozygous	Unpublished
Phenotypic expansion (severe early onset)	F5590	16DG0752	Gastrointestinal ulceration, recurrent, with dysfunctional platelets	618372	Gastric ulcer; Abnormality of the duodenum; Iron deficiency anemia; Feeding difficulties; Sleep disturbance; Gastroesophageal reflux; Gastrointestinal hemorrhage; Lip discoloration; Splenomegaly; Esophagitis; Chronic gastritis; Hypochromic microcytic anemia; Abdominal pain; Melena	PLA2G4A	NM_024420.3:c.607delG;p.(Val203Trpfs*6)	Homozygous	201
Phenotypic expansion (congenital hydrocephalus)	F5602	16DG0801	Band heterotopia	600348	Hydrocephalus; Seizures; Severe global developmental delay; Motor delay; Strabismus; Optic atrophy; Macrocephaly; Plagiocephaly; Generalized hypotonia; polymicrogyria; Heterotopia; Agenesis of corpus callosum; interhemispheric cyst communication; Abnormality of the skull	EML1	NM_004434.3:c.1567C>T;p.(Arg523*)	Homozygous	96
Phenotypic expansion (ciliopathy-like presentation)	F5621	16DG0907	Galloway-Mowat syndrome 1	251300	Polydactyly; Cerebellar hypoplasia; Renal stones; Pericardial effusion; Abnormality of the retina; Abnormality of the left ventricle	WDR73	NM_032856.5:c.42-1G>C	Homozygous	10
Phenotypic expansion (congenital hydrocephalus)	F5780	17DG0226	Al Kaissi syndrome	617694	Hydrocephalus; Global developmental delay; Seizures	CDK10	NM_052988.5:c.139delG;p.(Glu47Argfs*21)	Homozygous	Unpublished
Phenotypic expansion (congenital hydrocephalus)	F5933	17DG0854	?Intellectual developmental disorder, X-linked 100	300923	Hydranencephaly; Lymphedema; Abnormality of the cerebral cortex; Facial dysmorphism; Papilledema	KIF4A	NM_012310.5:c.1674+1G>A	Hemizygous	10
Phenotypic expansion (insulin resistance)	F897	10DG0365	Short stature, onychodysplasia, facial dysmorphism, and hypotrichosis	614813	Small for gestational age; Absent axillary hair; Absent facial hair; Absent pubic hair; Abnormality of the teeth; Erectile abnormalities; Type II diabetes; Short stature; Progressive and generalized alopecia; (mild) deafness; IUGR and decreased fetal movements; Failure to thrive; Delayed speech; Intellectual deficits; Mental retardation, mild; Recurrent chest infections; Impaired hearing; Teeth o…	POC1A	NM_015426.5:c.241C>T;p.(Arg81*)	Homozygous	102
Phenotypic expansion (syndromic hearing loss)	F6390	19DG0023	?Charcot-Marie-Tooth disease, recessive intermediate, B	613641	Hearing impairment; Unsteady gait; ?Generalized hypotonia	KARS1	NM_005548.3:c.295T>C;p.(Phe99Leu)	Homozygous	225
Phenotypic expansion (The kidney biopsy showed focal segmental glomerulosclerosis collapsing variant)	F6537	19DG0251	Congenital adrenal hyperplasia	219800	Stage 5 chronic kidney disease; Segmental glomerulosclerosis; Congenital adrenal hyperplasia; Elevated intracellular cystine; Hypertension; Inguinal hernia; Short stature	CTNS	NM_004937.3:c.517T>C;p.(Tyr173His)	Heterozygous	Unpublished
Phenotypic expansion (recurrent pregnancy loss)	F8127	19DG2710	Preimplantation embryonic lethality	616814	Spontaneous abortion	TLE6	NM_001143986.2:c.805_806del;p.(Lys269Glufs*51)	Homozygous	195
Phenotypic expansion (NIHF)	F8208	22DG0065	Bone marrow failure syndrome 4	618116	Aplastic anemia; Conjunctivitis	MYSM1	NM_001085487.3:c.412C>T;p.(Arg138*)	Homozygous	Unpublished
Phenotypic expansion (homozygosity for a dominant variant causing a lethal phenotype)	F8317	CGM-2022-4	Achondroplasia	100800	Restrictive ventilatory defect; Intrauterine growth retardation; Pneumonia; Apnea; Bradycardia; Abnormality of the skeletal system	FGFR3	NM_000142.5:c.1138G>A;p.(Gly380Arg)	Homozygous	49
Phenotypic expansion (hypogonadism)	F8388	20DG1049	Neurodevelopmental disorder with intention tremor, pyramidal signs, dyspraxia, and ocular anomalies	619995	Sensorineural hearing impairment; Developmental cataract; Horseshoe kidney; Aortic regurgitation; Decreased testicular size; Micropenis; Spinal deformities; Short neck; Wide intermamillary distance; Increased nipple number; Prominent forehead; Low-set ears; Macrotia; Abnormal facial shape	SMG9	NM_019108.2:c.518C>T;p.(Pro173Leu)	Homozygous	Unpublished
Phenotypic expansion (embryonic presentation)	F8399	20DG1091	Myopathy, distal, 5	617030	Polyhydramnios; Micrognathia; Hand clenching; Bilateral talipes equinovarus; Generalized hypotonia	ADSS1 (ADSSL1)	NM_152328.5:c.1073+1->T	Homozygous	Unpublished
Phenotypic expansion (severe cholestatic jaundice)	F8421	20DG1143	Transaldolase deficiency	606003	Cholestasis	TALDO1	NM_006755.2:c.871_873del;p.(Glu291del)	Homozygous	Unpublished
Phenotypic expansion (craniosynostosis)	F8494	PSMMC0392	IMAGE syndrome	614732	Global developmental delay; Microcephaly; ?Craniosynostosis; Hypoplasia of the corpus callosum; Intracranial hemorrhage	CDKN1C	NM_001122630.2:c.787+1G>A	Heterozygous	Unpublished
Phenotypic expansion (nyctalopia)	F8496	21DG0045	Ectodermal dysplasia, ectrodactyly, and macular dystrophy	225280	Brachydactyly; Finger syndactyly; Toe syndactyly; Finger clinodactyly; Alopecia totalis; ?Rod-cone dystrophy; Short proximal phalanx of thumb; Short middle phalanx of the 3rd finger; Nyctalopia; Asthma	CDH3	NM_001793.6:c.1182+1G>A	Homozygous	Unpublished
Phenotypic expansion (no microcephaly, duplicated collecting system)	F8653	21DG0352	Microcephaly, facial dysmorphism, renal agenesis, and ambiguous genitalia syndrome	618142	Cerebellar hypoplasia; Micrognathia; Talipes equinovarus; Hand clenching; Unilateral renal agenesis	CTU2	NM_001012759.3:c.873G>A,r.738_873del;p.(Thr247Alafs*21)	Homozygous	Unpublished
Phenotypic expansion (microcephaly)	F160	08DG00460	Ullrich congenital muscular dystrophy 1	254090	Microcephaly; Muscular dystrophy	COL6A2	NM_001849.3:c.1459-63G>A	Homozygous	24
Phenotypic expansion (congenital glaucoma)	F4228	14DG0971	Lissencephaly 2 (Norman-Roberts type)	257320	Profound global developmental delay; Lissencephaly, Cerebellar hypoplasia, Congenital glaucoma, Neonatal hypotonia, Hypertelorism, Bulbous nose, Spasticity	RELN	NM_005045.4:c.3711+2T>C	Homozygous	10
Phenotypic expansion (embryonic presentation)	F8547	21DG0001	Arthrogryposis, distal, type 2B2	618435	Generalized edema; Hydrothorax; Ectrodactyly; Rocker bottom foot; Nonimmune hydrops fetalis	TNNT3	NM_006757.4:c.723-2A>G	Homozygous	49
Phenotypic expansion (SMA-like presentation and neonatal death)	F6565	19DG0461	Salih myopathy	611705	Hypotonia; Respiratory failure	TTN	NM_001267550.2:c.28462+1G>T	Heterozygous	49
Phenotypic presentation (NLS-like)	F5753	17DG0032	Hydrops, lactic acidosis, and sideroblastic anemia	617021	Severe Ichthyosis; Thrombocytopenia; Microcephaly; Micrognathia; Proptosis; Abnormality of the vertebral column( Abnormal spine); Abnormality of limbs. Generalized (Skin) edema; Abnormality of the forehead; Fetal akinesia sequence; (Severe) Intrauterine growth retardation; Polyhydramnios; Premature birth following premature rupture of fetal membranes; Ambiguous genitalia; Mitten deformity	LARS2	NM_015340.4:c.2134C>T;p.(Pro712Ser)	Homozygous	10
Phenotypic presentation (lethal neonatal presentation)	F3645	13DG1520	Pyruvate dehydrogenase E2 deficiency	245348	Agenesis of corpus callosum; Global developmental delay	DLAT	NM_001931.5:c.975G>A,r.788_975del;p.(Phe264Glyfs*32)	Homozygous	10
Phenotypic expansion (renal agenesis)	F7829	20DG0089	Epidermolysis bullosa simplex 7, with nephropathy and deafness	609057	Renal hypoplasia; Recurrent upper respiratory tract infections; Fever; Gastritis; Diarrhea; Recurrent gastroenteritis; Unilateral renal agenesis; Renal cyst	CD151	ENST00000397420.3:c.493C>T;p.(Arg165*)	Homozygous	Unpublished
Phenotypic expansion (DSD)	F2288	11DG1872	Cutis laxa, autosomal recessive, type IIB	612940	Upper airway obstruction; Gastroesophageal reflux; Seizures; Vomiting; Clitoromegaly	PYCR1	NM_006907.4:c.616G>A;p.(Gly206Arg)	Homozygous	270
Phenotypic expansion (DSD)	F6285	PSMMC0051	Leukodystrophy, hypomyelinating, 2	608804	Nystagmus; Cryptorchidism; Choreoathetosis; Jaundice; Cholestasis; Atrial septal defect; Hydronephrosis; Mild microcephaly; Plagiocephaly; Eczema; Multiple cafe-au-lait spots	GJC2	NM_020435.4:c.107delT;p.(Ile36Thrfs*3)	Homozygous	Unpublished
Phenotypic expansion (DSD)	F3275	12DG2577	Congenital disorder of glycosylation, type Iii	613612	Intellectual disability; Microcephaly; Dupuytren contracture; Hypospadias; Pulmonary insufficiency; Oral cleft; Global developmental delay; Short attention span; Central hypotonia; Decreased body mass index; Spasticity; Impaired social interactions; Strabismus; Abnormality of the pinna; Microphthalmia; Narrow palpebral fissure; Downslanted palpebral fissures; Narrow forehead; Narrow mouth; Brain …	COG5	ENST00000297135.3:c.1120-12T>A;p.(Asp374Phefs*40)	Homozygous	3
Phenotypic expansion (DSD)	F4267	14DG1149	Microcephaly 3, primary, autosomal recessive	604804	Microcephaly; Hypopigmented and hyperpigmented cutaneous streaks; Bilateral undescended testes; Osteopenia and minor metaphyseal changes; High-pitched sound and conical-shaped teeth	CDK5RAP2	NM_018249.6:c.3851T>A;p.(Leu1284*)	Homozygous	47
Phenotypic expansion (DSD)	F6341	PSMMC0109	Verheij syndrome	615583	Global developmental delay; Abnormal facial shape; Eczema; ?Microcephaly; ?Otitis media; Short stature; Hirsutism; Underdeveloped supraorbital ridges; Thin upper lip vermilion; Thick eyebrow; Bulbous nose; Greyish sclera ; Epiphora; Retractile testis	PUF60	NM_078480.3:c.475G>A;p.(Asp159Asn)	Heterozygous	Unpublished
Phenotypic expansion (DSD)	F6173	18DG0559	Alstrom syndrome	203800	Obesity; Echolalia; Intellectual disability; Rod-cone dystrophy; Generalized hypotonia; Micropenis; Splenomegaly	ALMS1	NM_001378454.1:c.3136C>T;p.(Gln1046*) and NM_015120.4:c.10424delT;p.(Val3475AlafsTer32)	Compound heterozygous	87
Phenotypic expansion (DSD)	F872	10DG0298	Wiedemann-Steiner syndrome	605130	Intellectual disability; Thick eyebrow; Broad nasal tip; Bifid uvula; Posteriorly rotated ears; Hypertelorism; Constipation; Failure to thrive; Feeding difficulties; Hypertrichosis; Spotty hyperpigmentation; Generalized hypotonia; Clitoral hypertrophy; Aplasia of the uterus; High forehead	KMT2A	NM_001197104.2:c.7565_7568delCAGT;p.(Val2523Lysfs*2)	Heterozygous	102
Phenotypic expansion (DSD)	F6201	18DG0722	Cutis laxa, autosomal recessive, type IIB	612940	Failure to thrive; Developmental delay; Accessory nipples; Labial hypoplasia; hypotonia; IUGR; Osteopenia	PYCR1	NM_006907.4:c.580A>G;p.(Lys194Glu)	Homozygous	Unpublished
Phenotypic expansion (DSD)	F384	09DG00529	Alstrom syndrome	203800	Retinal degeneration; Insulin resistance; Delayed puberty (no libido and no morning erection)	ALMS1	NM_001378454.1:c.11873-2A>T	Homozygous	Unpublished
Phenotypic expansion (NIHF)	F604	09DG01201	Glycosylphosphatidylinositol biosynthesis defect 16	617816	Non-immune Hydrops (NIHF)	PIGC	NM_002642.4:c.659T>C;p.(Leu220Pro)	Homozygous	119
Phenotypic expansion (microcephaly and no retinitis pigmentosa)	F6674	19DG0797	Short stature, hearing loss, retinitis pigmentosa, and distinctive facies	617763	Global developmental delay; Microcephaly; Generalized sparsity	EXOSC2	NM_014285.7:c.673-1G>T	Homozygous	Unpublished
Phenotypic expansion (DSD)	F6151	18DG0408	Developmental and epileptic encephalopathy 44	617132	Wrist flexion contracture; Abnormality of the upper arm; Overlapping toe; Hypospadias; Cryptorchidism; Wide nasal bridge; Pursed lips; Pointed chin; Narrow palpebral fissure	UBA5	NM_024818.6:c.199G>T;p.(Asp67Tyr)	Homozygous	49
Phenotypic expansion (band keratopathy only)	F1818	11DG0394	Renal tubular acidosis, proximal, with ocular abnormalities	604278	lissencephaly; Cerebellar hypoplasia	SLC4A4	NM_001098484.3:c.*206G>A;p.(=)	Homozygous	59	Reduced expression
Phenotypic expansion(absence of terminal transverse defects)	F9091	PSMMC0423	Adams-Oliver syndrome 2	614219	Global developmental delay; Microcephaly; Abnormal brainstem MRI signal intensity; Seizure; Chronic acidosis; Congenital hypothyroidism; Gastroesophageal reflux; Choking episodes; Asthma; Abnormal facial shape	DOCK6	NM_020812.4:c.1269_1285dup;p.(Arg429Glnfs*32)	Homozygous	Unpublished
Phenotypic expansion (cleft lip and palate)	F6446	PSMMC0315	Ehlers-Danlos syndrome, classic-like, 2	618000	Microcephaly; Failure to thrive; Joint laxity; Epicanthus (Rt); Midface retrusion; Everted lower lip vermilion; Infralabial groove; Abnormal umbilicus morphology (redundant umbilical skin); Generalized hypotonia; Hip dysplasia (suspected, left) ; Global developmental delay; Abnormal MRI; Osteopenia; Adenoiditis; Enlarged tonsils; Attenuation of the nasopharyngeal airway; Hypoplasia of the maxilla	AEBP1	NM_001129.5:c.1630+1G>A	Homozygous	Unpublished
Phenotypic expansion (highly abnormal inner ear)	F8912	PSMMC0411	Saethre-Chotzen syndrome with or without eyelid anomalies	101400	Atrial septal defect; Plagiocephaly; Brachycephaly; Prominent metopic ridge; Abnormality of fontanelles; Midface retrusion; Microtia; Bird-like facies; Prominent nose; Downslanted palpebral fissures; Single transverse palmar crease; Broad hallux	TWIST1	NM_000474.4:c.490C>T;p.(Gln164*)	Heterozygous	Unpublished
Phenotypic expansion (hearing loss, dysmorphic features, and microcephaly)	F3287	12DG2621	ALDH1L2-related neurodevelopmental disorder	NA	Generalized hypotonia; Microcephaly; Retinal hemorrhage; Arthrogryposis multiplex congenita; Hearing impairment	ALDH1L2	NM_001034173.4:c.398C>A;p.(Pro133His)	Homozygous	Unpublished
Phenotypic expansion (cataract)	F3370	13DG0312	Multiple joint dislocations, short stature, craniofacial dysmorphism, with or without congenital heart defects	245600	Cataract, Generalized myoclonic seizures, Rectoperineal fistula, Abnormality of the globus pallidus Multiple joint dislocation, Short stature, Abnormal facial shape, Global developmental delay, Premature birth, Talipes equinovarus, Overlapping fingers, Osteopenia, Abnormality of the anus	B3GAT3	NM_012200.4:c.245C>T;p.(Pro82Leu)	Homozygous	Unpublished
Phenotypic expansion (NIHF)	F3196	12DG2262	Arterial calcification, generalized, of infancy, 1	208000	Non-immune Hydrops (NIHF)	ENPP1	NM_006208.3:c.1724-1G>T	Homozygous	Unpublished
Phenotypic expansion (IUGR and microcephaly)	F6297	Baby of PSMMC0063	?Inflammatory skin and bowel disease, neonatal, 1	614328	IUGR, microcephaly, abnormal skeletal system, ichthyosis, congenital heart defect including inoperable hypoplastic left heart, defect of atrial septum and defect of ventricular septum, abnormal renal morphology, small echogenic kidney, dysmorphic facial features, short stature, short small bones, odontoid hypoplastic, bilateral developmental dysplasia of the hip, partial collodion, and partial al…	ADAM17	NM_003183.6:c.1166_1169del;p.(Asn389Metfs*31)	Homozygous	Unpublished
Phenotypic expansion (Craniosynostosis)	F9239	PSMMC0471	Ehlers-Danlos syndrome, classic-like, 2	618000	Craniosynostosis; Umbilical hernia; Secundum atrial septal defect; Localized skin lesion; Turricephaly; Wide anterior fontanel; Upslanted palpebral fissure; Micrognathia; Joint laxity; Global developmental delay; Delayed ability to walk with support; Delayed self-feeding during toddler years; Turricephaly; Saggy cheeks; Short nose; Short columella; Upslanted palpebral fissure	AEBP1	NM_001129.5:c.1630+1G>A	Homozygous	Unpublished
