# Supplementary material for: Diagnostic implications of pitfalls in causal variant identification based on 4577 molecularly characterized families
Source: Nat Commun. 2023 Aug 29;14:5269. doi: 10.1038/s41467-023-40909-3 (PMC10465531; doi:10.1038/s41467-023-40909-3)
Supplement: Supplementary file 7 — Supplementary Data 4 [file 41467_2023_40909_MOESM7_ESM.xlsx]

## Sheet: Sheet1
Pedigree	ID number	Novel allelic disorder at the time of analysis	Phenotype-specific OMIM ID	Phenotype	Gene	Variant	Zygosity	Reference	Note
F106	08-00516	?Seckel syndrome 4	613676	Growth delay; Microcephaly; Global developmental delay; Intellectual disability; Abnormal facial shape; Large eyes; Convex nasal ridge; Retrognathia; Narrow face	CENPJ	NM_018451.5:c.3302-1G>C;r.[3302_3366del,3217_3366del, 3302_3477];p.(Asn1102Cysfs*8)	Homozygous	5
F141	08DG-00413	OTX2-related retinal degeneration with female infertility	NA	Rod-cone dystrophy; Infertility	OTX2	NM_001270525.2:r.98_273del;p.(Pro34Metfs*3)	Homozygous	Unpublished	Biallelic rather than monoallelic
F163	08DG00468	CACNA1G-related intellectual disability, dysmorphic facies, and skeletal abnormalities	NA	Intellectual disability; Abnormal facial shape; Abnormality of the skeletal system	CACNA1G	NM_018896.5:c.667_669delTTC;p.(Phe223del)	Homozygous	2	Biallelic rather than monoallelic
F480	09DG00829	Ichthyosis, spastic quadriplegia, and mental retardation	614457	Collodion membrane (Congenital non bullous ichthyosiform erythroderma); Ichthyosis; Developmental delay (Global developmental delay); Seizure; Recurrent and severe bronchial asthmatic episodes (Asthma); Bilateral inguinal hernias (Inguinal hernia); Gingivitis; Loss of most of his teeth (Premature loss of teeth); Severe hypertonia in the upper and lower extremities (Limb hypertonia); Testicular si…	ELOVL4	NM_022726.4:c.646C>T;p.(Arg216*)	Homozygous	210	Biallelic rather than monoallelic
F559	09DG01090	Bruck syndrome 1	259450	Recurrent fractures; Scoliosis; Kyphosis	FKBP10	NM_021939.4:c.1016_1023dup;p.(Thr342Glyfs*26)	Homozygous	200
F672	09DG01410	PITX3-related bilateral anterior segment dysgenesis with sclerocornea & microphthalmia	NA	Anterior segment dysgenesis; Sclerocornea; Microphthalmia	PITX3	NM_005029.3:c.640_656delGCCCTGCAGGGCCTGGG;p.(Ala214Argfs*42)	Homozygous	9	Biallelic rather than monoallelic
F873	10DG0300	APUG	614262	Short stature	NEK9	NM_033116.6:c.2042G>A;p.(Arg681His)	Homozygous	2
F913	10DG0415	CHEDDA	618494	Global developmental delay; Generalized hypotonia; Hirsutism; Wide nasal bridge; Blue sclerae; Long eyelashes; Gingival overgrowth; High narrow palate; Atrial septal defect; Gastroesophageal reflux; Motor delay; Global brain atrophy; Horizontal eyebrow; Deeply set eye; Nephrolithiasis; Deviated nasal septum; Low hanging columella; Pointed chin; Abnormality of the pinna; Achilles tendon contractur…	ATN1	NM_001940.4:c.3178C>T;p.(His1060Tyr)	Heterozygous	264	De novo missense variant within a conserved HX repeat motif rather than repeat expansion
F1340	10DG1700	?Seckel syndrome 8	615807	Growth delay; Microcephaly; Global developmental delay	DNA2	ENST00000440722.1:c.3114+6delC	Homozygous	38	Biallelic rather than monoallelic
F1702	11DG0068	Neu laxova syndrome	256520	Microcephaly; Micrognathia; Proptosis; Ablepharon; Ichthyosis; Oral cleft; Depressed nasal ridge; Short neck; Generalized edema; Abnormality of limbs	PHGDH	NM_006623.4:c.418G>A;p.(Gly140Arg)	Homozygous	50
F1772	11DG0268	Shaheen syndrome	615328	Hypohidrosis; Palmoplantar hyperkeratosis; Global developmental delay; Motor delay; Hypoplasia of dental enamel; Recurrent respiratory infections; Abnormal facial shape; Broad nasal tip; Thick vermilion border; Carious teeth	COG6	NM_020751.3:c.1167-24A>G,r.1166_1167ins-1167-37_1167-2:p.?	Homozygous	61
F2179	11DG1507	ZFHX4-related cone rod dystrophy	NA	Cone/cone-rod dystrophy	ZFHX4	NM_024721.5:c.5020C>T;p.(Gln1674*)	Heterozygous	Unpublished
F5850	11DG1559	Ichthyosis, spastic quadriplegia, and mental retardation	614457	Systemic lupus erythematosus	ELOVL4	NM_022726.4:c.690delT;p.(Ile230Metfs*22)	Homozygous	210
F2890	12DG1068	Shaheen syndrome	615328	Microcephaly; Intellectual disability	COG6	NM_020751.3:c.1167-24A>G;r.1166_1167ins-1167-37_1167-2:p.?	Homozygous	Unpublished
F3002	12DG1546	Seizures, cortical blindness, microcephaly syndrome	616632	Microcephaly; Brain atrophy	DIAPH1	NM_005219.5:c.2332C>T;p.(Gln778*)	Homozygous	7	Biallelic rather than monoallelic
F3486	13DG0806	THSD1-related Nonimmune hydrops fetalis	NA	Non-immune Hydrops (NIHF)	THSD1	NM_018676.4:c.617G>A;p.(Cys206Tyr)	Homozygous	119	Biallelic rather than monoallelic
F3662	13DG1590	APC-related Cenani-Lenz syndrome	NA	Polydactyly; Syndactyly; Short stature; Marked delay in eruption of permanent teeth; Poor fine motor coordination (due to abnormality in the hand); Abnormality of finger; Abnormal facial shape; Depressed nasal bridge; Wide nose; Short columella; Thick lower lip vermilion; Scoliosis; Abnormality of the ribs; Acetabular dysplasia; Spina bifida occulta; Abnormality of the coccyx	APC	NM_000038.6:c.423-4_423-2delATA;r.423_531del:p.(Arg141Serfs*8)	Homozygous	144	Biallelic rather than monoallelic
F3757	13DG1899	Neu laxova syndrome	256520	Neonatal death; Microcephaly; Abnormal facial shape	PHGDH	NM_006623.4:c.488G>A;p.(Arg163Gln)	Homozygous	50
F4310	14DG1291	Microcephaly, short stature, and polymicrogyria with seizures	614833	Microcephaly; Severe short stature; Global developmental delay	RTTN	NM_173630.4:c.2885+8A>G,r.2885_2886ins2885+1_2885+7:p.(Ser963∗)	Homozygous	167
F4367	14DG1509	HADHB-related neuropathy	NA	Anemia; Peripheral neuropathy	HADHB	NM_000183.2:c.712C>T;p.(Arg238Trp)	Homozygous	Unpublished
F4415	14DG1695	THSD1-related nonimmune hydrops fetalis	NA	Non-immune Hydrops (NIHF)	THSD1	NM_018676.4:c.617G>A;p.(Cys206Tyr)	Homozygous	119
F4586	14DG2083	PGAP3-related Toriello–Carey Syndrome	NA	Intellectual disability; Elevated alkaline phosphatase	PGAP3	NM_033419.5:c.850C>T;p.(His284Tyr)	Homozygous	39
F4607	14DG2149	SCLT1-related BBS	NA	Visual impairment; Sepsis; Fever; Poor speech; Disproportionate short stature; Smooth philtrum; Hypoplastic philtrum; Round face; Low-set ears; Depressed nasal bridge; Anteverted nares; Marked delay in bone age; Short finger; Short palm; Nystagmus; Blindness; Chorioretinal atrophy; Broad-based gait; Spotty hypopigmentation; Optic atrophy	SCLT1	NM_144643.4:c.778_780del;p.(Glu260del)	Homozygous	Unpublished
F4627	15DG0271	PLAT-related lethal congenital hydrocephalus	NA	Lethal hydranencephaly; Diaphragmatic hernia	PLAT	NM_000930.5:c.102_103delCA;p.(Arg35Ilefs*39)	Homozygous	172
F4988	15DG0893	COL1A1-related cutis laxa	NA	Respiratory distress; Abnormal facial shape; Cleft palate; Severe muscular hypotonia; Joint hypermobility; Kyphoscoliosis; High forehead; Blue sclerae; Midface retrusion; Sunken cheeks; Narrow mouth; Blue nevus; Premature skin wrinkling; Skeletal muscle atrophy; Persistent head lag; Areflexia; Osteopenia; Hip subluxation; Coxa vara	COL1A1	NM_000088.4:c.2050G>A;p.(Glu684Lys)	Homozygous	24	Biallelic rather than monoallelic
F5214	15DG1612	Seizures, cortical blindness, microcephaly syndrome	616632	Microcephaly; Global developmental delay; Seizures; Cyanosis; Spasticity; Failure to thrive; Abnormal delivery; Dysphagia; Gastroesophageal reflux; Dilation of lateral ventricles; Feeding difficulties	DIAPH1	NM_005219.5:c.3145C>T;p.(Arg1049*)	Homozygous	Unpublished
F5605	16DG0825	Brain abnormalities, neurodegeneration, and dysosteosclerosis	618476	Deceased children had the following: Brainstem dysplasia; Osteopetrosis; Increased bone mineral density; Abnormal posterior cranial fossa morphology; Ventriculomegaly; Enlarged posterior fossa; Cerebellar vermis hypoplasia; Colpocephaly; Agenesis of corpus callosum; Intracerebral periventricular calcifications; Intracranial hemorrhage; Abnormal cortical gyration; poor white/gray matter differenti…	CSF1R	NM_001288705.3:c.1620T>A;p.(Tyr540*)	Heterozygous	133	Biallelic rather than monoallelic
F5657	16DG1077	GLI2-related absent radial rays	NA	Absent radius; Absent thumb	GLI2	NM_005270.4:c.2446G>T;p.(Ala816Ser)	Homozygous	Unpublished	Biallelic rather than monoallelic
F5948	17DG0935	CHEDDA	618494	Global developmental delay; Epileptic encephalopathy	ATN1	NM_001940.3:c.3188T>G;p.(Leu1063Arg)	Heterozygous	212	De novo missense variant within a conserved HX repeat motif rather than repeat expansion
F5973	17DG1094	Megacystis-microcolon-intestinal hypoperistalsis syndrome 2	619351	Dilatation of the bladder; Renal agenesis; Foot polydactyly	MYH11	NM_002474.3:c.1033+1G>A	Homozygous	21	Biallelic rather than monoallelic
F5974	17DG1105	CHEDDA	618494	Global developmental delay	ATN1	NM_001940.4:c.3160C>A;p.(His1054Asn)	Heterozygous	212	De novo missense variant within a conserved HX repeat motif rather than repeat expansion
F6530	19DG0220	TDP1-related male infertility	NA	Azoospermia; Abnormality of the cornea	TDP1	ENST00000335725.4:c.1459C>T;p.(Arg487Cys)	Homozygous	234
F6581	19DG0549	COL25A1-related fetal akinesia	NA	Fetal akinesia	COL25A1	NM_198721.4:c.1598delC;p.(Pro533Hisfs*77)	Heterozygous	Unpublished
F6666	19DG0767	ABL1-related mirror image of CHDSKM	NA	Abnormal facial shape; Abnormality of the dentition; Intellectual disability, mild; Delayed speech and language development; Acromelia	ABL1	NM_005157.6:c.1966_2011dupCCAGCCAAGTCCCCAAAGCCCAGCAATGGGGCTGGGGTCCCCAATG;p.(Gly671Alafs*93)	Homozygous	Unpublished	Biallelic LOF rather than de novo GOF
F7221	19DG1673	CEP250-related male infertility	NA	Male infertility	CEP250	NM_007186.2:c.2509G>A;p.(Glu837Lys)	Homozygous	234
F7247	19DG1700	HFM1-related male infertility	NA	Male infertility	HFM1	NM_001017975.6:c.1303_1304del;p.(Val435Thrfs*29)	Homozygous	234
F7600	19DG2397	CALIFAN syndrome	NA	Acute hepatic failure; Tremor; Epistaxis; Neurodegeneration; Jaundice	SCYL1	NM_020680.4:c.1386+1G>T	Homozygous	Unpublished
F7421	19DG1877	CEP250-related male infertility	NA	Male infertility	CEP250	NM_007186.6:c.6702delC;p.(Ser2234Argfs*77)	Homozygous	234
F7423	19DG1879	CEP250-related male infertility	NA	Male infertility	CEP250	NM_007186.2:c.1364A>G;p.(Gln455Arg)	Homozygous	234
F60	DG08RC00018	?Seckel syndrome 4	613676	Generalized hypotonia; Very long chain fatty acid accumulation	CENPJ	NM_018451.5:c.3302-1G>C;r.[3302_3366del,3217_3366del, 3302_3477];p.(Asn1102Cysfs*8)	Homozygous	33
F1251	10DG1368	Bruck syndrome 1	259450	Multiple prenatal fractures; Recurrent fractures; Delayed gross motor development; Inability to walk; Limb undergrowth; Bowing of the legs; Knee flexion contracture; Elbow flexion contracture; Osteopenia; Femoral bowing; Tibial bowing; Fibular bowing; Abnormality of the ribs; Thoracolumbar scoliosis; Wormian bones; Decrease in bone density	FKBP10	NM_021939.4:c.831dupC;p.(Gly278Argfs*95)	Homozygous	27
F1710	11DG0085	Bruck syndrome 1	259450	Recurrent fractures; Scoliosis; Kyphosis	FKBP10	NM_021939.4:c.354delT;p.(Ile118Metfs*41)	Homozygous	Unpublished
F1762	11DG0234	Bruck syndrome 1	259450	Lower limb muscle weakness (clinical notes mentioned only lower limb weakness ); Progressive flexion contractures (progressive contracture was the phenotype mentioned in the clinical notes ); Cervical kyphosis; Spinal cord compression; Cervical cord compression; Tetraplegia; Diaphragmatic weakness; Respiratory distress; Osteopenia; Recurrent fractures; Kyphoscoliosis; Reduced bone mineral density…	FKBP10	NM_021939.4:c.831dupC;p.(Gly278Argfs*95)	Homozygous	27
F1845	11DG0490	Bruck syndrome 1	259450	Congenital contracture; Recurrent fractures; Multiple joint contractures; Inability to walk; Delayed ability to stand; Fragile teeth (weak teeth was written in the clinical notes); High forehead; Micrognathia; Limited elbow flexion; Pes cavus; Generalized hypotonia	FKBP10	NM_021939.4:c.354delT;p.(Ile118Metfs*41)	Homozygous	Unpublished
F3102	12DG1883	?Seckel syndrome 4	613676	Microcephaly	CENPJ	NM_018451.5:c.133C>T;p.(Arg45*)	Homozygous	3
F4291	14DG1215	Shaheen syndrome	615328	Hypohidrosis; Intellectual disability	COG6	NM_020751.3:c.1167-24A>G,r.1166_1167ins-1167-37_1167-2:p.?	Homozygous	57
F4341	14DG1389	?Seckel syndrome 4	613676	Microcephaly and Lissencephaly	CENPJ	NM_018451.5:c.43_44delAA;p.(Asn15Leufs*42)	Homozygous	95
F4385	14DG1580	Bruck syndrome 1	259450	Recurrent fractures; Increased susceptibility to fractures	FKBP10	NM_021939.4:c.337G>A;p.(Glu113Lys)	Homozygous	39
F406	09DG00549	COL11A1-related Stickler syndrome	NA	Severe Myopia	COL11A1	NM_001854.4:c.1191delT;p.(Asn398Metfs*19)	Homozygous	146
F1170	10DG1085	Stickler syndrome, type II	604841	Cone/cone-rod dystrophy; High myopia; Depressed nasal bridge; Short chin; Hearing impairment; bony abnormality	COL11A1	NM_001854.4:c.3816+1G>A	Heterozygous	15
F2094	11DG1275	Stickler syndrome, type II	604841	Severe Myopia; Flat face; Mild hearing impairment	COL11A1	NM_001854.4:c.4412G>A;p.(Gly1471Asp)	Heterozygous	15
F4253	14DG1059	Stickler syndrome, type II	604841	Severe Myopia; Talipes; Developmental delay; Speech delay; Hearing impairment; Abnormal facial shape	COL11A1	NM_001854.4:c.2702G>A;p.(Gly901Glu)	Homozygous	39	Biallelic rather than monoallelic at the time of analysis
F4531	14DG1963	Stickler syndrome, type II	604841	Severe Myopia	COL11A1	NM_001854.4:c.2241+5G>T	De novo	39
F4899	15DG0624	Stickler syndrome, type II	604841	Severe Myopia	COL11A1	NM_001854.4:c.3757_3762+9del	Heterozygous	15
F4935	15DG0723	Stickler syndrome, type II	604841	Severe Myopia	COL11A1	NM_001854.4:c.1945-1G>C	De novo	39
F3578	13DG1181	Microcephaly, short stature, and polymicrogyria with seizures	614833	Sleep-interrupting; Microcephaly; Intellectual disability; Severe; Hypermelanotic macule; Seizures; Infantile spasms; Hypsarrhythmia	RTTN	NM_173630.3:c.5746-20A>G,r.5746_5823del;p.(Asp1917_Glu1942del)	Homozygous	95
F6582	19DG0552	COL25A1-related fetal akinesia	NA	Fetal akinesia	COL25A1	large deletion involving COL25A1 and ZCCHC23	Homozygous	Unpublished
F232	07-00596	Retinitis pigmentosa 55	613575	Retinitis pigmentosa	ARL6	NM_001278293.3:c.266C>T;p.(Ala89Val)	Homozygous	89	Different phenotypic presentation depending on whether the variant affect the long or short isoforms of the gene (see 90)
F1314	10DG1632	Retinitis pigmentosa 55	613575	Rod-cone dystrophy	ARL6	NM_001278293.3:c.362G>A;p.(Arg121His)	Homozygous	41	Different phenotypic presentation depending on whether the variant affect the long or short isoforms of the gene (see 90)
F3926	14DG0052	FZD6-related nonimmune hydrops fetalis	NA	Non-immune Hydrops (NIHF)	FZD6	ENST00000358755.4:c.869A>G;p.(Tyr290Cys)	Homozygous	119
F5409	15DG2563	FZD6-related nonimmune hydrops fetalis	NA	Non-immune Hydrops (NIHF)	FZD6	ENST00000358755.4:c.869A>G;p.(Tyr290Cys)	Homozygous	Unpublished
F6468	18DG0906	Novel	NA	Atrial septal defect; Failure to thrive; Growth retardation; Fine/Gross motor delay; Speech delay; Learning disability; Hypotonia; Seizures; Brain atrophy; Prematurity; Aspiration pneumonia; Gastrointestinal reflux	a	a	Homozygous	Unpublished
F4202	14DG0857	LMNA-related distal acroosteolysis, poikiloderma and joint stiffness	NA	Osteolytic defects of the distal phalanges of the hand; Poikiloderma; Joint stiffness	LMNA	NM_170707.4:c.1774G>A;p.(Gly592Arg)	Homozygous	164
F2593	12DG0172	IFT140-related LCA	NA	Congenital blindness; Retinal degeneration	IFT140	NM_014714.4:c.1990G>A;p.(Glu664Lys)	Homozygous	Unpublished
F3481	13DG0788	BPTF-related microcephaly and brain malformation	NA	Microcephaly; Cortical dysplasia	BPTF	NM_182641.4:c.5419A>G;p.(Thr1807Ala)	Homozygous	95	Biallelic rather than monoallelic
F6934	19DG1403	Stuve-Wiedemann syndrome 2	619751	Brain malformation; Short long bone; Kidney malformation; Unilateral MCDK	IL6ST	NM_002184.4:c.841C>T;p.(Arg281*)	Homozygous	244
F3612	13DG1395	Novel	NA	Microcephaly; Micrognathia; Malar hypoplasia; Low-set ears; Wide nasal bridge; Cleft palate; Short neck; Dysplastic radii; Absent thumb(Agenesis of the right thumb, Hypoplastic left thumb); Clinodactyly; Joint contractures	a	a	Homozygous	Unpublished
F4143	14DG0621	UNC80-related arthrogryposis	NA	Arthrogryposis multiplex congenita	UNC80	NM_032504.2:c.7948G>A;p.(Gly2650Arg)	Homozygous	Unpublished
F1862	11DG0558	DSC3-related microphthalmia	NA	Coloboma; Microphthalmia	DSC3	NM_001941.5:c.2236-2A>G,r.2236_2493del;p.(Cys746_Glu831del)	Homozygous	14
F7810	20DG0038	RHOBTB2-related neurodevelopmental disorder	NA	Episodic ataxia; Global developmental delay; Strabismus; Unsteady gait	RHOBTB2	NM_015178.3:c.394C>T;p.(Arg132*)	Homozygous	6	Biallelic LOF rather than de novo missense
F9597	22DG1526	RHOBTB2-related neurodevelopmental disorder	NA	Development delay; Esotropia; Food allergies; Hypotonia	RHOBTB2	NM_015178.3:c.394C>T;p.(Arg132*)	Homozygous	Unpublished	Biallelic LOF rather than de novo missense
F2924	12DG1193	NOTCH2-related retinitis pigmentosa	NA	Rod-cone dystrophy	NOTCH2	NM_024408.4:c.1619C>T;p.(Pro540Leu)	Homozygous	Unpublished	Biallelic rather than monoallelic
F454	09DG00739	NOTCH2-related retinitis pigmentosa	NA	Rod-cone dystrophy	NOTCH2	NM_024408.4:c.1619C>T;p.(Pro540Leu)	Homozygous	Unpublished	Biallelic rather than monoallelic
F8309	PSMMC0377	AKT3-related neurodevelopmental disorder	NA	Global developmental delay; Seizure; Microcephaly; Short stature; Brain atrophy	AKT3	Large deletion chr1:238817161-249224684 involving ZBTB18, HNRNPU, and AKT3	Heterozygous	Unpublished	LOF rather than GOF
F8485	PSMMC0385	KCNMA1-related neurodevelopmental disorder	NA	Seizure; Microcephaly; Failure to thrive; Growth delay; Hooded eyelid; Epicanthus; Upslanted palpebral fissure; Broad nasal tip	KCNMA1	10q22.3(79364485-79611505)x3	Heterozygous	Unpublished	Triplosensitivity
F9792	Fetus of 23DG1304	VPS50-related hydrocephalus	NA	Anteverted nares; Aqueductal stenosis; Atrial septal defect; Brain imaging abnormality; Hydrocephalus; Intrauterine growth retardation; Low-set ears; Microphthalmia; Opacification of the corneal stroma; Severe hydrocephalus; Short neck; Ventriculomegaly; Wide intermamillary distance; Wide nasal bridge	VPS50	NM_017667.4:c.1705C>T;p.(Arg569*)	Homozygous	Unpublished	LOF rather than missense
F3342	17DG0349	PKD1-related Meckel-gruber-like syndrome	NA	Dandy-Walker malformation; Enlarged kidney	PKD1	NM_001009944.3:c.8137G>A;p.(Gly2713Arg)	Homozygous	287	Biallelic rather than monoallelic
F5521	16DG0393	PKD1-related Meckel-gruber-like syndrome	NA	Polycystic kidney dysplasia, Neonatal death, Enlarged kidney, Ciliary dyskinesia, Enlarged cisterna magna, Cerebellar hypoplasia, Hepatic cysts, Narrow chest	PKD1	NM_001009944.3:c.4349_4351del;p.(Asn1450del)	Homozygous	87	Biallelic rather than monoallelic
F4216	14DG0915	COL2A1-related arthrogryposis	NA	Arthrogryposis multiplex congenita, Abnormal facial shape, Intracranial hemorrhage, Knee dislocation (Rt), Congenital bilateral hip dislocation, Congenital contracture, Seizure	COL2A1	NM_001844.5:c.985C>T;p.(Pro329Ser)	Homozygous	CM1922636 (290)	Biallelic rather than monoallelic/ The variant was previously published in 290
F8629	21DG0260	TALDO1-related ovarian insufficiency	NA	Anemia, Amenorrhea, Female infertility, Osteoporosis, Hypothyroidism, Premature ovarian insufficiency, Stage 5 chronic kidney disease, Hypophosphatemia, Nocturia, Difficulty walking, Hypertension (Benign hypertension)	TALDO1	NM_006755.2:c.486_500dup;p.(His163_Thr167dup)	Homozygous	Unpublished	Biallelic rather than monoallelic
F5464	16DG0107	FBN2-related myopathy	NA	Myopathy	FBN2	NM_001999.4:c.41T>G;p.(Leu14Arg)	Homozygous	133	Biallelic rather than monoallelic
F5805	17DG0425	ATP6V1B2-related cutis laxa	NA	Cutis laxa; Entropion; Bulbous nose; Hip dysplasia; Ventricular septal defect; Nephrocalcinosis	ATP6V1B2	NM_001693.4:c.1001T>C;p.(Ile334Thr)	Homozygous	217	Biallelic rather than monoallelic
F5978	17DG1133	ATP6V1B2-related cutis laxa	NA	Abnormal facial shape; Global developmental delay; Cutis laxa	ATP6V1B2	NM_001693.4:c.1001T>C;p.(Ile334Thr)	Homozygous	217	Biallelic rather than monoallelic
(a) denotes a novel gene that is the subject of a future publication.
