# Supplementary material for: Diagnostic implications of pitfalls in causal variant identification based on 4577 molecularly characterized families
Source: Nat Commun. 2023 Aug 29;14:5269. doi: 10.1038/s41467-023-40909-3 (PMC10465531; doi:10.1038/s41467-023-40909-3)
Supplement: Supplementary file 8 — Supplementary Data 5 [file 41467_2023_40909_MOESM8_ESM.xlsx]

## Sheet: Sheet1
Pedigree name	ID number	Phenotype	Disease Names	Disease OMIM ID	Gene 1	Variant 1	Zygosity	Gene 2	Variant 2	Zygosity	Gene 3	Variant 3	Zygosity	Notes	Reference
F270	09DG00076	Muscular dystrophy; Hyperreflexia; Lissencephaly	Muscular dystrophy, congenital, merosin deficient or partially deficient/ Ceroid lipofuscinosis, neuronal, 10	607855/610127	LAMA2	NM_000426.4:c.3924+2T>C	Homozygous	CTSD	NM_001909.5:c.1155_1169dup;p.(Phe389_Ile390insMetGlyAspValPhe)	Homozygous	NA	NA	NA	Overlapping phenotype	7, 7
F3304	09DG00799	Cone/cone-rod dystrophy	Polycystic kidney disease 4, with or without hepatic disease/Achromatopsia 7	263200/616517	PKHD1	NM_138694.4:c.4870C>T;p.(Arg1624Trp)	Homozygous	ATF6	NM_007348.4:c.949C>T;p.(Arg317*)	Homozygous	NA	NA	NA	NA	64
F527	09DG00969	Microcephaly; Narrow face; Proptosis; Abnormality of the zygomatic arch; Abnormality of the maxilla; Low-set ears; Heart murmur; Mitral regurgitation; Narrow forehead; Speech articulation difficulties; Aortic regurgitation; Cardiomegaly; Situs inversus totalis; Dextrocardia; Atrial situs inversus; Failure to thrive; Decreased fetal movement; Fetal distress; Growth delay; Hypertelorism; Prominent …	Primordial dwarfism (unsolved)/Sickle cell anemia	NA/603903	NA	NA	NA	HBB	NM_000518.5:c.20A>T;p.(Glu7Val)	Homozygous	NA	NA	NA	Partially solved	Unpublished
F531	09DG01649	Occipital encephalocele; Hypotonia; Abnormal breathing; Developmental delay; Typical facies; Oculomotor apraxia; Molar tooth sign on MRI; Retinal dystrophy; Normal kidneys	Joubert syndrome 17/Symmetric circumferential skin creases, congenital, 2	614615/616734	CPLANE1	NM_001384732.1:c.8150_8151delGA;p.(Gly2717Alafs*40)	Homozygous	MAPRE2	ENST00000300249.5:c.476A>G;p.(Asp159Gly)	Homozygous	NA	NA	NA	NA	190
F656	15DG0468	Anterior segment dysgenesis	Anterior segment dysgenesis 7, with sclerocornea/Glaucoma 3A, primary open angle, congenital, juvenile, or adult onset	269400/231300	PXDN	NM_012293.3:c.2920G>A;p.(Gly974Arg)	Homozygous	CYP1B1	NM_000104.4:c.182G>A;p.(Gly61Glu)	Homozygous	NA	NA	NA	Overlapping phenotype	Unpublished
F900	10DG0373	Albinism; Galactose intolerance; Crohn's disease; Seizure; Inflammation of the large intestine; Acute kidney injury; Horizontal nystagmus; Encephalopathy; Colitis; Dysuria; Abnormal bleeding; Spontaneous; Recurrent epistaxis; Failure to thrive; Lower limb length discrepancy; Diarrhea; Abnormal platelet function; Bruising susceptibility	Hermansky-Pudlak syndrome 4/Glucose/galactose malabsorption/Hemolytic anemia, G6PD deficient (favism)	614073/606824/300908	HPS4	ENST00000398145.2:c.502-1G>A	Homozygous	SLC5A1	NM_000343.4:c.765C>G;p.(Cys255Trp)	Homozygous	G6PD	NM_000402.3:c.233T>C; p.(Ile78Thr)	Hemizygous	Three diseases in the same patient	57
F1793	11DG0313	Intellectual Disability with Strabismus; Fava bean-induced hemolytic anemia	Neurodevelopmental disorder with brain abnormalities, poor growth, and dysmorphic facies/Hemolytic anemia, G6PD deficient (favism)	615286/300908	ADAT3	NM_138422.4:c.430G>A;p.(Val144Met)	Homozygous	G6PD	ENST00000393562.2:c.233T>C;p.(Ile78Thr)	Hemizygous	NA	NA	NA	NA	3
F1895	11DG0685	Cone/cone-rod dystrophy	Stargardt disease 1/Retinitis pigmentosa 54	248200/613428	ABCA4	NM_000350.3:c.3610G>A;p.(Asp1204Asn)	Homozygous	PCARE	NM_001029883.3:c.2704A>T;p.(Lys902*)	Homozygous	NA	NA	NA	Overlapping phenotype	64, 57
F2255	20DG0510	Albinism	Albinism, oculocutaneous, type IA/ No OMIM listing	203100/NA	TYR	NM_000372.5:c.1404delC;p.(Ser441Tyrfs*44)	Homozygous	ZDHHC15	NM_001146256.1:c.421A>G;p.(Met141Val)	Hemizygous	NA	NA	NA	NA	57
F2288	11DG1872	Upper airway obstruction; Gastroesophageal reflux; Seizures; Vomiting; Clitoromegaly	Cutis laxa, autosomal recessive, type IIB/Polycystic kidney disease 4, with or without hepatic disease	612940/263200	PYCR1	NM_006907.4:c.616G>A;p.(Gly206Arg)	Homozygous	PKHD1	NM_138694.4:c.4870C>T;p.(Arg1624Trp)	Homozygous	NA	NA	NA	NA	24
F2471	11DG2372	Ichthyosis; Congenital hypothyroidism; Global developmental delay	Ichthyosis and hypothyroidism (unsolved)/ Retinitis pigmentosa 37	NA/611131	NA	NA	NA	NR2E3	NM_014249.4:c.926G>T;p.(Arg309Leu)	Homozygous	NA	NA	NA	Partially solved	Unpublished
F3182	12DG2214	Oligohydramnios; Induced vaginal delivery; Hypertension; Gestational diabetes; Respiratory distress; Arthrogryposis; Genu recurvatum; Short neck; Thoracic kyphoscoliosis; Bronchial asthma; Myopia; Facial Dysmorphism; Short stature; Barrel-shaped chest; Vertebral fusion; Hemivertebrae; Myopia; Loss of vision; Limited hip movement; Abnormality of the hip joints; Abnormality of the vertebrae; Rib ab…	Spondylocostal dysostosis 1, autosomal recessive/Hemolytic anemia, G6PD deficient (favism)	277300/300908	DLL3	NM_203486.3:c.1136G>A;p.(Cys379Tyr)	Homozygous	G6PD	ENST00000393562.2:c.233T>C;p.(Ile78Thr)	Hemizygous	NA	NA	NA	NA	39
F3200	12DG2279	Retinal Dystrophy	Retinal cone dystrophy 3B/Glaucoma 3A, primary open angle, congenital, juvenile, or adult onset	610356/231300	KCNV2	NM_133497.4:c.238G>T;p.(Glu80*)	Homozygous	CYP1B1	NM_000104.4:c.182G>A;p.(Gly61Glu)	Homozygous	NA	NA	NA	NA	Unpublished
F3282	12DG2604	Short stature; Severe short stature; Osteopenia; Joint laxity; Coxa valga; Scoliosis; Generalized joint laxity	COL11A2-related Stickler syndrome/Ehlers-Danlos syndrome, spondylodysplastic type, 1	NA/130070	COL11A2	NM_080680.2:c.1607G>A;p.(Arg536Gln)	Homozygous	B4GALT7	NM_007255.3:c.808C>T;p.(Arg270Cys)	Homozygous	NA	NA	NA	Overlapping phenotype	124
F3310	13DG0035	Short femur; Short tibia; Spina bifida; Abnormal renal physiology; Osteopenia; Hypocalcemia; Chronic diarrhea; Abnormality of blood glucose concentration; Impairment of galactose metabolism; Seizures; Febrile seizures	Pseudohypoparathyroidism type Ia/Hemolytic anemia, G6PD deficient (favism)	103580/300908	GNAS	NM_000516.7:c.476T>C;p.(Val159Ala)	Heterozygous (de novo)	G6PD	ENST00000393562.2:c.233T>C;p.(Ile78Thr)	Hemizygous	NA	NA	NA	NA	3
F3339	13DG0152	Birth length and OFC small; Poor gain of weight; Triangular face; Receding forehead; Beaked nose and hypoplastic nostrils; Long philtrum; Posteriorly rotated malformed ears; Thin lips and micro-retrognathia; Hypoplastic scrotum with (bilateral) undescended testis; Profound sensorineural hearing loss; Downturned tip; Motor milestones were delayed; Developmental milestones (mild) delay; Hypertonia …	Warsaw breakage syndrome/Spastic ataxia 3, autosomal recessive	613398/611390	DDX11	NM_030653.4:c.2638dup;p.(Ala880Glyfs*94)	Homozygous	MARS2	NM_138395.3:c.1595C>G;p.(Ala532Gly)	Homozygous	NA	NA	NA	Overlapping phenotype	127
F3483	13DG0792	Strabismus; Renal failure; Hepatic fibrosis; Developmental delay; Short extremities; Metaphyseal dysplasia; Diffuse cerebellar atrophy; Dysmorphic facies; Acromelic shortening of extremities	Cranioectodermal dysplasia 2/PTRHD1-related early-onset parkinsonism and cognitive dysfunction	613610/NA	WDR35	NM_001006657.1:c.206G>A;p.(Gly69Asp)	Homozygous	PTRHD1	NM_001013663.2:c.365G>A;p.(Arg122Gln)	Homozygous	NA	NA	NA	NA	31, 6
F3488	13DG0810	Microcephaly	Neurodevelopmental disorder with seizures, microcephaly, and brain abnormalities/Stromme-like syndrome	620024/NA	PPFIBP1	NM_003622.4:c.1368_1369delGA;p.(Glu456Aspfs*3)	Homozygous	NA	NA	NA	NA	NA	NA	NA	95
F3562	13DG1123	Microcephaly; Occipital encephalocele; Polydactyly; Hazy cornea; Hydronephrosis; TOF; Dextrocardia with situs inversus; Patent ductus arteriosus; High CK; Lissencephaly	Muscular dystrophy-dystroglycanopathy (congenital with brain and eye anomalies), type A, 2/Short-rib thoracic dysplasia 17 with or without polydactyly	613150/617405	POMT2	NM_013382.7:c.2176G>A;p.(Gly726Arg)	Homozygous	TCTEX1D2	NM_152773.5:c.317+4A>T;p.(Glu83Alafs*21)	Homozygous	NA	NA	NA	NA	31
F3678	13DG1665	Glycosuria; Spasticity; Hyperglycinemia	Spasticity, childhood-onset, with hyperglycinemia/Renal glucosuria	616859/233100	GLRX5	NM_016417.3:c.197A>C;p.(Gln66Pro)	Homozygous	SLC5A2	NM_003041.4:c.388C>T;p.(Arg130Cys)	Homozygous	NA	NA	NA	NA	49
F3924	14DG0045	Rod-cone dystrophy; Nephroptosis; Obesity; intellectual disability	Bardet-Biedl syndrome 16/Hemolytic anemia, G6PD deficient (favism)	615993/300908	SDCCAG8	NM_006642.5:c.741-152G>A;r.740_741ins741-202_741-1;p.(Arg247Serfs*23)	Homozygous	G6PD	ENST00000393562.2:c.233T>C;p.(Ile78Thr)	Hemizygous	NA	NA	NA	NA	87
F4277	14DG1178	Obesity; Intellectual disability; Delayed speech and language development; Seizures; Abnormal facial shape; Short lingual frenulum; Hirsutism; High myopia; Cryptorchidism; Recurrent gastroenteritis; Asthma; Eczema; Deeply set eye; Low-set ears; Underdeveloped nasal alae; Short columella; Mandibular prognathia	Intellectual developmental disorder and microcephaly with pontine and cerebellar hypoplasia/Retinitis pigmentosa 1	300749/180100	CASK	NM_001367721.1:c.1116C>G;p.(His372Gln)	Hemizygous	RP1	NM_006269.2:c.606C>A;p.(Asp202Glu)	Homozygous	NA	NA	NA	NA	Unpublished
F4296	14DG1249	Hyperinsulinemia; Hearing impairment; Blindness; Severe global developmental delay; Hypoglycemia; Attention deficit hyperactivity disorder; Diabetes mellitus; Intellectual disability	Usher syndrome, type 1C/Hyperinsulinemic hypoglycemia, familial, 1	276904/256450	ABCC8	ABCC8 (deletion of exon 1 to 22) chr11:17431534-17554222del	Heterozygous	USH1C	USH1C (deletion of exon 1-3) chr11:17431534-17554222del	Heterozygous	NA	NA	NA	Contiguous gene deletion	Unpublished
F4367	14DG1509	Anemia; Peripheral neuropathy	HADHB-related Neuropathy/Sickle cell anemia	NA/603903	HADHB	NM_000183.2:c.712C>T;p.(Arg238Trp)	Homozygous	HBB	NM_000518.5:c.20A>T;p.(Glu7Val)	Homozygous	NA	NA	NA	NA	Unpublished
F4392	14DG1602	Congenital glaucoma; Hypotonia; Buphthalmos; Decreased corneal thickness; Jaundice; Enlarged eyeball; Poor head control; Relative macrocephaly; Axial hypotonia; Decreased body weight; Abnormal delivery; Decreased corneal thickness; Joint hypermobility; Corneal opacity	Glaucoma 3A, primary open angle, congenital, juvenile, or adult onset/Brittle cornea syndrome 2	231300/614170	CYP1B1	NM_000104.4:c.182G>A;p.(Gly61Glu)	Homozygous	PRDM5	Gene deletion involving several exons of PRDM5	Homozygous	NA	NA	NA	NA	4
F4771	15DG0244	Abnormal foveal morphology; Aniridia; Cataract	Aniridia/Cataract 23	106210/610425	PAX6	NM_001368894.2:c.991C>T;p.(Arg331*)	Heterozygous (De novo)	CRYBA4	NM_001886.3:c.36G>A;p.(Trp12*)	Heterozygous	NA	NA	NA	NA	Unpublished
F5150	15DG1367	Global developmental delay; Abnormal facial shape	No OMIM listing/No OMIM listing	NA/NA	PTRHD1	NM_001013663.2:c.365G>A;p.(Arg122Gln)	Homozygous	EZH1	NM_001991.5:c.1453G>T;p.(Glu485*)	Homozygous	NA	NA	NA	NA	6
F5452	16DG0125	Chronic lung disease	Immunodeficiency 50/Abetalipoproteinemia	300988/200100	MSN	NM_002444.3:c.1056delG;p.(Lys352Asnfs*73)	Hemizygous	MTTP	ENST00000265517.5:c.2620A>G;p.(Asn874Asp)	Homozygous	NA	NA	NA	NA	49
F5453	16DG0052	Aplasia cutis congenita over parietal area; Cognitive impairment White matter alterations; Corpus callosum agenesis; Developmental delay; Occipital encephalocele; Strabismus; Speech delay; Microcephaly; Generalized hypotonia	Poretti-Boltshauser syndrome/Osteopetrosis, autosomal recessive 3, with renal tubular acidosis	615960/259730	LAMA1	NM_005559.4:c.7437dup;p.(Gly2480Argfs*11)	Homozygous	CA2	NM_000067.2:c.232+1G>A	Homozygous	NA	NA	NA	NA	8
F5481	16DG0186	Small for gestational age; Mild postnatal growth retardation; Brachycephaly; Agenesis of corpus callosum; Moderate global developmental delay; Hypoplastic pubic bone; Platyspondyly	Microcephaly 3, primary, autosomal recessive/No OMIM listing	604804/NA	CDK5RAP2	NM_018249.6:c.4005-15A>G	Homozygous	CNTRL	NM_007018.6:c.586C>T;p.(Arg196*)	Homozygous	NA	NA	NA	Two variants in linkage disequilibrium	95
F5495	16DG0261	Juvenile cataract; Fava bean-induced hemolytic anemia	Hemolytic anemia, G6PD deficient (favism)/ Cataract (unsolved)	300908/NA	G6PD	ENST00000393562.2:c.653C>T;p.(Ser218Phe)	Hemizygous	NA	NA	NA	NA	NA	NA	Partially solved	Unpublished
F5549	16DG0559	Intellectual disability; Severe; Seizures; Cerebellar vermis hypoplasia; Oculomotor apraxia	No OMIM listing/Basal ganglia calcification, idiopathic, 1	NA/213600	LRRC34	NM_001172779:c.199A>T;p.(Lys67*)	Homozygous	SLC20A2	NM_001257180.2:c.541C>T;p.(Arg181Trp)	Homozygous	NA	NA	NA	NA	87
F5743	Sibling of 16DG1629	Ataxia; Abnormality of the posterior cranial fossa; Polydactyly	Peroxisome biogenesis disorder 8A (Zellweger)/Ciliopathy (unsolved)	208900/614876	PEX16	NM_004813.4:c.526C>T;p.(Arg176*)	Homozygous	NA	NA	NA	NA	NA	NA	NA	Unpublished
F6189	18DG0652	Lactic acidosis; Cardiomyopathy; Cardiogenic shock; Lethargy; Feeding difficulties; Tachypnea; Decreased systolic blood pressure	Sulfite oxidase deficiency/Sickle cell anemia	272300/603903	SUOX	NM_001032386.2:c.520del;p.(Asp174Thrfs*13)	Homozygous	HBB	NM_000518.5:c.118C>T;p.(Gln40*)	Homozygous	NA	NA	NA	NA	49
F6210	18DG0768/18DG0770	Global developmental delay; Abnormality of the cerebral white matter; Long face; Downslanted palpebral fissures; Systolic heart murmur; Muscular hypotonia	Salla disease/Failure of tooth eruption, primary/Cataract phenotype (unsolved)	604369/125350/NA	SLC17A5	NM_012434.5:c.116G>A;p.(Arg39His)	Heterozygous	PTH1R	NM_000316.3:c.611T>A;p.(Val204Glu)	Homozygous	NA	NA	NA	NA	57
F6353	20DG0065	Microcephaly; Abnormal facial shape; Moderate hearing impairment; Horseshoe kidney; Global developmental delay; Decreased body weight; Short stature; Thick nasal alae; Lower lip cyst; Hypoplasia of the maxilla; Macrotia; Premature skin wrinkling; Joint laxity; Scarring; ???Abnormality of the calcaneus; Flat face; Downslanted palpebral fissures; Abnormal head movements	Kabuki syndrome 1/Diets-Jongmans syndrome	147920/618846	KMT2D	NM_003482.4:c.1661delT;p.(Leu554Cysfs*376)	Heterozygous (de novo)	KDM3B	NM_016604.4:c.5056G>A;p.(Gly1686Arg)	Heterozygous (de novo)	NA	NA	NA	Overlapping phenotypes, two de novo	Unpublished
F6376	19DG0221	Microcephaly; Failure to thrive; Palpebral edema; Micrognathia; Limited elbow extension; Synostosis of joints (left); Skin dimple (on thighs); ? Hypertonia; Inguinal hernia; Short lower limbs; Skeletal dysplasia; Respiratory distress; Cleft palate; ? Pulmonary hypoplasia; Ectopic kidneys; Hip dysplasia; Fractures of the long bones; Abnormality of the cardiac septa; Otitis media; Hepatic hemangioma	Neurodevelopmental disorder (unsolved)/Hemolytic anemia, G6PD deficient (favism)	NA/300908	NA	NA	NA	G6PD	ENST00000393562.2:c.233T>C;p.(Ile78Thr)	Hemizygous	NA	NA	NA	Partially solved	Unpublished
F6386	19DG1431	Hearing impairment; Mild microcephaly; Decreased body weight (mild); Strabismus (mild); Heart murmur (III SM); Loud S1 (heart sound)	Deafness, autosomal recessive 1A/Gillespie syndrome	220290/206700	GJB2	NM_004004.6:c.35delG;p.(Gly12Valfs*2)	Homozygous	ITPR1	NM_001378452.1:c.7660G>A;p.(Gly2554Arg)	Heterozygous	NA	NA	NA	NA	Unpublished
F6388	20DG1393	Optic atrophy; Global developmental delay; Short stature; Decreased body weight; Strabismus; Central hypotonia; Hypertonia (peripheral); Scarring; Hyporeflexia	Neurodegeneration with brain iron accumulation 2B/Optic atrophy 1	610217/165500	PLA2G6	NM_003560.4:c.2070_2072del;p.(Val691del)	Homozygous	OPA1	NM_130837.2:c.1099C>T;p.(Arg367*)	Heterozygous	NA	NA	NA	NA	Unpublished
F6398	PSMMC0166	Delayed speech and language development; Motor delay; Developmental regression; Generalized hypotonia; Vomiting; Hypopigmentation of the skin; Silver-gray hair; fisting of both hands; Agenesis of corpus callosum; Microcephaly; Long face; Narrow mouth; Pursed lips; ????Cryptorchidism; Generalized hypotonia	Intellectual developmental disorder, autosomal recessive 38/Griscelli syndrome, type 1	615516/214450	HERC2	NM_004667.6:c.7704_7716+5del;p.(Glu2569Trpfs*3)	Homozygous	MYO5A	NM_001382347.1:c.655C>T;p.(Arg219Cys)	Homozygous	NA	NA	NA	NA	Unpublished
F6429	18DG1094	Global developmental delay; Hearing impairment; Failure to thrive; Short stature; Decreased body weight; Carious teeth; Hepatomegaly; Narrow forehead; Proptosis; Prominent forehead; Pectus carinatum; Genu valgum	Osteopetrosis, autosomal recessive 3, with renal tubular acidosis/Hemolytic anemia, G6PD deficient (favism)	259730/300908	CA2	NM_000067.2:c.232+1G>A	Homozygous	G6PD	ENST00000393562.2:c.233T>C;p.(Ile78Thr)	Homozygous	NA	NA	NA	NA	Unpublished
F6439	PSMMC0242	Intellectual disability; Congenital hip dislocation; Abnormality of the posterior cranial fossa; Global developmental delay	No OMIM listing/Preimplantation embryonic lethality	NA/616814	MAPK8IP2	NM_012324.3:c.1067G>C;p.(Ser356Thr)	Homozygous	TLE6	NM_001143986.2:c.1529C>A;p.(Ser510Tyr)	Homozygous	NA	NA	NA	NA	Unpublished
F6457	19DG0075	Sensorineural hearing impairment; Rod-cone dystrophy Hyperinsulinemia; Hypoglycemia; Gait disturbance; Brain atrophy; Cognitive impairment	Usher syndrome, type 1C/Hyperinsulinemic hypoglycemia, familial, 1	276904/256450	ABCC8	ABCC8 (deletion of exon 1 to 22) chr11:17431534-17554222del	Homozygous	USH1C	USH1C (deletion of exon 1-3) chr11:17431534-17554222del	Homozygous	NA	NA	NA	Contiguous gene deletion	Unpublished
F6269	19DG0337	Transposition of the great arteries; Atrial septal defect	Heterotaxy, visceral, 5/Atrial septal defect 6	270100/613087	NODAL	NM_018055.5:c.555dup;p.(Thr186Hisfs*92)	Heterozygous	TLL1	NM_012464.5:c.1379-2A>G,r.1379_1524del;p.(Ala460Aspfs*2)	Heterozygous	NA	NA	NA	NA	229
F6516	19DG0135	Coloboma; Corneal opacity; Albinism; Abnormality of the hair; Abnormality of the nail; Fair hair; Ankyloblepharon; Coarctation of aorta	Albinism, oculocutaneous, type II/Manitoba oculotrichoanal syndrome	203200/248450	OCA2	NM_000275.3:c.515G>A;p.(Arg172Lys)	Homozygous	FREM1	NM_001379081.2:c.2891_2892del;p.(Thr964Argfs*11)	Homozygous	NA	NA	NA	NA	Unpublished
F6534	19DG0238	Occipital encephalocele; Polycystic kidney dysplasia; Cleft lip; Postaxial polydactyly; Preaxial polydactyly; Pterygium	Meckel syndrome 11/Multiple pterygium syndrome, lethal type	615397/253290	TMEM231	NM_001077418.3:c.438+1G>A	Homozygous	CHRNG	NM_005199.5:c.1495C>T;p.(Arg499Trp)	Homozygous	NA	NA	NA	Overlapping phenotype	87
F6537	19DG0251	Stage 5 chronic kidney disease; Segmental glomerulosclerosis; Congenital adrenal hyperplasia; Elevated intracellular cystine; Hypertension; Inguinal hernia; Short stature	Cystinosis/Adrenal hyperplasia, congenital, due to 21-hydroxylase deficiency	219800/201910	CTNS	NM_004937.3:c.517T>C;p.(Tyr173His)	Heterozygous	CYP21A2	NM_000500.9:c.518T>A;p.(Ile173Asn)	Homozygous	NA	NA	NA	NA	Unpublished
F6545	19DG0322	Congenital adrenal hyperplasia; Renal dysplasia; Dextrocardia; Recurrent lower respiratory tract infections; Ambiguous genitalia	Ciliary dyskinesia, primary, 18/Adrenal hyperplasia, congenital, due to 21-hydroxylase deficiency	614874/201910	DNAAF5	NM_017802.4:c.1704_1705del;p.(Arg569Glyfs*7)	Homozygous	CYP21A2	NM_000500.9:c.955C>T;p.(Gln319*)	Homozygous	NA	NA	NA	NA	139
F6559	19DG0412	Relative macrocephaly; Delayed fine motor development; Delayed gross motor development; Delayed speech and language development; Intellectual disability; Specific learning disability; Developmental regression; Sensorineural hearing impairment; Frontal bossing; Hand clenching; Clonus; Poor head control; Bilateral tonic-clonic seizure (convulsions )	Peroxisomal acyl-CoA oxidase deficiency/Deafness, autosomal recessive 18B	264470/614945	ACOX1	NM_004035.7:c.679G>A;p.(Gly227Ser)	Homozygous	OTOG	NM_001277269.2:c.6930dupC;p.(Met2311Hisfs*21)	Homozygous	NA	NA	NA	NA	Unpublished
F6345	PSMMC0260	Ataxia; Intellectual disability; Seizures; Anxiety; Decreased serum creatinine; Abnormal hemoglobin; Increased RBC distribution width; Progressive cerebellar degeneration; Microcephaly; Short stature; Equinus calcaneus	Cerebellar ataxia, ID, epilepsy, anxiety disorder (unsolved)/Thalassemia	NA/604131	NA	NA	NA	HBA2	NM_000517.6:c.*92A>G	Homozygous	NA	NA	NA	Partially solved	Unpublished
F6917	19DG1278	Hydronephrosis; Abnormal renal echogenicity	Renal cysts and diabetes syndrome/Polycystic kidney disease 1	137920/173900	HNF1B	NM_000458.4:c.264_265del;p.(Pro89Serfs*27)	Heterozygous	PKD1	NM_000296.4:c.12001-2_12001-1del	Heterozygous	NA	NA	NA	Overlapping phenotype	Unpublished
F6923	19DG1316	Congenital hepatic fibrosis; Stage 5 chronic kidney disease; Left subclavian artery; Atrioventricular canal defect; Seizures; Parathyroid carcinoma; Intellectual disability, severe; Cirrhosis; Papillary thyroid carcinoma; Compression fracture; Epistaxis; Neck pain; Cutaneous macular amyloidosis; Attenuated retinal arteries (Lt eye)	Nephronophthisis 2, infantile/Basal cell nevus syndrome	602088/109400	INVS	NM_014425.5:c.875C>T;p.(Pro292Leu)	Homozygous	SUFU	NM_001178133:c.1297-3C>A;r.1146_1215del;p.(Leu383Serfs*77)	Heterozygous	NA	NA	NA	NA	87
F6938	19DG1422	Cone dystrophy; Rod-cone dystrophy; Abnormality of the endocrine system	Autoimmune polyendocrinopathy syndrome , type I, with or without reversible metaphyseal dysplasia/Cone dystrophy 4	240300/613093	AIRE	NM_000383.4:c.205_208dupCAGG;p.(Asp70Alafs*148)	Homozygous	PDE6C	NM_006204.4:c.481-1G>A	Homozygous	NA	NA	NA	NA	Unpublished
F7659	19DG2500	Albinism; Global developmental delay; Hypotonia; Seizure; Irritability; Chills; Fever; Constipation; Sleep apnea; Failure to thrive; Osteopenia	Neurodevelopmental disorder with spasticity and poor growth/Albinism, oculocutaneous, type IA	618076/203100	UFC1	NM_016406.4:c.317C>T;p.(Thr106Ile)	Homozygous	TYR	NM_000372.5:c.230G>A;p.(Arg77Gln)	Homozygous	NA	NA	NA	NA	Unpublished
F8270	CGM2020-00198	Anemia; Leukopenia; Thrombocytopenia	Fanconi anemia, complementation group D1/Woodhouse-Sakati syndrome	605724/241080	BRCA2	NM_000059.4:c.8452G>T;p.(Val2818Phe)	Homozygous	DCAF17	NM_025000.4:c.436delC;p.(Ala147Hisfs*9)	Homozygous	NA	NA	NA	NA	Unpublished
F8348	CGM-2022-2	immunodeficiency; Prominent forehead; Depressed nasal bridge; Hypertonic all limbs; Left conal atresia; Polycystic kidney; Polydactyly of the lower limb ( 7 fingers in each foot ); Dry, peeled skin	Severe combined immunodeficiency, B cell-negative/Dermatopathia pigmentosa reticularis/Meckel syndrome 14	601457/125595/619879	RAG1	NM_000448.3:c.554delG;p.(Lys186Serfs*15)	Homozygous	KRT14	NM_000526.5:c.915G>A;p.(Trp305*)	Heterozygous	TXNDC15	NM_001350735.2:c.499C>T;p.(Arg167Trp)	Homozygous	Three diseases in the same patient	49
F8406	20DG1102	Macrocephaly; Generalized hypotonia; Global developmental delay; Scoliosis; Abnormal facial shape; Long face; Long philtrum	Developmental and epileptic encephalopathy 84/Developmental and epileptic encephalopathy 18	618792/615476	UGDH	NM_003359.4:c.304C>T;p.(Arg102Trp)	Homozygous	SZT2	NM_001365999.1:c.9539G>A;p.(Gly3180Glu)	Homozygous	NA	NA	NA	Overlapping phenotype	Unpublished
F8565	CGM2021-00011	Sarcoma; Hepatosplenomegaly; Thrombocytopenia; Pancytopenia; Abnormal glucose-6-phosphate dehydrogenase level; Sepsis	Immunodeficiency 14A, autosomal dominant/Hemolytic anemia, G6PD deficient (favism)	615513/300908	PIK3CD	NM_005026.5:c.1213C>T;p.(Arg405Cys)	Heterozygous	G6PD	ENST00000393562.2:c.653C>T;p.(Ser218Phe)	Hemizygous	NA	NA	NA	NA	Unpublished
F8752	CGM-2022-3	Feeding difficulties; Hyperinsulinemia; Global developmental delay; Sepsis; ?Visual impairment; Cough; Hypoglycemia; Dehydration	Hyperinsulinemic hypoglycemia, familial, 1/Leber congenital amaurosis 5	256450/604537	ABCC8	NM_000352.6:c.563A>G;p.(Asn188Ser)	Homozygous	LCA5	NM_001122769.3:c.386delT;p.(Leu129Argfs*2)	Homozygous	NA	NA	NA	NA	Unpublished
F8786	21DG0703	Hyperinsulinemia; Bilateral sensorineural hearing impairment; Cardiomegaly (mild); Anemia	Usher syndrome, type 1C/Hyperinsulinemic hypoglycemia, familial, 1	276904/256450	ABCC8	ABCC8 (deletion of exon 1 to 22) chr11:17431534-17554222del	Homozygous	USH1C	USH1C (deletion of exon 1-3) chr11:17431534-17554222del	Homozygous	NA	NA	NA	Contiguous gene deletion	Unpublished
F4906	15DG0633	Global developmental delay; Hypertelorism; Epicanthus; Downslanted palpebral fissures; Short neck	Hamamy syndrome/Retinitis pigmentosa 45	611174/613767	IRX5	NM_005853.6:c.805dup;p.(Arg269Profs*187)	Homozygous	CNGB1	NM_001297.5:c.2957A>T;p.(Asn986Ile)	Homozygous	NA	NA	NA	NA	8
F5139	15DG1339	Microcephaly; Global developmental delay	Severe progressive microcephaly and dev delay (unsolved)/Retinitis pigmentosa 45	613767/NA	NA	NA	NA	CNGB1	NM_001297.5:c.2957A>T;p.(Asn986Ile)	Homozygous	NA	NA	NA	Partially solved	Unpublished
F3885	13DG2203	Tetraphocomelia, Preauricular skin tag, Low-set ears, Single transverse palmar crease, High, narrow palate, Caudal appendage, Anteriorly placed anus, Long penis (unsolved)	Spinocerebellar ataxia, autosomal recessive 23/phocomelia (unsolved)	616949/NA	TDP2	NM_016614.3:c.807+1G>T,r.640_807del;p.(Asn214_Glu269del)	Homozygous	NA	NA	NA	NA	NA	NA	Partially solved (TDP2 erroneously linked to phocomelia)	39
F6159	18DG0464	Muscular dystrophy; Cardiomyopathy; Loss of ability to walk	Duchenne muscular dystrophy/Hemolytic anemia, G6PD deficient (favism)	310200/300908	DMD	chrX: (32235180+1_32305646-1)_(32305818+1_32328199-1)	Hemizygous	G6PD	ENST00000393562.2:c.233T>C;p.(Ile78Thr)	Hemizygous	NA	NA	NA	NA	Unpublished
F5933	17DG0854	Hydranencephaly; Lymphedema; Abnormality of the cerebral cortex; Facial dysmorphism; Papilledema	?Intellectual developmental disorder, X-linked 100 (phenotypic expansion)/Hydranencephaly and lymphedema (unsolved)	300923/NA	KIF4A	NM_012310.5:c.1674+1G>A	Hemizygous	NA	NA	NA	NA	NA	NA	Partially solved	10
F8564	21DG0061	Abnormal facial shape; Abnormal heart morphology; Agenesis of corpus callosum; Narrow forehead; Micrognathia; Microphthalmia; Iris coloboma; Corneal opacity; Pulmonary atresia; Ventricular septal defect; Right aortic arch; Postaxial polydactyly; Respiratory distress; Hydronephrosis; ?Diabetes insipidus	Metabolic encephalomyopathic crises, recurrent, with rhabdomyolysis, cardiac arrhythmias, and neurodegeneration/Ciliopathy (unsolved)	616878/NA	TANGO2	NM_152906.7:c.418C>T;p.(Arg140*)	Homozygous	NA	NA	NA	NA	NA	NA	Partially solved	195
F6271	Fetus of PSMMC0037	Generalized edema; Abnormal shaped skull; Congenital heart disease; Low albumin and creatine levels	Asparagine synthetase deficiency/Arterial calcification (unsolved)	615574/NA	ASNS	NM_001673.5:c.1219C>T;p.(Arg407*)	Parents are heterozygous	NA	NA	NA	NA	NA	NA	NA	261
F3134	12DG2078	Intrauterine growth retardation; ?Motor delay; Feeding difficulties; Weak voice; Short neck; Mild microcephaly; Hirsutism; Low posterior hairline; Absent facial folds; Narrow forehead; Low-set ears; Bulbous nose; Long philtrum; Abnormality of the mouth; Thin upper lip vermilion; Bilateral ptosis; High, narrow palate; Webbed neck; Muscle weakness; Micrognathia; Misalignment of teeth	Klippel-Feil syndrome 4, autosomal recessive, with myopathy and facial dysmorphism/Diabetes mellitus, insulin-resistant, with acanthosis nigricans	616549/610549	MYO18B	NM_032608.7:c.6905C>A;p.(Ser2302*)	Homozygous	INSR	NM_000208.2:c.433C>T;p.(Arg145Cys)	Homozygous	NA	NA	NA	NA	118
F3612	13DG1395	Microcephaly; Micrognathia; Malar hypoplasia; Low-set ears; Wide nasal bridge; Cleft palate; Short neck; Dysplastic radii; Absent thumb(Agenesis of the right thumb, Hypoplastic left thumb); Clinodactyly; Joint contractures	Novel/ Hemolytic anemia, G6PD deficient (favism)	NA/300908	a	a	Homozygous	G6PD	ENST00000393562.2:c.233T>C;p.(Ile78Thr)	Hemizygous	NA	NA	NA	NA	2
F4138	14DG0599	Epileptic encephalopathy	Hemolytic anemia, G6PD deficient (favism)/ Epileptic encephalopathy (Novel)	300908/ NA	G6PD	ENST00000393562.2:c.233T>C;p.(Ile78Thr)	Homozygous	a	a	Homozygous	NA	NA	NA	NA	Unpublished
F3908	13DG2291	Microcephaly; Brain Atrophy	Hemolytic anemia, G6PD deficient (favism)/ Microcephaly and neuroatrophy phenotype (unsolved)	300908	G6PD	ENST00000393562.2:c.233T>C;p.(Ile78Thr)	Hemizygous	NA	NA	NA	NA	NA	NA	Partially solved	Unpublished
F4424	14DG1743	Delayed fine motor development; Expressive language delay; Clinodactyly	Hemolytic anemia, G6PD deficient (favism)/ Intellectual disability phenotype (unsolved)	300908	G6PD	ENST00000393562.2:c.233T>C;p.(Ile78Thr)	Hemizygous	NA	NA	NA	NA	NA	NA	Partially solved	Unpublished
F6352	PSMMC0175	Sepsis; Febrile seizures; Atrial septal defect; Patent ductus arteriosus; Systolic heart murmur	Hemolytic anemia, G6PD deficient (favism)/ Seizures phenotype (unsolved)	300908/ NA	G6PD	ENST00000393562.2:c.233T>C;p.(Ile78Thr)	Hemizygous	NA	NA	NA	NA	NA	NA	Partially solved	Unpublished
F8214	CGM2020-00047	Aplastic anemia; Neutropenia; Hepatitis; Mood swings; Anxiety; Abnormal glucose-6-phosphate dehydrogenase level	Hemolytic anemia, G6PD deficient (favism)/ Aplastic anemia (unsolved)	300908/ NA	G6PD	ENST00000393562.2:c.653C>T;p.(Ser218Phe)	Homozygous	NA	NA	NA	NA	NA	NA	Partially solved	Unpublished
F5028	15DG0994	Dandy-Walker malformation; Pachygyria; Seizures; Bilateral retinal coloboma; Secundum atrial septal defect; Patent ductus arteriosus; Coloboma; Intrauterine growth retardation; Respiratory distress; Oligohydramnios; Ventriculomegaly; Intracerebral periventricular calcifications; Fetal distress; Abnormal facial shape; Microcephaly; Unconjugated hyperbilirubinemia; Neonatal sepsis; Bradycardia; Cry…	CCNH-related neurodevelopmental disorder/ Hemolytic anemia, G6PD deficient (favism)	NA/ 300908	CCNH	NM_001239.4:c.428T>A;p.(Ile143Lys)	Homozygous	G6PD	ENST00000393562.2:c.233T>C;p.(Ile78Thr)	Hemizygous	NA	NA	NA	NA	95
F6171	18DG0554	Microcephaly; Delayed gross motor development; Rod-cone dystrophy; Acrocyanosis; Generalized hypotonia; Neck muscle weakness; EEG with generalized epileptiform discharges	Retinitis pigmentosa (unsolved)/ Global developmental delay with skin phenotype (unsolved)	NA/NA	NA	NA	NA	NA	NA	NA	NA	NA	NA	NA	Unpublished
F899	10DG0372	Intellectual disability; Delayed speech and language development; Short stature; Hypertension; Specific learning disability	Turner syndrome/ Intellectual disability (unsolved)	NA	Genomic rearrangement	Chromosome X deletion	NA	NA	NA	NA	NA	NA	NA	NA	Unpublished
F2550	12DG0068	Bilateral colobomatous microphthalmia; Developmental delay; Intellectual disability	Intellectual disability/ Bilateral colobomatous microphthalmia (unsolved)	NA/NA	Genomic rearrangement	Large deletion 15q13.1-q13.2 (15:28958779-30369944) of 1411bp	Heterozygous	NA	NA	NA	NA	NA	NA	NA	14
F8393	20DG1066	Hearing impairment; White forelock; Global developmental delay; Motor delay; Intellectual disability, mild; Specific learning disability; Aortic valve stenosis; Abnormal facial shape	Williams-Beuren syndrome/ Deafness, white forelock, dysmorphic faces (unsolved)	194050/NA	Genomic rearrangement	7q11 deletion	Heterozygous	NA	NA	NA	NA	NA	NA	NA	Unpublished
F4261	14DG1134	Aplasia involving bones of the upper limbs; Abnormality of the pulmonary veins; Abnormal facial shape; Absent radius; Abnormal heart morphology; Atrial septal defect; Ventricular septal defect; Sepsis; Cardiac arrest; Seizure; Feeding difficulties; Choking episodes; Nasogastric tube feeding in infancy; Ankyloglossia; Aspiration pneumonia; Microcephaly; Short stature; Failure to thrive; Abnormal f…	Holt-Oram syndrome/Ulnar-mammary syndrome and contiguous gene deletion	181450/142900	TBX3 and TBX5	Chr12:113120652-115362584del (2,241,932bp spanning 20 genes including TBX3 and TBX5)	Heterozygous (De novo)	NA	NA	NA	NA	NA	NA	NA	162, 47, 49
F892	10DG0351	Epicanthal folds, Strabismus, Redundant neck skin, Hypertonia, Microcephaly, Widely-spaced nipples, Developmental delay, Webbing of the neck, Micrognathia, TSH elevated, Global developmental delay, Low posterior hairline	ADRA2B-related neurodevelopmental disorder/ Turner syndrome	NA/ 313000	ADRA2B	NM_000682.7:c.664C>T;p.(Arg222*)	Homozygous	Solved by Karyotype	Chr X deletion	NA	NA	NA	NA	NA	133
F3370	13DG0312	Cataract, Generalized myoclonic seizures, Rectoperineal fistula, Abnormality of the globus pallidus Multiple joint dislocation, Short stature, Abnormal facial shape, Global developmental delay, Premature birth, Talipes equinovarus, Overlapping fingers, Osteopenia, Abnormality of the anus	Multiple joint dislocations, short stature, craniofacial dysmorphism, with or without congenital heart defects/ Pyridoxamine 5'-phosphate oxidase deficiency	245600/610090	B3GAT3	NM_012200.4:c.245C>T;p.(Pro82Leu)	Homozygous	PNPO	NM_018129.4:c.673C>T;p.(Arg225Cys)	Homozygous	NA	NA	NA	NA	Unpublished
F2938	PSMMC0080	Phimosis; Abnormal heart morphology; Ventricular septal defect; Hydronephrosis; Malar flattening; Blepharophimosis; Low hanging columella; Everted lower lip vermilion; Camptodactyly; Decreased palmar creases; Toe syndactyly	Van den Ende-Gupta syndrome/ Down syndrome	600920/ 190685	SCARF2	NM_182895.5:c.190T>C;p.(Cys64Arg)	Homozygous	Solved by Karyotype	47XY	NA	NA	NA	NA	NA	Unpublished
F4216	14DG0915	Arthrogryposis multiplex congenita, Abnormal facial shape, Intracranial hemorrhage, Knee dislocation (Rt), Congenital bilateral hip dislocation, Congenital contracture, Seizure	COL2A1-related arthrogryposis/ von Willebrand disease, type 3	NA/ 277480	COL2A1	NM_001844.5:c.985C>T;p.(Pro329Ser)	Homozygous	VWF	NM_000552.5:c.4705C>T;p.(Arg1569Cys)	Homozygous	NA	NA	NA	NA	Unpublished
F5878	17DG0769	Muscular dystrophy, Global developmental delay, Neonatal hypotonia, Nephrotic syndrome, Plagiocephaly, Open bite, Scoliosis, Cafe-au-lait spot, Areflexia	SYNPO-related nephrotic syndrome/ Muscular dystrophy, limb-girdle, autosomal recessive 23	NA/ 618138	SYNPO	NM_001166209.1:c.2540C>T;p.(Pro847Leu)	Homozygous	LAMA2	NM_000426.4:c.2096G>T;p.(Arg699Met)	Homozygous	NA	NA	NA	NA	8, 57
F9145	PSMMC0442	Hydrocephalus; Seizure; Global developmental delay; Strabismus; Hip dysplasia; Craniosynostosis; Meningitis; Abnormal heart morphology (minor and corrected); Plagiocephaly; Dolichocephaly; Facial asymmetry; Proptosis (mild); Depressed nasal bridge	Thrombocythemia 2/ Neurodevelopmental disorder (Unsolved)	601977/ NA	MPL	NM_005373.3:c.317C>T;p.(Pro106Leu)	Homozygous	NA	NA	NA	NA	NA	NA	Partially solved	Unpublished
F9239	PSMMC0471	Craniosynostosis; Umbilical hernia; Secundum atrial septal defect; Localized skin lesion; Turricephaly; Wide anterior fontanel; Upslanted palpebral fissure; Micrognathia; Joint laxity; Global developmental delay; Delayed ability to walk with support; Delayed self-feeding during toddler years; Turricephaly; Saggy cheeks; Short nose; Short columella; Upslanted palpebral fissure	Ehlers-Danlos syndrome, classic-like, 2/ Deafness, autosomal recessive 84B	618000/ 614944	AEBP1	NM_001129.5:c.1630+1G>A	Homozygous	OTOGL	NM_173591.5:c.2310dup;p.(Asn771*)	Homozygous	NA	NA	NA	NA	Unpublished
(a) denotes a novel gene that is the subject of a future publication.
