# Supplementary material for: Diagnostic implications of pitfalls in causal variant identification based on 4577 molecularly characterized families
Source: Nat Commun. 2023 Aug 29;14:5269. doi: 10.1038/s41467-023-40909-3 (PMC10465531; doi:10.1038/s41467-023-40909-3)
Supplement: Supplementary file 9 — Supplementary Data 6 [file 41467_2023_40909_MOESM9_ESM.xlsx]

## Sheet: Sheet1
Justification	Pedigree name	ID number	Disease Name	Disease OMIM ID	Phenotype	Gene	Variant	Zygosity	Reference
Erroneously high CK level misled the diagnosis	F35	08DG00089	Mucolipidosis IV	252650	Hypertonia; Muscular dystrophy; Global developmental delay; Corneal opacity; Abnormality of corneal epithelium; Encephalopathy; Cerebral palsy; Hyperintensity of cerebral white matter on MRI; Abnormality of refraction; Exotropia; Skeletal muscle atrophy; Coarse facial features; Abnormal myelination; Highly elevated creatine phosphokinase; Abnormal facial shape; Hyperreflexia; Abnormality of eye m…	MCOLN1	NM_020533.3:c.1336G>A;p.(Val446Met)	Homozygous	3
Inadequate phenotyping at the time of analysis	F463	09DG00774	Raine Syndrome	259775	Wide anterior fontanelle; Hypotelorism; Hypoplastic nasal bridge; Small nose with bilateral choanal atresia; Low set posteriorly rotated ears; Long philtrum with thin vermilion border of upper lip; High arched palate; Short neck; Clinodactyly; Male genitalia with bilateral cryptorchidism; Lissencephaly; Cortical atrophy; Cortical dysplasia; Subcortical white matter calcifications; Cavum septum pe…	FAM20C	NM_020223.4:c.1225C>T;p.(Arg409Cys)	Homozygous	3
Erroneously reported negative SMA testing misled the diagnosis	F1278	10DG1512	Spinal muscular atrophy-1	253300	Spinal Muscular Atrophy	SMN1	Deletion of exon 7	Homozygous	Unpublished
Clinically misdiagnosed as Sjogren-Larsson syndrome	F3512	13DG0920	Encephalopathy, progressive, early-onset, with brain atrophy and thin corpus callosum	617193	Ichthyosis; Spasticity	TBCD	NM_005993.5:c.1423G>A;p.(Ala475Thr)	Homozygous	Unpublished
Clinically misdiagnosed as Knobloch syndrome	F4715	15DG0095	Muscular dystrophy-dystroglycanopathy (congenital with brain and eye anomalies), type A, 6	613154	Aplasia cutis congenita of scalp; Retinal degeneration; Abnormality of the anterior segment of the globe	LARGE1	NM_133642.5:c.2151C>G;p.(Phe717Leu)	Homozygous	Unpublished
Clinically misdiagnosed as aphonia	F6167	18DG0525	Urbach-Wiethe disease	247100	Hoarse voice	ECM1	NM_001202858.1:c.1132C>T;p.(Gln351*)	Homozygous	221
Clinically misdiagnosed as dyskeratosis congenita	F6454	18DG0966	Methylmalonic aciduria and homocystinuria, cblF type	277380	Pancytopenia; Short stature; Abnormality of skin pigmentation; Reticular hyperpigmentation; Palmoplantar hyperkeratosis; Leukopenia; Decreased mean corpuscular volume	LMBRD1	NM_018368.4:c.1156C>T;p.(Arg386*)	Homozygous	230
Clinically misdiagnosed as HIE based on typical MRI findings	F8078	20DG0456	Kleefstra syndrome 1	610253	Epileptic encephalopathy; Severe global developmental delay; Progressive microcephaly; Seizure; Brain atrophy; Underdeveloped supraorbital ridges; Upslanted palpebral fissure (slight); Sloping forehead; Muscular hypotonia of the trunk; Cafe-au-lait spot	EHMT1	Microduplication involving CACNA1B gene and a part of EHMT1 gene	Heterozygous	Unpublished
Erroneously reported negative FXN repeat expansion misled the diagnosis	F5288	15DG1935	Friedreich ataxia with retained reflexes	229300	Hypertrophic cardiomyopathy; Titubation; Progressive ataxia; Unsteady gait; Cerebellar ataxia; Obesity; Truncal ataxia; Titubation; Gait ataxia; Loss of deep tendon reflexes; eqivocal plantar reflexes; Heart murmur; Increased LDL cholesterol; Increased total cholesterol; Nystagmus; Abnormality of vitamin E metabolism; Motor delay	FXN	>65 GAA repeats	Homozygous	Unpublished
Clinically misdiagnosed as OI due to repeated fractures and poor dentition	F37	15DG2215	Osteopetrosis, autosomal recessive 3, with renal tubular acidosis	259730	Osteopetrosis	CA2	NM_000067.2:c.232+1G>A	Homozygous	3
One cousin was recruited as erroneously labeled as affected by the same disease	F2492	11DG2437	Novel	NA	Abnormality of lysosomal metabolism	a	a	Homozygous	Unpublished
Leukemia misled the diagnosis	F6921	19DG1300	Rafiq syndrome	614202	Intellectual disability (moderate); Abnormal facial shape; Micrognathia; Sparse lateral eyebrow; Thin upper lip vermilion; Truncal obesity; Scoliosis; Leukemia	MAN1B1	NM_016219.5:c.1376del;p.(Gly459Alafs*12)	Homozygous	Unpublished
Clinically misdiagnosed as ciliopathy	F5582	16DG0717	CPT II deficiency, infantile (phenotypic expansion)	600649	Hydrocephalus; Dandy-Walker malformation; Polycystic kidney dysplasia	CPT2	NM_000098.3:c.240_241del;p.(Glu81Thrfs*7)	Homozygous	87
Normal asparagine level misled the diagnosis	F5397	15DG2485	Asparagine synthetase deficiency	615574	Asymmetric ventricles; Abnormality of the cerebrospinal fluid; Brain atrophy; Mild global developmental delay; Generalized hypotonia; Abnormal facial shape; Small hand	ASNS	NM_001673.5:c.28A>C;p.(Ser10Arg)	Homozygous	95, 10, 261
Clinically misdiagnosed as primary ciliary dyskinesia	F4150	14DG0644	Immunodeficiency-centromeric instability-facial anomalies syndrome 2	614069	Immunodeficiency with bronchitis and sinusitis; IgG deficiency; Facial dysmorphism	ZBTB24	NM_014797.3:c.1492_1493del;p.(Gln498Valfs*15)	Homozygous	Unpublished
(a) denotes a novel gene that is the subject of a future publication.
