# Supplementary material for: Diagnostic implications of pitfalls in causal variant identification based on 4577 molecularly characterized families
Source: Nat Commun. 2023 Aug 29;14:5269. doi: 10.1038/s41467-023-40909-3 (PMC10465531; doi:10.1038/s41467-023-40909-3)
Supplement: Supplementary file 10 — Supplementary Data 7 [file 41467_2023_40909_MOESM10_ESM.xlsx]

## Sheet: Sheet1
Gene	Disease Name	OMIM ID	Variant	Zygosity	# of families in original paper	Family IDs	Reference of the molecular diagnosis	Independent confirmation	Reference of the independent confirmation
ADAT3	Neurodevelopmental disorder with brain abnormalities, poor growth, and dysmorphic facies	615286	NM_138422.4:c.430G>A;p.(Val144Met)	Homozygous	9	F4, F387, F619, F771, F1321, F1793, F2053, F2282, F3190	63	NA	NA
KIAA1549	Retinitis pigmentosa 86	618613	NM_001164665.2:c.2399_2400insAA;p.(Glu801Metfs*9)/NM_001164665.2:c.3475C>T;p.(Gln1159*)	Homozygous	1	F56	18	F9299	Unpublished
NECAP1	Developmental and epileptic encephalopathy 21	615833	NM_015509.4:c.142C>T;p.(Arg48*)	Homozygous	1	F73	247	NA	NA
METTL23	Intellectual developmental disorder, autosomal recessive 44	615942	ENST00000341249.6:c.169_172delCACT;p.(His57Valfs*11)	Homozygous	1	F93	266	NA	NA
PTPN23	Neurodevelopmental disorder and structural brain anomalies with or without seizures and spasticity	618890	NM_015466.4:c.3995G>T;p.(Arg1332Leu)	Homozygous	1	F116	7	NA	NA
DNAJC17	DNAJC17-related retinal dystrophy	NA	NM_018163.3:c.681G>A;r.601_681del;p.(Tyr201_Ala227del)/NM_018163.3:c.898delG;p.(Glu300Argfs*23)	Homozygous	1	F156	1	F6587	Unpublished
ARV1	Developmental and epileptic encephalopathy 38	617020	NM_022786.3:c.565G>A;p.(Gly189Arg)	Homozygous	2	F170, F5356	7	NA	NA
CADPS	CADPS-related nonketotic hypoglycemia	NA	NM_003716.4:c.442-1G>C	Homozygous	1	F196	2	NA	NA
XRCC2	?Fanconi anemia, complementation group U	617247	NM_005431.2:c.643C>T;p.(Arg215*)	Homozygous	1	F207	80	F6006	21
POC1A	Short stature, onychodysplasia, facial dysmorphism, and hypotrichosis/Renal tubular dysgenesis	614813	NM_015426.5:c.241C>T;p.(Arg81*)	Homozygous	4	F227, F427, F897, F1193	17	NA	NA
AGK	Cataract 38, autosomal recessive	614691	NM_018238.4:c.424-3C>G	Homozygous	1	F229	88	NA	NA
IGFBP7	Retinal arterial macroaneurysm with supravalvular pulmonic stenosis	614224	NM_001553.3:c.830-1G>A;r. 830_850del;p.(Gly277_Gln279delinsAlaPheLysAsnAsp)	Homozygous	8	F253, F254, F412, F413, F414, F708, F875, F1468	44	NA	NA
TMEM38B	Osteogenesis imperfecta, type XIV	615066	NM_018112.3:c.455_542del;p.(Gly152Alafs*5)	Homozygous	4	F256, F1971, F1979, F2619	74	NA	NA
FBXL4	Mitochondrial DNA depletion syndrome 13 (encephalomyopathic type)	615471	ENST00000369244.2:c.1703G>C;p.(Gly568Ala)	Homozygous	3	F271, F895, F1786	62	NA	NA
C12orf4	Intellectual developmental disorder, autosomal recessive 66	618221	NM_020374.4:c.637_638insAAAC;p.(Gln214Thrfs*31)/NM_ 020374.2:c.1566+1G>T	Homozygous/Homozygous	1	F276	7	F5418	21
LARP7	Alazami syndrome	615071	NM_016648.4:c.1024_1030dupAAGGATA;p.(Thr344Lysfs*9)	Homozygous	1	F400	149	NA	NA
MFF	Encephalopathy due to defective mitochondrial and peroxisomal fission 2	617086	NM_001277062.2:c.112C>T;p.(Gln38*)	Homozygous	1	F465	55	NA	NA
DGKQ	DGKQ-related congenital glaucoma	NA	NM_001347:c.1148C>T;p.(Thr383Met)	Homozygous	1	F564	4	NA	NA
PIGC	Glycosylphosphatidylinositol biosynthesis defect 16	617816	NM_002642.4:c.659T>C;p.(Leu220Pro)	Homozygous	1	F604	119	NA	NA
TCTN2	?Meckel syndrome 8	613885	NM_024809.5:c.1506-2A>G	Homozygous	1	F629	228	NA	NA
LRPAP1	Myopia 23, autosomal recessive	615431	NM_002337.4:c.863_864delTC;p.(Ile288Argfs*118)	Homozygous	4	F655, F1904, F2294, F2642	70	NA	NA
FRRS1L	Developmental and epileptic encephalopathy 37	616981	ENST00000561981.2:c.961C>T;p.(Gln321*)	Homozygous	2	F658, F5109	182	NA	NA
OPLAH	5-oxoprolinase deficiency	260005	NM_017570.5:c.2608dup;p.(His870Profs*92)	Homozygous	1	F680	240	NA	NA
ISLR2	ISLR2-related congenital hydrocephalus, arthrogryposis and abdominal distension	NA	NM_020851.3:c.1660delT;p.(Trp554Glyfs*40)	Homozygous	1	F772	249	NA	NA
ATP6V1E1	Cutis laxa, autosomal recessive, type IIC	617402	NM_001696.4:c.634C>T;p.(Arg212Trp)	Homozygous	1	F849	24	NA	NA
NUDT2	Intellectual developmental disorder with or without peripheral neuropathy	619844	NM_001161.5:c.34C>T;p.(Arg12*)	Homozygous	1	F850	3	NA	NA
NEK9	APUG	614262	NM_033116.6:c.2042G>A;p.(Arg681His)	Homozygous	1	F873	2	NA	NA
ACBD5	Retinal dystrophy with leukodystrophy	618863	NM_145698.5:c.1205-1G>A	Homozygous	1	F922	18	NA	NA
MYO10	MYO10-related microphthalmia	NA	NM_012334.2:c.1956dupT;p.(Val653Cysfs*35)	Homozygous	1	F977	14	F4716	Unpublished
TTC26	Biliary, renal, neurologic, and skeletal syndrome	619534	NM_024926.4:c.1331C>T;p.(Pro444Leu)	Homozygous	7	F986, F5004, F5392, F5677, F5718, F5982, F6759	203	NA	NA
DPH1	Developmental delay with short stature, dysmorphic facial features, and sparse hair	616901	ENST00000263083.6:c.701T>C;p.(Leu234Pro)	Homozygous	1	F1109	7	NA	NA
RIC1 (KIAA143)	CATIFA syndrome	618761	NM_020829.4:c.3794G>C;p.(Arg1265Pro)	Homozygous	1	F1235, F5386	25	NA	NA
IFT27	Bardet-Biedl syndrome 19	615996	NM_001177701.3:c.299G>A;p.(Cys100Tyr)	Homozygous	1	F1245	26	NA	NA
NRP1	NRP1-related truncus arteriosus	NA	NM_003873.7:c.248+2T>G,r.74_248del;p.(Asp25Glyfs*25)	Homozygous	1	F1266	30	NA	NA
ERLIN2	Spastic paraplegia 18, autosomal recessive	611225	NM_007175:c.(?_-30)_(-16+1_-15-1)del	Homozygous	1	F1270	36	NA	NA
TBCK	Hypotonia, infantile, with psychomotor retardation and characteristic facies 3	616900	NM_001163435.3:c.1897+1G>A	Homozygous	1	F1323	7	NA	NA
INO80	INO80-related microcephaly	NA	NM_017553.3:c.1501T>C;p.(Ser501Pro)	Homozygous	1	F1341	7	NA	NA
DNASE1L3	Systemic lupus erythematosus 16	614420	NM_004944.4:c.641delT;p.(Trp215Glyfs*2)	Homozygous	7	F1378, F1379, F1683, F3775, F1685, F1713, F1714	40	NA	NA
RAB33B	Smith-McCort dysplasia 2	615222	NM_031296.3:c.136A>C;p.(Lys46Gln)	Homozygous	1	F1441	43	NA	NA
FARS2	Combined oxidative phosphorylation deficiency 14	614946	NM_006567.5:c.431A>G;p.(Tyr144Cys)	Homozygous	1	F1705	55	NA	NA
COG6	Shaheen syndrome	615328	NM_020751.3:c.1167-24A>G,r.1166_1167ins-1167-37_1167-2;p.?	Homozygous	1	F1772	61	NA	NA
ISCA2	Multiple mitochondrial dysfunctions syndrome 4	616370	NM_194279.4:c.229G>A;p.(Gly77Ser)	Homozygous	3	F1794, F3938, F3950	7	NA	NA
CDK9	CDK9-related neurodevelopmental disorder	NA	NM_001261.4:c.673C>T;p.(Arg225Cys)	Homozygous	1	F1795	2	F6003	21
CEP120	Short-rib thoracic dysplasia 13 with or without polydactyly	616300	NM_001375405.1:c.595G>C;p.(Ala199Pro)	Homozygous	3	F1826, F3647, F4257	60	NA	NA
NUP107	Galloway-Mowat syndrome 7	618348	NM_020401.4:c.303G>A;p.(Met101Ile)	Homozygous	1	F1827	7	NA	NA
CELSR2	CELSR2-related dysmorphia	NA	NM_001408.3:c.8235_8246dup;p.(Glu2749_Glu2752dup)	Homozygous	1	F1883	31	NA	NA
TBC1D32	TBC1D32-related OFD	NA	NM_152730.6:c.1372+1G>T	Homozygous	1	F1937	72	NA	NA
DLX5	?Split-hand/foot malformation 1 with sensorineural hearing loss	220600	NM_005221.6:c.533A>C;p.(Gln178Pro)	Homozygous	1	F1940	79	NA	NA
TENM3	?Microphthalmia, isolated, with coloboma 9/{Breast-ovarian cancer, familial, 2}	615145	NM_001080477.4:c.2083dup;p.(Thr695Asnfs*5)	Homozygous	1	F1988	77	NA	NA
LRBA	Immunodeficiency, common variable, 8, with autoimmunity	614700	NM_001364905.1:c.6624_6625del;p.(Glu2208Aspfs*3)	Homozygous	1	F2111	76	NA	NA
DONSON	Microcephaly, short stature, and limb abnormalities	617604	NM_017613.4:c.786-22A>G	Homozygous	6	F2197, F2272, F2460, F3679, F4555, F5334	85	NA	NA
MPDZ	Hydrocephalus, congenital, 2, with or without brain or eye anomalies	615219	NM_001378778.1:c.628C>T;p.(Gln210*)	Homozygous	2	F2268, F2699	91	F5606	96
DTHD1	DTHD1-related retinal dystrophy	NA	NM_001136536.5:c.2T>C;p.?	Homozygous	1	F2326	Unpublished	NA	NA
FKBP10	Bruck syndrome 1	259450	NM_021939.4:c.1016_1023dup;p.(Thr342Glyfs*26)	Homozygous	1	F2375	74	NA	NA
HIRA	HIRA-related neurodevelopmental disorder	NA	NM_003325.4:c.41A>G;p.(Lys14Arg)	Homozygous	1	F2498	3	NA	NA
MEOX1	Klippel-Feil syndrome 2	214300	NM_004527.4:c.94delG;p.(Ala32Profs*165)	Homozygous	1	F2568	107	NA	NA
UFC1	Neurodevelopmental disorder with spasticity and poor growth	618076	NM_016406.4:c.317C>T;p.(Thr106Ile)	Homozygous	1	F2595	3	F5739	110, 10
AGBL5	Retinitis pigmentosa 75	617023	NM_021831.6:c.826C>T;p.(Arg276Trp)	Homozygous	1	F2707	1	NA	NA
CTU2	Microcephaly, facial dysmorphism, renal agenesis, and ambiguous genitalia syndrome	618142	NM_001012759.3:c.873G>A;r.738_873del;p.(Thr247Alafs*21)	Homozygous	3	F2713, F4238, F4491	2	NA	NA
FAM149B1	Joubert syndrome 36	618763	NM_173348.2:c.356_357del;p.(Lys119Ilefs*18)	Homozygous	3	F2740, F3126, F5862	104	NA	NA
LOXL3	Myopia 28, autosomal recessive	619781	NM_032603.5:c.2027G>A;p.(Cys676Tyr)	Homozygous	1	F2827	112	NA	NA
XRCC4	Short stature, microcephaly, and endocrine dysfunction	616541	NM_003401.5:c.127T>C;p.(Trp43Arg)	Homozygous	1	F2829	38	NA	NA
DMBX1	DMBX1-related neurodevelopmental disorder	NA	ENST00000360032.3:c.352C>T;p.(Arg118Trp)	Homozygous	1	F2844	7	F6155	21
TMEM107	Meckel syndrome 13	617562	NM_183065.4:c.256+1G>A	Homozygous	2	F2881, F3971	42	NA	NA
CDH11	Elsahy-Waters syndrome	211380	NM_001797.4:c.999+1G>T	Homozygous	1	F2912	3	NA	NA
PTRH2	Infantile-onset multisystem neurologic, endocrine, and pancreatic disease	616263	NM_016077.5:c.254A>C;p.(Gln85Pro)	Homozygous	1	F2929	7	NA	NA
NCKAP1	NCKAP1-related intellectual disability	NA	NM_013436.5:c.3280G>T;p.(Glu1094*)	Heterozygous	1	F2965	8	NA	NA
SPDL1	SPDL1-related microcephaly	NA	NM_017785.5:c.1724_1747del;p.(Ser575_Thr582del)	Homozygous	1	F2995	7	NA	NA
SCLT1	SCLT1-related ciliopathy	NA	NM_144643.4:c.290+2T>C;p.(Lys79Valfs*4)	Homozygous	1	F3074	72	F5962,F7539,F4607	21, 152, Unpublished
MYO18B	Klippel-Feil syndrome 4, autosomal recessive, with myopathy and facial dysmorphism	616549	NM_032608.7:c.6905C>A;p.(Ser2302*)	Homozygous	3	F92, F3101, F3134	118	NA	NA
CDH16	CDH16-related retinal dystrophy	NA	NM_004062.4:c.950C>T;p.(Ala317Val)	Homozygous	1	F3112	1	NA	NA
PUS7	Intellectual developmental disorder with abnormal behavior, microcephaly, and short stature	618342	NM_019042.3:c.1507G>T;p.(Asp503Tyr)	Homozygous	2	F3136, F5640	95	NA	NA
MYSM1	Bone marrow failure syndrome 4	618116	NM_001085487.3:c.1168G>T;p.(Glu390*)	Homozygous	1	F3150	120	NA	NA
NKX6-2	Spastic ataxia 8, autosomal recessive, with hypomyelinating leukodystrophy	617560	NM_177400.3:c.487C>G;p.(Leu163Val)/NM_177400.3:c.195delC;p.(Arg66Glyfs*122)	Homozygous	1	F3285	125	F5669	8
TSEN15	Pontocerebellar hypoplasia, type 2F	617026	NM_052965.4:c.226T>G;p.(Trp76Gly)	Homozygous	1	F3318	7	NA	NA
ASTN2	ASTN2-related neurodevelopmental disorder	NA	NM_001365068.1:c.892G>C;p.(Asp298His)	Homozygous	1	F3334	166	NA	NA
FCRL4	FCRL4-related NIHF	NA	NM_031282.3:c.847+1G>A	Homozygous	1	F3354	113	NA	NA
GZF1	Joint laxity, short stature, and myopia	617662	NM_022482.5:c.1054dup;p.(Thr352Asnfs*50)	Homozygous	2	F3393, F4728	129	NA	NA
PRKD1	Congenital heart defects and ectodermal dysplasia	617364	NM_002742.3:c.1852C>T;p.(Arg618*)	Homozygous	1	F3397	30	NA	NA
SMG9	Neurodevelopmental disorder with intention tremor, pyramidal signs, dyspraxia, and ocular anomalies	619995	NM_019108.4:c.520_521delCC;p.(Pro174Argfs*12)	Homozygous	1	F3423	131	NA	NA
GAL3ST2	GAL3ST2-related Crohn's disease	NA	NM_022134.3:c.197C>T;p.(Thr66Met)	Homozygous	1	F3445	137	NA	NA
ZNF668	Neurodevelopmental disorder with poor growth, large ears, and dysmorphic facies	620194	NM_001172668.1:c.955C>T;p.(Gln319*)/NM_001172668.1:c.1111C>T;p.(Arg371*)	Homozygous	1	F3477	2	F7876	140
PPFIBP1	Neurodevelopmental disorder with seizures, microcephaly, and brain abnormalities	620024	NM_003622.4:c.1368_1369delGA;p.(Glu456Aspfs*3)	Homozygous	1	F3488	95	NA	NA
CHAF1B	CHAF1B-related intellectual disability	NA	NM_005441.3:c.496A>G;p.(Ile166Val)	Homozygous	1	F3492	7	NA	NA
FAM177A1	FAM177A1-related neurodevelopmental disorder	NA	NM_173607.5:c.366dup;p.(Trp123Metfs*16)	Homozygous	1	F3634	7	F9543	Unpublished
ATP13A1	ATP13A1-related neurodevelopmental disorder	NA	NM_020410.3:c.1045G>A;p.(Glu349Lys)	Homozygous	1	F3652	8	NA	NA
LRRCC1	LRRCC1-related ciliopathy	NA	NM_033402.5:c.105-1G>C;p.(Ser35Argfs*17)	Homozygous	1	F3664	31	NA	NA
PAXBP1	PAXBP1-related microcephaly	NA	NM_016631.4:c.1612C>T;p.(Arg538Cys)	Homozygous	1	F3736	Unpublished	NA	NA
KIAA1109	Alkuraya-Kucinskas syndrome	617822	NM_001384125.1:c.1557T>A;p.(Tyr519*)	Homozygous	1	F3758	7	NA	NA
KCTD3	KCTD3-related neurodevelopmental disorder	NA	NM_016121.5:c.1036_1073del;p.(Pro346Thrfs*4)	Homozygous	1	F3861	7	NA	NA
PLAA	Neurodevelopmental disorder with progressive microcephaly, spasticity, and brain anomalies	617527	NM_001031689.2:c.68dupG;p.(Leu24Profs*55)	Homozygous	1	F3917	31	NA	NA
NFASC	Neurodevelopmental disorder with central and peripheral motor dysfunction	618356	NM_001005388.3:c.1076G>C;p.(Arg359Pro)	Homozygous	1	F3927	8	NA	NA
C16orf90	C16orf90-related intellectual disability	NA	NM_001080524.1:c.159G>C;p.(Lys53Asn)	Homozygous	1	F3935	3	NA	NA
LACC1	LACC1-related Crohn's disease	618795	NM_001128303.1:c.850T>C;p.(Cys284Arg)	Homozygous	1	F4000	137	NA	NA
SLC25A42	Metabolic crises, recurrent, with variable encephalomyopathic features and neurologic regression	618416	NM_178526.5:c.871A>G;p.(Asn291Asp)	Homozygous	1	F4145	147	F6149	21
STX3	Retinal dystrophy and microvillus inclusion disease	619446	NM_004177.5:c.115-2A>G	Homozygous	NA	NA	NA	F4149, F6142	10, 21
TLE6	Preimplantation embryonic lethality	616814	NM_001143986.2:c.1529C>A;p.(Ser510Tyr)/NM_001143986.2:c.805_806del;p.(Lys269Glufs*51)	Homozygous	2	F4160, F4403	160	F8127	195
PLK4	Microcephaly and chorioretinopathy, autosomal recessive, 2	616171	NM_014264.5:c.1299_1303delTAAAG;p.(Phe433Leufs*6)	Homozygous	1	F4165	157	NA	NA
EXOC3L2	EXOC3L2-related ciliopathy	NA	NM_001382422.1:c.1577dupC;p.(Leu527Thrfs*25)	Homozygous	1	F4167	31	NA	NA
SLC39A14	Hypermanganesemia with dystonia 2	617013	NM_001128431.4:c.313G>T;p.(Glu105*)	Homozygous	1	F4219	3	NA	NA
EHBP1L1	EHBP1L1-related NIHF	NA	NM_001099409.3:c.3333_3346delinsAGAGTCAGTAGCA;p.(Arg1112Glufs*20)	Homozygous	2	F4247, F6125	49	NA	NA
C17orf61 (TMEM256)	C17orf61-related skeletal malformation	NA	NM_152766.5:c.244_265del;p.(Phe82Glufs*)	Homozygous	1	F4264	31	NA	NA
WDR4	Microcephaly, growth deficiency, seizures, and brain malformations	618346	ENST00000398208.2:c.509G>T;p.(Arg170Leu)	Homozygous	2	F4270, F4271	165	NA	NA
PCDHGA10	PCDHGA10-related seizure disorder	NA	NM_018913.2:c.823G>A;p.(Glu275Lys)	Homozygous	1	F4280	166	NA	NA
HYAL2	HYAL2-related Stickler-like syndrome	NA	NM_033158.4:c.749C>T;p.(Pro250Leu)	Homozygous	1	F4292	2	NA	NA
AEBP1	Ehlers-Danlos syndrome, classic-like, 2	618000	NM_001129.5:c.1630+1G>A	Homozygous	1	F4391	24	NA	NA
KDF1	?Ectodermal dysplasia 12, hypohidrotic/hair/tooth/nail type	617337	NM_152365.3:c.753C>A;p.(Phe251Leu)	Heterozygous	1	F4393	168	NA	NA
NUP214	NUP214-related neurodevelopmental disorder	NA	NM_005085.4:c.461;p.(Asp154Gly)	Homozygous	1	F4433	169	NA	NA
BLOC1S1, IPO8, MMP15, PLK1, RAP1GDS1, and ZNF699	Neurodevelopmental disorder with progressive spasticity and brain white matter abnormalities	619026	ENST00000334815.3:c.788C>G;p.(Thr263Arg)	Homozygous	1	F4453	170	NA	NA
ARMC9	Joubert syndrome 30	617622	NM_001352754.2:c.1027C>T;p.(Arg343Cys)	Homozygous	3	F4483, F5207, F5323	186	NA	NA
GNB5	Intellectual developmental disorder with cardiac arrhythmia	617173	NM_016194.4:c.368C>T;p.(Ser123Leu)	Homozygous	1	F4723	174	NA	NA
CENPJ	?Seckel syndrome 4	613676	NM_018451.5:c.125_126delAA;p.(Lys42Argfs*15)	Homozygous	1	F4733	95	NA	NA
CAPS2	CAPS2-related intellectual disability	NA	NM_032606.3:c.1490_1491delinsAA;p.(Gly497Glu)	Homozygous	1	F4884	3	NA	NA
SERPINA11	SERPINA11-related NIHF	NA	NM_001080451.2:c.643+1G>A	Homozygous	1	F4891	113	NA	NA
CEP295	CEP295-related ciliopathy	NA	NM_033395.2:c.2603delA;p.(Gln868Argfs*25)	Heterozygous	1	F4907	87	NA	NA
C3ORF17 (NEPRO)	Anauxetic dysplasia 3	618853	NM_015412.4:c.280C>T;p.(Arg94Cys)	Homozygous	1	F4950	39	F5350	21
GOLGA2	GOLGA2-related neurodevelopmental disorder	NA	NM_004486.6:c.1263_1266delGAGA;p.(Glu423Argfs*6)/NM_004486.6:c.1594_1595insACCG;p.(Arg532Hisfs*21)	Homozygous	1	F4977	180	F6147	21
CCNH	CCNH-related neurodevelopmental disorder	NA	NM_001239.4:c.428T>A;p.(Ile143Lys)	Homozygous	1	F5028	95	NA	NA
MOCS3	MOCS3-related neurodevelopmental disorder	NA	NM_014484.5:c.1027C>T;p.(Arg343*)	Heterozygous in parents	1	F5112	113	NA	NA
MYBPHL	MYBPHL-related NIHF	NA	NM_001010985.3:c.212T>G;p.(Val71Gly)	Homozygous	1	F5159	113	NA	NA
CAPN15	Oculogastrointestinal neurodevelopmental syndrome	619318	NM_005632.2:c.3083G>A;p.(Arg1028Lys)	Homozygous	1	F5203	185	NA	NA
MAP1B	Periventricular nodular heterotopia 9	618918	NM_005909.5:c.803G>A;p.(Gly268Glu)	Homozygous	1	F5211	95	NA	NA
PUS3	Neurodevelopmental disorder with microcephaly and gray sclerae	617051	NM_031307.4:c.1303C>T;p.(Arg435*)	Homozygous	1	F5237	188	NA	NA
PRPF19	PRPF19-related NIHF	NA	NM_014502.5:c.794A>G;p.(Lys265Arg)	Homozygous	1	F5273	113	NA	NA
ATOH1	ATOH1-related neurodevelopmental disorder	NA	NM_005172.2:c.211delG;p.(Gly71Alafs*36)	Homozygous	1	F5277	3	NA	NA
CNP	?Leukodystrophy, hypomyelinating, 20	619071	NM_033133.5:c.245C>T;p.(Ser82Leu)	Homozygous	1	F5324	191	NA	NA
KIF14	Microcephaly 20, primary, autosomal recessive	617914	NM_014875.3:c.4071G>A;r.3887_4071del;p.(Leu1296Trpfs*46)	Homozygous	1	F5329	193	NA	NA
SLC45A1	Intellectual developmental disorder with neuropsychiatric features	617532	NM_001080397.3:c.269T>C;p.(Ile90Thr)	Homozygous	1	F5385	3	NA	NA
FRMD3	FRMD3-related kidney disease	NA	NM_001375487.1:c.70C>T;p.(Arg24*)	Homozygous	1	F5405	154	NA	NA
TMEM94	Intellectual developmental disorder with cardiac defects and dysmorphic facies	618316	NM_014738.6:c.810del;p.(Asp270Glufs*10)	Homozygous	1	F5426	10	NA	NA
ZFAT	ZFAT-related dysmorphism syndrome	NA	NM_020863.4:c.1199G>A;p.(Arg400Gln)	Homozygous	1	F5428	8	NA	NA
FAM160B1	FAM160B1-related intellectual disability	NA	NM_020940.3:c.248T>C;p.(Leu83Pro)	Homozygous	1	F5435	3	NA	NA
MSN	Immunodeficiency 50	300988	NM_002444.3:c.1056delG;p.(Lys352Asnfs*73)	Hemizygous	NA	NA	NA	F5452	49
ARFGEF3	ARFGEF3-related neurodevelopmental disorder	NA	NM_020340.4:c.4541G>A;p.(Arg1514Gln)	Homozygous	1	F5460	3	NA	NA
UBE4A	Neurodevelopmental disorder with hypotonia and gross motor and speech delay	619639	NM_001204077.2:c.384G>A;p.(Trp128*)	Homozygous	1	F5500	197	NA	NA
AP3B2	Developmental and epileptic encephalopathy 48	617276	NM_001278512.2:c.1837del;p.(Glu613Serfs*182)	Homozygous	2	F5501, F5560	3	NA	NA
TRAF3IP2	?Candidiasis, familial, 8	615527	NM_147686.4:c.488_492del;p.(Leu163*)	Homozygous	1	F5512	154	NA	NA
DIP2C	DIP2C-related acromesomelia	NA	NM_014974.2:c.3283C>T;p.(Arg1095Trp)	Homozygous	1	F5514	39	NA	NA
PATL2	Oocyte maturation defect 4	617743	NM_001145112.1:c.1108G>A;p.(Gly370Arg)	Homozygous	2	F5527, F5768	198	NA	NA
LRRC34	LRRC34-related ciliopathy	NA	NM_001172779:c.199A>T;p.(Lys67*)	Homozygous	1	F5549	152	NA	NA
MICU2	MICU2-related ADHD	NA	NM_152726.3:c.42G>A;p.(Trp14*)	Homozygous	1	F5563	199	NA	NA
a	Novel	NA	a	Homozygous	2	F5644, F8441	Unpublished	NA	NA
SVOPL	SVOPL-related NIHF	NA	NM_001139456.2:c.663delT;p.(Phe221Leufs*28)	Homozygous	1	F5675	113	NA	NA
RSRC1	Intellectual developmental disorder, autosomal recessive 70	618402	NM_001271838.2:c.268C>T;p.(Arg90*)	Homozygous	1	F5685	154	NA	NA
ATXN2L	ATXN2L-related neurodevelopmental disorder	NA	ENST00000336783.4:c.3017C>T;p.(Pro1006Leu)	De novo	1	F5708	Unpublished	NA	NA
GAD1	Developmental and epileptic encephalopathy 89	619124	NM_000817.3:c.87C>G;p.(Tyr29*)	Homozygous	1	F5771	206	F6799	206
WDR83OS (C19orf56)	WDR83OS-related cholestasis	NA	NM_016145.3:c.156+1G>T;r.51_156del;p.(Arg17Serfs*2)	Homozygous	1	F5781	207	NA	NA
KIF12	Cholestasis, progressive familial intrahepatic, 8	619662	NM_138424.1:c.610G>A;p.(Val204Met)	Homozygous	3	F5803, F5938, F5935	207	F8219	6
USP53	Cholestasis, progressive familial intrahepatic, 7, with or without hearing loss	619658	NM_001371395.1:c.951delT;p.(Phe317Leufs*6)	Homozygous	1	F5804	207	NA	NA
KIF19	KIF19-related hydrocephalus	NA	NM_153209.4:c.788G>A;p.(Arg263His) and NM_153209.4:c.1906T>G;p.(Tyr636Asp)	Compound heterozygous	1	F5817	113	NA	NA
ALKBH8	Intellectual developmental disorder, autosomal recessive 71	618504	NM_138775.3:c.1651C>T;p.(Arg551*)	Homozygous	2	F5847, F6143	209	F6168	222
MDH1	?Developmental and epileptic encephalopathy 88	618959	NM_005917.4:c.359C>T;p.(Ala120Val)	Homozygous	1	F5866	211	NA	NA
ANKHD1	ANKHD1-related neurodevelopmental disorder	NA	NM_017747.3:c.7365dup;p.(His2456Serfs*13)	De novo	1	F5872	166	NA	NA
MADD	Neurodevelopmental disorder with dysmorphic facies, impaired speech and hypotonia	619005	NM_003682.3:c.593G>A;p.(Arg198His) and NM_003682.4:c.979C>T;p.(Arg327*)	Compound heterozygous	2	F5879, F5880	166	NA	NA
PPP1R21	Neurodevelopmental disorder with hypotonia, facial dysmorphism, and brain abnormalities	619383	NM_001135629.3:c.2182C>T;p.(Gln728*)/NM_001135629.3:c.427C>T;p.(Arg143*)	Homozygous	1	F5882	166	F6206	274
SLC12A2	Kilquist syndrome	619080	NM_001046.3:c.2617-2A>G	Homozygous	1	F5885	166	NA	NA
SLK	SLK-related neurodevelopmental disorder	NA	NM_014720.4:c.1414G>T;p.(Glu472*)	Homozygous	1	F5886	8	NA	NA
a	Novel	NA	a	Homozygous	2	F4631, F5936	Unpublished	NA	NA
ATN1	Congenital hypotonia, epilepsy, developmental delay, and digital anomalies	618494	NM_001940.3:c.3188T>G;p.(Leu1063Arg)	Heterozygous	3	F913, F5948, F5974	212	NA	NA
EXOSC9	Pontocerebellar hypoplasia, type 1D	618065	NM_005033.3:c.41T>C;p.(Leu14Pro)	Homozygous	1	F5956	49	NA	NA
UGDH	Developmental and epileptic encephalopathy 84	618792	NM_003359.4:c.950G>A;p.(Arg317Gln)	Homozygous	3	F5963, F6202, F8076	215	NA	NA
NEK10	Ciliary dyskinesia, primary, 44	618781	NM_199347.4:c.1869dupT;p.(His624Serfs*5)	Homozygous	3	F6122, F6192, F6208	216	NA	NA
ARL3	Joubert syndrome 35	618161	NM_004311.4:c.445C>T;p.(Arg149Cys)	Homozygous	1	F6137	218	NA	NA
HID1	Developmental and epileptic encephalopathy 105 with hypopituitarism	619983	NM_030630.3:c.2318dupC;p.(Val774Cysfs*11)	Homozygous	1	F6153	219	NA	NA
LSR	LSR-related cholestasis	NA	NM_205834.4:c.560A>G;p.(Glu187Gly)	Homozygous	1	F6157	207	NA	NA
TNFRSF9	TNFRSF9-related immunodeficiency	NA	NM_001561.6:c.325G>A;p.(Gly109Ser)	Homozygous	2	F6160, F6178	220	NA	NA
NUP160	?Nephrotic syndrome, type 19	618178	ENST00000378460.2:c.1179+5G>A;r.888_1073del;p.(Arg296_Arg358delinsSer)	Homozygous	1	F6161	49	NA	NA
PIGB	Developmental and epileptic encephalopathy 80	618580	NM_004855.5:c.463G>C;p.(Asp155His)	Homozygous	1	F6209	223	NA	NA
AKNA	AKNA-related immunodeficiency	NA	NM_001317950.2:c.1990C>T;p.(Gln664*)	Homozygous	1	F6217	139	NA	NA
LTBP1	Cutis laxa, autosomal recessive, type IIE	619451	NM_206943.4:c.1342C>T;p.(Gln448*)	Homozygous	1	F6219	227	NA	NA
CCDC96	CCDC96-related neurodevelopmental disorder	NA	NM_153376.3:c.120_121insCGAACCC;p.(Gly41Argfs*68)	Homozygous	1	F6364	87	NA	NA
TP73	Ciliary dyskinesia, primary, 47, and lissencephaly	619466	NM_005427.4:c.994C>T;p.(Gln332*)	Homozygous	3	F6474, F6512, F8503	235	NA	NA
AP1B1	Keratitis-ichthyosis-deafness syndrome, autosomal recessive	242150	NM_001127.4:c.38-1G>A;r.40del;p.(Glu14Argfs*5)	Homozygous	2	F6475, F6489	236	NA	NA
FAAH2	FAAH2-related neurodevelopmental disorder	NA	ENST00000374900.4:c.1175G>A;p.(Trp392*)	Hemizygous	1	F6477	49	NA	NA
TASP1	Suleiman-El-Hattab syndrome	618950	Deletion encompassing exons 5–11 of TASP1 (149.4 kb deletion)	Homozygous	3	F6485, F6486, F7861	231	NA	NA
SMG8	Alzahrani-Kuwahara syndrome	619268	ENST00000300917.5:c.623A>G;p.(His208Arg)	Homozygous	3	F6518, F6929, F6932	233	NA	NA
GOLGA3	GOLGA3-related ciliary dyskinesia	NA	NM_001172557.2:c.2972A>G;p.(Glu991Gly)	Homozygous	1	F6526	139	NA	NA
NLRP5	NLRP5-related female infertility	NA	NM_153447.4:c.2274_2275del;p.(Trp759Aspfs*4)	Homozygous	1	F6568	195	NA	NA
DALRD3	?Developmental and epileptic encephalopathy 86	618910	NM_001009996.3:c.1251C>A;p.(Tyr417*)	Homozygous	1	F6574	237	F9764	Unpublished
PLXNA2	PLXNA2-related neurodevelopmental disorder	NA	NM_025179.4:c.3603C>A;p.(Cys1201*)	Homozygous	2	F6322, F6325	224	NA	NA
CBX3	CBX3-related female infertility	NA	NM_016587.4:c.330+3A>G	Homozygous	1	F6655	195	NA	NA
NAA20	Intellectual developmental disorder, autosomal recessive 73	619717	NM_016100.5:c.160A>G;p.(Met54Val)	Homozygous	1	F6680	238	NA	NA
MFSD2A	Neurodevelopmental disorder with progressive microcephaly, spasticity, and brain abnormalities	616486	NM_032793.5:c.1386_1435del;p.(Gln462Hisfs*17)	Homozygous	3	F5035, F6800, F6910	242	NA	NA
BCAS3	Hengel-Maroofian-Schols syndrome	619641	NM_017679.5:c.2182C>T;p.(Gln728*)	Homozygous	1	F6924	243	NA	NA
IL6ST	Stuve-Wiedemann syndrome 2	619751	NM_002184.4:c.841C>T;p.(Arg281*)	Homozygous	1	F6934	244	NA	NA
NT5DC1	NT5DC1-related neurodevelopmental disorder	NA	NM_152729.3:c.1114T>C;p.(Ser372Pro)	Homozygous	1	F6301	Unpublished	NA	NA
SCYL2	Arthrogryposis multiplex congenita 4, neurogenic, with agenesis of the corpus callosum	618766	NM_017988.6:c.106C>T;p.(Arg36*)	Homozygous	1	F7093	248	NA	NA
HIPK4	HIPK4-related male infertility	NA	NM_144685.3:c.935C>T;p.(Ala312Val)	Homozygous	1	F7177	234	NA	NA
CEP350/ASZ1	CEP350-related male infertility and ASZ1-related male infertility	NA	NM_014810.5:c.4433A>G;p.(Tyr1478Cys)/ NM_130768.3:c.614G>T;p.(Gly205Val)	Homozygous/Homozygous	1	F7188	234	NA	NA
MMRN1	MMRN1-related male infertility	NA	NM_007351.2:c.3454G>A;p.(Glu1152Lys)	Homozygous	1	F7231	234	NA	NA
CCDC146	CCDC146-related male infertility	NA	NM_020879.3:c.748C>T;p.(Arg250Cys)	Homozygous	1	F7245	234	NA	NA
ELMO1	ELMO1-related male infertility	NA	ENST00000310758.4:c.620C>T;p.(Ser207Leu)	Homozygous	1	F7254	234	NA	NA
DAZL	{Spermatogenic failure, susceptibility to}	NA	NM_001351.4:c.571-1G>C	Homozygous	1	F7262	234	NA	NA
MAGEE2	MAGEE2-related male infertility	NA	NM_138703.5:c.1484G>A;p.(Trp495*)	Hemizygous	2	F7297, F7422	234	NA	NA
HORMAD1	HORMAD1-related male infertility	NA	NM_032132.5:c.260_262del;p.(Asp87del)	Homozygous	1	F7322	234	NA	NA
CCDC79	CCDC79-related male infertility	NA	NM_001136505.2:c.733G>A;p.(Gly245Arg)	Homozygous	1	F7337	234	NA	NA
SLC38A3	Developmental and epileptic encephalopathy 102	619881	NM_006841.6:c.1049C>A;p.(Ser350*)	Homozygous	1	F7551	246	NA	NA
ATG7	Spinocerebellar ataxia, autosomal recessive 31	619422	NM_001349232.2:c.1535T>C;p.(Leu512Pro)	Homozygous	1	F7776	250	NA	NA
ARFGEF1	Developmental delay, impaired speech, and behavioral abnormalities, with or without seizures	619964	NM_006421.4:c.2923_2924dup;p.(Cys976Phefs*6)	Heterozygous	1	F6401	226	NA	NA
MYH1	MYH1-related muscular dystrophy	NA	NM_005963.4:c.1295A>C;p.(Lys432Thr)	Homozygous	1	F7860	252	NA	NA
CEP131	CEP131-related male infertility	NA	NM_014984.4:c.13C>T;p.(Arg5Trp)	Homozygous	1	F7368	234	NA	NA
ESR2	?Ovarian dysgenesis 8	618187	NM_001214902.1:c.602G>T;p.(Cys201Phe)	Homozygous	1	F7369	234	NA	NA
DDX25	DDX25-related male infertility	NA	NM_013264.5:c.275C>T;p.(Pro92Leu)	Homozygous	1	F7398	234	NA	NA
CCDC68	CCDC68-related female infertility	NA	NM_025214.3:c.775dupA;p.(Ser259Lysfs*12)	Homozygous	1	F8022	195	NA	NA
CENPH	CENPH-related recurrent pregnancy loss	NA	NM_022909.4:c.635T>C;p.(Ile212Thr)	Homozygous	1	F8101	195	NA	NA
DPH5	Neurodevelopmental disorder with short stature, prominent forehead, and feeding difficulties	620070	ENST00000370109.3:c.521dupA;p.(Asn174Lysfs*10)	Homozygous	1	F8319	256	NA	NA
ASTL	?Oocyte maturation defect 11	619643	ENST00000342380.2:c.456-1G>A,r.456_637del;p.(Cys153Leufs*2)	Homozygous	1	F8342	255	NA	NA
WHSC1	Rauch-Steindl syndrome	619695	NM_001042424.3:c.2518+1G>A	Heterozygous	1	F9106	Unpublished	NA	NA
SIX6	Optic disc anomalies with retinal and/or macular dystrophy	212550	NM_007374.3:c.532_536del;p.(Asn178Profs*142)	Homozygous	1	F2745	103	NA	NA
a	Novel	NA	a	Homozygous	1	F5098	Unpublished	NA	NA
BMP8B	BMP8B-related female infertility	NA	NM_001720.5:c.913G>A;p.(Glu305Lys)	Homozygous	1	F7623	Unpublished	NA	NA
DNAH5	Ciliary dyskinesia, primary, 3, with or without situs inversus	608644	NM_001369.3:c.10415A>G;p.(Lys3472Arg)	Homozygous	1	F7745	Unpublished	NA	NA
DNAH6	DNAH6-related female infertility	NA	NM_001370.2:c.9260G>A;p.(Arg3087His)	Homozygous	1	F8377	Unpublished	NA	NA
a	Novel	NA	a	Homozygous	1	F9094	Unpublished	NA	NA
a	Novel	NA	a	Homozygous	1	F9104	Unpublished	NA	NA
DNAJB4	DNAJB4 -related rigid spine syndrome	NA	NM_007034.5:c.74G>A;p.(Arg25Gln)	Homozygous	1	F5569	Unpublished	NA	NA
GEMIN4	Neurodevelopmental disorder with microcephaly, cataracts, and renal abnormalities	617913	NM_015721.3:c.2452T>C;p.(Trp818Arg)	Homozygous	4	F169, F1044, F2509, F3651	7	F6124	21
DGAT1	?Diarrhea 7, protein-losing enteropathy type	615863	NM_012079.6:c.836T>C;p.(Leu279Pro)	Homozygous	1	F5751	21	F7116	Unpublished
PMEL	PMEL-related albinism	NA	NM_001384361.1:c.1657delG;p.(Val553Phefs*6)	Homozygous	1	F1903	69	NA	NA
a	Novel	NA	a	Homozygous	1	F681	Unpublished	NA	NA
a	Novel	NA	a	Homozygous	1	F6578	Unpublished	NA	NA
KIF26A	Cortical dysplasia, complex, with other brain malformations 11	620156	NM_015656.1:c.792dupC;p.(Val265Argfs*5)	Homozygous	2	F6495, F8241	254	NA	NA
a	Novel	NA	a	Homozygous	1	F4576	Unpublished	NA	NA
MYCBP2	MYCBP2-related neurodevelopmental disorder	NA	NM_015057.5:c.11888C>T;p.(Thr3963Ile)	Heterozygous (De novo)	1	F8237	253	NA	NA
MAN2A2	MAN2A2-related intellectual disability	NA	NM_006122.4:c.3301del;r.3301delG;p.(Val1101*)	Homozygous	1	F279	111	NA	NA
a	Novel	NA	a	Homozygous	1	F6116	Unpublished	NA	NA
a	Novel	NA	a	Homozygous	1	F4196	Unpublished	NA	NA
TXNDC15	Meckel syndrome 14	619879	NM_024715.4:c.672_686del;p.(Ser225_His229del)/NM_024715.4:c.103+1G>A	Homozygous	1	F1440, F4221	31	NA	NA
DOPEY2	DOPEY2-related neurodevelopmental disorder	NA	NM_005128.3:c.266dupT;p.(Ile90Tyrfs*3)	Heterozygous	1	F7661	49	NA	NA
a	Novel	NA	a	Homozygous	1	F4110	Unpublished	NA	NA
YARS1	Infantile-onset multisystem neurologic, endocrine, and pancreatic disease 2	619418	ENST00000373477.4:c.789C>A;p.(Phe263Leu)/ENST00000373477.4:c.1099C>T;p.(Arg367Trp)	Homozygous	1	F4140	95	F6936, F6965	245
UNC80	Hypotonia, infantile, with psychomotor retardation and characteristic facies 2	616801	NM_001371986.1:c.3787C>T;p.(Arg1263*)	Homozygous	3	F4961, F5291, F5295	179	NA	NA
ZNF407	SIMHA syndrome	619557	NM_017757.3:c.4514T>G;p.(Ile1505Ser)	Homozygous	1	F6552	Unpublished	NA	NA
NPNT	NPNT-related renal agenesis	NA	NM_001033047.3:c.714C>G;p.(Tyr238*)	Homozygous	NA	NA	NA	F6451	232
SIPA1L3	?Cataract 45	616851	NM_015073.3:c.1483G>A;p.(Glu495Lys)	Homozygous	NA	NA	NA	F890	Unpublished
PHC1	?Microcephaly 11, primary, autosomal recessive	615414	NM_004426.3:c.2974C>T;p.(Leu992Phe)	Homozygous	NA	NA	NA	F24	92
ABHD16A	Spastic paraplegia 86, autosomal recessive	619735	NM_021160.3:c.1058C>T;p.(Ala353Val)	Homozygous	1	F4505	Unpublished	NA	NA
MEIOB	?Spermatogenic failure 22	617706	NM_001163560.3:c.1218G>A;p.(=)	Homozygous	NA	NA	NA	F8757	Unpublished
SSFA2	SSFA2-related male infertility	NA	ENST00000431877.2:c.1696G>A;p.(Glu566Lys)	Homozygous	NA	NA	NA	F7199	Unpublished
a	Novel	NA	a	Homozygous	1	F6164	Unpublished	NA	NA
HCRT	?Narcolepsy 1	161400	NM_001524.1:c.17_18del;p.(Thr6Lysfs*?)	Homozygous	NA	NA	NA	F5957	21
CHEK1	CHEK1-related liver disease	NA	NM_001274.5:c.563C>G;p.(Pro188Arg)	Homozygous	1	F6166	Unpublished	NA	NA
CAMK4	CAMK4-related neurodevelopmental delay	NA	NM_001744.6:c.940C>G;p.(Gln314Glu)	Heterozygous (De novo)	1	F6743	Unpublished	NA	NA
a	Novel	NA	a	Homozygous	1	F7683	Unpublished	NA	NA
UNC5A	UNC5A-related neurodevelopmental disorder	NA	NM_133369.2:c.1550T>A;p.(Ile517Asn)	Homozygous	1	F8048	Unpublished	NA	NA
a	Novel	NA	a	Homozygous	1	F8576	Unpublished	NA	NA
GINS3	GINS3-related neurodevelopmental disorder	NA	NM_001126129.1:c.70G>A;p.(Asp24Asn)	Homozygous	1	F458	279	F9109	Unpublished
CYP51A1	CYP51A1-related syndromic cataract	NA	NM_000786.4:c.829C>T;p.(Arg277Cys)/NM_000786.4:c.695T>C;p.(Leu232Pro)	Homozygous	1	F1213	16	F5492	25
RAC1	Intellectual developmental disorder, autosomal dominant 48	617751	Gross deletion encompassing RAC1	Heterozygous	NA	NA	NA	F4529	162
ADAM22	Developmental and epileptic encephalopathy 61	617933	NM_001324418.2:c.2860C>T;p.(Arg954*)	Homozygous	NA	NA	NA	F5115	21
AGTPBP1	Neurodegeneration, childhood-onset, with cerebellar atrophy	618276	NM_001330701.2:c.2752C>T;p.(Arg918Trp)	Homozygous	NA	NA	NA	F6002	21
CNPY3	Developmental and epileptic encephalopathy 60	617929	NM_006586.5:c.496-4delAC;r.496_613del;p.(Cys166Valfs*83)	Homozygous	NA	NA	NA	F6863	21
COL27A1	Steel syndrome	615155	NM_032888.4:c.4261-1G>A	Homozygous	NA	NA	NA	F6131	21
FUT8	Congenital disorder of glycosylation with defective fucosylation 1	618005	NM_001371533.1:c.943C>T;p.(Arg315*)	Homozygous	NA	NA	NA	F5870	21
KIAA0556	Joubert syndrome 26	616784	NM_015202.5:c.1672C>T;p.(Arg558*)	Homozygous	NA	NA	NA	F6141	21
MCIDAS	Ciliary dyskinesia, primary, 42	618695	NM_001190787.3:c.717+2T>G	Homozygous	NA	NA	NA	F6128	21
MTMR9	MTMR9-related neurodevelopmental disorder	NA	NM_015458.4:c.1415A>T;p.(Asn472Ile)	Homozygous	NA	NA	NA	F6146	21
MYH11	Aortic aneurysm, familial thoracic 4	132900	NM_002474.3:c.1033+1G>A	Homozygous	NA	NA	NA	F5973	21
RUBCN (KIAA0226)	Spinocerebellar ataxia, autosomal recessive 15	615705	NM_014687.4:c.2624delC;p.(Ala875Valfs*146)	Homozygous	NA	NA	NA	F6005	21
SLC9A1	Lichtenstein-Knorr syndrome	616291	NM_003047.5:c.938G>A;p.(Gly313Glu)	Homozygous	NA	NA	NA	F6152	21
TFG	?Spastic paraplegia 57, autosomal recessive	615658	ENST00000240851.4:c.320G>C;p.(Arg107Pro)	Homozygous	NA	NA	NA	F6134	21
THUMPD1	Neurodevelopmental disorder with speech delay and variable ocular anomalies	619989	NM_017736.5:c.706C>T;p.(Gln236*)	Homozygous	NA	NA	NA	F5162	21
UFM1	Leukodystrophy, hypomyelinating, 14	617899	NM_016617.4:c.241C>T;p.(Arg81Cys)	Homozygous	1	F1120	21	NA	NA
ZAK (MAP3K20)	Centronuclear myopathy 6 with fiber-type disproportion	617760	NM_016653.3:c.748C>T;p.(Arg250Trp)	Homozygous	NA	NA	NA	F3983	21
ABCA2	Intellectual developmental disorder with poor growth and with or without seizures or ataxia	618808	NM_001606.5:c.937C>T;p.(Gln313*)	Homozygous	NA	NA	NA	F5457	21
ARL6IP1	?Spastic paraplegia 61, autosomal recessive	615685	NM_015161.3:c.112C>T;p.(Arg38*)	Homozygous	NA	NA	NA	F5614	21
PLOD3	Lysyl hydroxylase 3 deficiency	612394	NM_001084.5:c.1354C>T;p.(Arg452*)	Homozygous	NA	NA	NA	F6129	21
PARS2	Developmental and epileptic encephalopathy 75	618437	NM_152268.4:c.283G>A;p.(Val95Ile)	Homozygous	NA	NA	NA	F6150	21
ANKLE2	Microcephaly 16, primary, autosomal recessive	616681	NM_015114.3:c.1754G>T;p.(Gly585Val)	Homozygous	NA	NA	NA	F3436	95
FRMD4A	?Corpus callosum, agenesis of, with facial anomalies and cerebellar ataxia	616819	NM_018027.5:c.3072_3077dup;p.(Ile1025_Leu1026dup)	Homozygous	NA	NA	NA	F4956	95
THG1L	Spinocerebellar ataxia, autosomal recessive 28	618800	NM_017872.5:c.881T>C;p.(Leu294Pro)	Homozygous	NA	NA	NA	F4194	95
ASTN1	ASTN1-related global developmental delay with seizures	NA	NM_004319.3:c.3334C>T;p.(Arg1112*)	Homozygous	NA	NA	NA	F5459	3
HELZ	HELZ-related neurodevelopmental disorder	NA	NM_014877.3:c.2470A>G;p.(Met824Val)	Heterozygous	NA	NA	NA	F3410	3
THOC6	Beaulieu-Boycott-Innes syndrome	613680	NM_024339.5:c.259C>T;p.(Arg87*)	Homozygous	NA	NA	NA	F2442	3
WDR45B	Neurodevelopmental disorder with spastic quadriplegia and brain abnormalities with or without seizures	617977	NM_019613.4:c.673C>T;p.(Arg225*)	Homozygous	NA	NA	NA	F5119	3
ADRA2B	ADRA2B-related neurodevelopmental disorder	NA	NM_000682.7:c.664C>T;p.(Arg222*)	Homozygous	NA	NA	NA	F892	3
CLIP1	CLIP1-related intellectual disability	NA	NM_001247997.1:c.1426C>T;p.(Arg476Cys)	Homozygous	NA	NA	NA	F4137	3
CFAP44	Spermatogenic failure 20	617593	NM_001164496.2:c.-5-12_-5-5delTTGTACTT	Homozygous	NA	NA	NA	F7189	234
NANOS1	Spermatogenic failure 12	615413	NM_199461.4:c.228_230del;p.(Pro77del)	Heterozygous	NA	NA	NA	F7091	234
SYCP2	Spermatogenic failure 1	258150	NM_014258.4:c.866A>C;p.(Asp289Ala)	Homozygous	NA	NA	NA	F7211	234
TEX11	Spermatogenic failure, X-linked 2	309120	NM_031276.3:c.2287G>C;p.(Ala763Pro)	Hemizygous	NA	NA	NA	F7366	234
TTC21A	Spermatogenic failure 37	618429	NM_001366900.1:c.1976A>G;p.(Asn659Ser)	Homozygous	NA	NA	NA	F7166	234
USP9Y	Spermatogenic failure, Y-linked, 2	415000	NM_004654.3:c.1317+3A>G	Hemizygous	NA	NA	NA	F7408	234
BBIP1	?Bardet-Biedl syndrome 18	615995	NM_001195305.1:c.38-6T>C	Homozygous	NA	NA	NA	F5981	152
PDE6D	Joubert syndrome 22	615665	NM_002601.4:c.257delG;p.(Cys86Serfs*2)	Homozygous	NA	NA	NA	F7516	152
WDPCP	?Bardet-Biedl syndrome 15	615992	NM_015910.7:c.2078+1G>T	Homozygous	NA	NA	NA	F6339	152
WDR81	Hydrocephalus, congenital, 3, with brain anomalies	617967	NM_001163809.2:c.845G>A;p.(Gly282Glu)/NM_001163809.2:c.3286C>T;p.(Gln1096*)	Homozygous	NA	NA	NA	F3303,F3875	96
B3GALT6	Ehlers-Danlos syndrome, spondylodysplastic type, 2	615349	NM_080605.4:c.556T>C;p.(Phe186Leu)/NM_080605.4:c.556T>C;p.(Phe186Leu)/NM_080605.4:c.536_541dupGCCGCC;p.(Arg179_Arg180dup)/NM_080605.4:c.556T>C;p.(Phe186Leu)	Homozygous	NA	NA	NA	F2789,F2873,F3119,F3225	24
SCYL1BP1 (GORAB)	Geroderma osteodysplasticum	231070	NM_152281.3:c.231dup;p.(Pro78Thrfs*20)/ NM_152281.3:c.151_152insA;p.(Leu51Hisfs*24)	Homozygous	NA	NA	NA	F28,F230,F1474,F1475,F1476,F1477,F1478,F1500,F1501,F1704,F3006,F3326/ F41,F62	24
ZNF469	Brittle cornea syndrome 1	229200	NM_001367624.2:c.8817_8830dup;p.(Leu2944Profs*78)	Homozygous	NA	NA	NA	F1232	24
B3GAT3	Multiple joint dislocations, short stature, craniofacial dysmorphism, with or without congenital heart defects	245600	NM_012200.4:c.245C>T;p.(Pro82Leu)	Homozygous	NA	NA	NA	F1269	24
ALDH18A1	Cutis laxa, autosomal recessive, type IIIA	219150	NM_002860.4:c.332A>G;p.(Glu111Gly)/NM_002860.4:c.251G>A;p.(Arg84Gln)	Homozygous	NA	NA	NA	F2871,F3505	24
FKBP14	Ehlers-Danlos syndrome, kyphoscoliotic type, 2	614557	NM_017946.4:c.197+5_197+8del;p.(His67*)	Homozygous	NA	NA	NA	F176	24
PYCR1	Cutis laxa, autosomal recessive, type IIIB	614438	NM_006907.4:c.616G>A;p.(Gly206Arg)	Homozygous	NA	NA	NA	F2288	24
CHST14	Ehlers-Danlos syndrome, musculocontractural type 1	601776	NM_130468.4:c.54_78del;p.(Gly19Trpfs*19)	Homozygous	NA	NA	NA	F927	24
SPARC	Osteogenesis imperfecta, type XVII	616507	NM_003118.4:c.57+1G>C	Homozygous	NA	NA	NA	F3191	24
COL1A1	Combined osteogenesis imperfecta and Ehlers-Danlos syndrome 1	619115	NM_000088.4:c.2050G>A;p.(Glu684Lys)	Homozygous	NA	NA	NA	F4981,F4988	24
NLRP7	Hydatidiform mole, recurrent, 1	231090	NM_001127255.1:c.1861_1862del;p.(Ser621Thrfs*16)	Homozygous	NA	NA	NA	F5776	195
FSHR	Ovarian response to FSH stimulation	276400	NM_000145.4:c.1121T>A;p.(Ile374Asn)	Homozygous	NA	NA	NA	F5407	195
ZP1	Oocyte maturation defect 1	615774	ENST00000278853.5:c.1168del;p.(Ile390Phefs*10)	Homozygous	NA	NA	NA	F5800	195
CCNO	Ciliary dyskinesia, primary, 29	615872	NM_021147.5:c.247_248insCTGCG;p.(Leu83Profs*13)	Homozygous	1	F3130	251	NA	NA
TRAK1	Developmental and epileptic encephalopathy 68	618201	NM_001042646.3:c.287-2A>G,r.287_363del;p.(Leu96Glnfs*46)/NM_001042646.3:c.1759dup;p.(His587Profs*32)	Homozygous	NA	NA	NA	F4611,F5793	8
GTF3C3	GTF3C3-related neurodevelopmental disorder	NA	NM_012086.5:c.1390+3A>G,r.1221_1500del;p.(Leu408Serfs*22)	Homozygous	NA	NA	NA	F4794	8
SPTBN4	Neurodevelopmental disorder with hypotonia, neuropathy, and deafness	617519	NM_020971.3:c.3375_3393del;p.(Asp1126Thrfs*39)	Homozygous	NA	NA	NA	F5741	8
SLC18A2	?Parkinsonism-dystonia, infantile, 2	618049	NM_003054.6:c.1160C>T;p.(Pro387Leu)	Homozygous	NA	NA	NA	F117	14
INVS	Nephronophthisis 2, infantile	602088	NM_014425.5:c.753T>G;p.(Tyr251*)	Homozygous	NA	NA	NA	F2880	113
ASCC1	Spinal muscular atrophy with congenital bone fractures 2	616867	NM_001198800.3:c.871+1G>A	Homozygous	NA	NA	NA	F5499	113
TTC21B	Short-rib thoracic dysplasia 4 with or without polydactyly	613819	NM_024753.5:c.1176_1185+1del;p.(Lys393Asnfs*2)	Homozygous	NA	NA	NA	F5761	113
AGT	Renal tubular dysgenesis	267430	ENST00000366667.4:c.104G>A;p.(Arg35Gln)	Homozygous	NA	NA	NA	F227	113
KLHL41	Nemaline myopathy 9	615731	NM_006063.3:c.176G>C;p.(Arg59Pro)	Homozygous	NA	NA	NA	F4246	113
GFPT1	Myasthenia, congenital, 12, with tubular aggregates	610542	NM_001244710.2:c.686-1G>A	Heterozygous	NA	NA	NA	F5746	113
MRPS16	Combined oxidative phosphorylation deficiency 2	610498	NM_016065.4:c.331C>T;p.(Arg111*)	Homozygous	NA	NA	NA	F5025	113
ERCC2	?Cerebrooculofacioskeletal syndrome 2	610756	NM_000400.4:c.1708G>A;p.(Glu570Lys)	Homozygous	NA	NA	NA	F8901	Unpublished
PIEZO2	?Marden-Walker syndrome	248700	NM_001378183.1:c.7590G>C;p.(Trp2530Cys)	Heterozygous (De novo)	NA	NA	NA	F5325	192
a	Novel	NA	a	Homozygous	1	F8136	Unpublished	NA	NA
TANGO2	Metabolic encephalomyopathic crises, recurrent, with rhabdomyolysis, cardiac arrhythmias, and neurodegeneration	616878	NM_152906.7:c.94C>T;p.(Arg32*)	Homozygous	NA	NA	NA	F4687	3, 33, 10
WNT3A	WNT3A-related Osteogenesis imperfecta	NA	NM_033131.3:c.254G>A;p.(Arg85Gln)	Homozygous	NA	NA	NA	F5446	39, 10
PRMT7	Short stature, brachydactyly, intellectual developmental disability, and seizures	617157	NM_019023.5:c.190C>T;p.(Gln64*)	Homozygous	NA	NA	NA	F5486	8, 10
YIF1B	Kaya-Barakat-Masson syndrome	619125	NM_001039672.3:c186dupT;p.(Ala63Cysfs*13)	Homozygous	NA	NA	NA	F5816	10
MAP3K14	MAP3K14-related immunodeficiency	NA	NM_003954.3:c.916delT: p.(Cys306Valfs*2)	Homozygous	NA	NA	NA	F5865	10
a	Novel	NA	a	Homozygous	1	F5867	Unpublished	NA	NA
VWA3B	?Spinocerebellar ataxia, autosomal recessive 22	616948	NM_001164416.1:c.124C>T;p.(Arg42*)	Hemizygous	NA	NA	NA	F5891	8
a	Novel	NA	a	Homozygous	1	F6140	Unpublished	NA	NA
PERP	Erythrokeratodermia variabilis et progressiva 7	619209	NM_022121.5:c.466G>A;p.(Gly156Arg)	Homozygous	NA	NA	NA	F6195	269
a	Novel	NA	a	Homozygous	1	F6200	Unpublished	NA	NA
a	Novel	NA	a	Heterozygous (De novo)	NA	NA	NA	F6350	10
RAP1GDS1_Novel gene (at the time of analysis)	RAP1GDS1-related developmental delay	NA	NM_001100427.2:c.1441-1G>A,r.1441_1567del;p.(Asp481Alafs*7)	Homozygous	NA	NA	NA	F6363	6, 272
a	Novel	NA	a	Homozygous	1	F6584	Unpublished	NA	NA
TMEM17	TMEM17-related ciliopathy	NA	NM_198276.3:c.302G>T;p.(Gly101Val)	Homozygous	NA	NA	NA	F6757	217
DNAJA3	DNAJA3-related mitochondrial disorder	NA	NM_005147.6:c.1282G>A;p.(Ala428Thr)	Homozygous	NA	NA	NA	F6957	171
a	Novel	NA	a	Homozygous	1	F7448	Unpublished	NA	NA
REXO4	REXO4-related recurrent pregnancy loss	NA	NM_020385.4:c.664C>T;p.(Gln222*)	Homozygous	1	F8099	195	NA	NA
PABPC1L	PABPC1L-related recurrent pregnancy loss	NA	NM_001372179.1:c.77T>A;p.(Met26Lys)	Homozygous	1	F8104	195	NA	NA
a	Novel	NA	a	Homozygous	1	F8571	Unpublished	NA	NA
a	Novel	NA	a	Homozygous	1	F8843	Unpublished	NA	NA
a	Novel	NA	a	Homozygous	3	F9165, F9263, and F9304	Unpublished	NA	NA
PRSS56	Microphthalmia, isolated 6	613517	NM_001195129.2:c.388T>G;p.(Cys130Gly)/ NM_001195129.2:c.1066dupC;p.(Gln356Profs*152)/ NM_001195129.2:c.1555G>A;p.(Gly519Arg)/ NM_001195129.2:c.1601T>G;p.(Val534Gly) /NM_001195129.2:c.961G>T;p.(Val321Phe)	Homozygous	NA	NA	NA	F65, F166, F409, F473, F492, F1286, F2706, F3319, F3577, F5036, F494, F1951, F4371	14
ZNF219	ZNF219-related microphthalmia	NA	NM_001102454.2:c.817G>T;p.(Glu273*)	Homozygous	1	F2726	14	NA	NA
SAFB	SAFB-related male infertility	NA	NM_001201338.2:c.612A>C;p.(Glu204Asp)	Homozygous	1	F7342	Unpublished	NA	NA
TAF1A	TAF1A-related cataract with global developmental delay	NA	NM_001201536.1:c.40_41delGA;p.(Asp14*)	Homozygous	1	F2365	25	NA	NA
SOGA1	SOGA1-related neurodevelopmental disorder	NA	NM_080627.4:c.3723delC;p.(Tyr1242Thrfs*100)	Homozygous	1	F3972	7	NA	NA
STXBP3	STXBP3-related tracheo-esophageal atresia and fetal akinesia	NA	NM_007269.4:c.622G>A;p.(Ala208Thr)	Homozygous	2	F5403 and F9780	Unpublished	NA	NA
a	Novel	NA	a	Homozygous	1	F4418	Unpublished	NA	NA
a	Novel	NA	a	Homozygous	1	F3942	Unpublished	NA	NA
a	Novel	NA	a	Homozygous	1	F7764	Unpublished	NA	NA
a	Novel	NA	a	Homozygous	1	F8895	Unpublished	NA	NA
PRSS8	PRSS8-related primary infertility and congenital Ichthyosis	NA	NM_002773:c.706-1G>A	Homozygous	1	F8695	276	NA	NA
a	Novel	NA	a	Homozygous	1	F8600	Unpublished	NA	NA
a	Novel	NA	a	Homozygous	1	F8845	Unpublished	NA	NA
a	Novel	NA	a	Homozygous	1	F5571	Unpublished	NA	NA
a	Novel	NA	a	Homozygous	1	F6667	Unpublished	NA	NA
a	Novel	NA	a	Homozygous	1	F4263	Unpublished	NA	NA
a	Novel	NA	a	Homozygous	1	F8274	Unpublished	NA	NA
TDRD7	Cataract 36	613887	NM_014290.3:c.1852_1854del;p.(Val618del)	Homozygous	1	F725	275	NA	NA
DDX59	Orofaciodigital syndrome V	174300	NM_001031725.6:c.1600G>A;p.(Gly534Arg)	Homozygous	1	F3055	84	NA	NA
ST7	ST7-related Mitochondrial encephalopathy	NA	NM_001369598.1:c.489T>G;p.(Tyr163*)	Homozygous	1	F2508	7	NA	NA
TRERF1	TRERF1-related neurodevelopmental delay	NA	NM_033502.4:c.476T>A;p.(Val159Asp)	Homozygous	1	F3742	3	NA	NA
ZMIZ2	ZMIZ2-related IUFD	NA	NM_031449.4:c.1348C>T;p.(Gln450*)	Heterozygous in parents	1	F4272	156	NA	NA
TNIK	Intellectual developmental disorder, autosomal recessive 54	617028	NM_015028.4:c.538C>T;p.(Arg180*)	Homozygous	2	F4121 and F4964	277	NA	NA
PAN2	PAN2-related skeletal dysplasia	NA	ENST00000440411.3:c.3153del;p.(Ser1052Profs*4)	Homozygous	1	F5348	39	NA	NA
RALGAPA1	Neurodevelopmental disorder with hypotonia, neonatal respiratory insufficiency, and thermodysregulation	618797	NM_001346249.2:c.7250C>G;p.(Ser2417Ter)	Homozygous	1	F6523	278	NA	NA
PAPSS1	PAPSS1-related developmental disorder	NA	NM_005443.5:c.1774C>T;p.(Arg592Cys)	Homozygous	1	F8913	Unpublished	NA	NA
a	Novel	NA	a	Homozygous	1	F6391	Unpublished	NA	NA
a	Novel	NA	a	Homozygous	1	F9685	Unpublished	NA	NA
MAP4K4	MAP4K4-related dysmorphia syndrome	NA	NM_145686.3:c.3652C>T;p.(Arg1218*)	Heterozygous (De novo)	1	F4476	Unpublished	NA	NA
PROCA1	PROCA1-related intellectual disability	NA	NM_001366301.1:c.320_321insTC;p.(Ser108Profs*52)	Homozygous	1	F3984	3	NA	NA
a	Novel	NA	a	Homozygous	1	F4138	Unpublished	NA	NA
a	Novel	NA	a	Homozygous	1	F8356	Unpublished	NA	NA
a	Novel	NA	a	Hemizygous	1	F6350	Unpublished	NA	NA
TRIP13	Oocyte maturation defect 9	619011	NM_004237.4:c.77A>G;p.(His26Arg)	Homozygous	NA	NA	NA	F9782	Unpublished
FGF20	?Renal hypodysplasia/aplasia 2	615721	NM_019851.3:c.390+5G>A	Homozygous	NA	NA	NA	F4295	Unpublished
a	Novel	NA	a	Homozygous	2	F33 and F9171	Unpublished	NA	NA
a	Novel	NA	a	Homozygous	5	F9552, F7104, F9593, F9596, and F9599	Unpublished	NA	NA
a	Novel	NA	a	Homozygous	1	F8064	Unpublished	NA	NA
TMEM161B	TMEM161B-related neurodevelopmental disorder	NA	NM_153354.3:c.1139C>T;p.(Ala380Val)	Homozygous	1	F403	Unpublished	NA	NA
a	Novel	NA	a	Homozygous	1	F8316	Unpublished	NA	NA
a	Novel	NA	a	Homozygous	1	F6468	Unpublished	NA	NA
a	Novel	NA	a	Homozygous	1	F3422	Unpublished	NA	NA
a	Novel	NA	a	Homozygous	1	F2492	Unpublished	NA	NA
RNLS	RNLS-related cataract	NA	NM_001031709.3:c.215_216delinsT;p.(Lys72Ilefs*10)	Homozygous	1	F693	16	NA	NA
CFAP410 (C21orf2)	Spondylometaphyseal dysplasia, axial	602271	NM_004928.3:c.103del;p.(Ile35Phefs*10) and NM_004928.3:c.545+1G>A	Homozygous	2	F1990 and F1018	18	NA	NA
WDR87	WDR87-related cataract	NA	NM_001291088.2:c.973G>T;p.(Glu325*)	Homozygous	1	F3222	25	NA	NA
PLCH1	Holoprosencephaly 14	619895	NM_014996.4:c.2101C>T;p.(Arg701*)	Homozygous	1	F4326	282	NA	NA
PCDHGC4	Neurodevelopmental disorder with poor growth and skeletal anomalies	619880	ENST00000306593.1:c.1463C>T;p.(Ala488Val)	Homozygous	1	F9484	283	NA	NA
HNRNPK	Au-Kline syndrome	616580	NM_031263.4:c.137G>T;p.(Arg46Leu)	Heterozygous (De novo)	NA	NA	NA	F6916	284
ALDH1L2	ALDH1L2-related neurodevelopmental disorder	NA	NM_001034173.4:c.398C>A;p.(Pro133His)	Homozygous	NA	NA	NA	F3287	Unpublished
TRA2B	TRA2B-related neurodevelopmental disorder	NA	NM_004593.3:c.1A>T;p.(Met1Leu)	Heterozygous (De novo)	1	F8683	286	NA	NA
DIPK2A	DIPK2A-related skeletal dysplasia	NA	NM_173552.5:c.879del;p.(Phe293Leufs*10)	Homozygous	1	F5857	Unpublished	NA	NA
NDUFA12	Mitochondrial complex I deficiency, nuclear type 23	618244	NM_018838.5:c.4G>T;p.(Glu2*)	Homozygous	NA	NA	NA	F8616	258
a	Novel	NA	a	Homozygous	1	F3743	Unpublished	NA	NA
GPR107	GPR107-related arthrogryposis	NA	NM_001287346.1:c.447-1G>C	Homozygous	1	F5762	Unpublished	NA	NA
ARNT2	?Webb-Dattani syndrome	615926	NM_014862.4:c.1372_1373dup;p.(Tyr459Argfs*52)/ NM_014862.4:c.147-1G>A	Homozygous	1	F1105	288	F8263, F8262	6
PPM1F	PPM1F-related cholangiociliopathy	NA	NM_014634.4:c.904C>T;p.(Arg302Cys)	Homozygous	1	F5808	207	NA	NA
PPP1R12B	PPP1R12B-related neurodevelopmental delay	NA	NM_002481.4:c.2490+1G>T	Homozygous	1	F6163	10	NA	NA
INTS5	INTS5-related Neurodevelopmental disorder	NA	NM_030628.2:c.943C>T;p.(Arg315*)	Heterozygous (De novo)	1	F7921	Unpublished	NA	NA
ATP8A2	?Cerebellar ataxia, impaired intellectual development, and dysequilibrium syndrome 4	615268	NM_016529.6:c.322-1G>T	Homozygous	NA	NA	NA	F5873	10
ADAM17	?Inflammatory skin and bowel disease, neonatal, 1	614328	NM_003183.6:c.1166_1169del;p.(Asn389Metfs*31)	Homozygous	NA	NA	NA	F6297	Unpublished
ESAM	ESAM-related neurodevelopmental disorder	NA	NM_138961.3:c.344delG:(p.Gly115Valfs*14)	Homozygous	NA	NA	NA	F9184	Manuscript submitted
(a) denotes a novel gene that is the subject of a future publication.
