# Supplementary material for: Diagnostic implications of pitfalls in causal variant identification based on 4577 molecularly characterized families
Source: Nat Commun. 2023 Aug 29;14:5269. doi: 10.1038/s41467-023-40909-3 (PMC10465531; doi:10.1038/s41467-023-40909-3)
Supplement: Supplementary file 11 — Supplementary Data 8 [file 41467_2023_40909_MOESM11_ESM.xlsx]

## Sheet: Sheet1
Justification	Pedigree name	DG ID number	Disease name for reports	OMIM ID	Gene	Variant	Zygosity	Reference
The mouse model does not support the human phenotype	F256	09DG00035	Osteogenesis imperfecta, type XIV	615066	TMEM38B	NM_018112.3:c.455_542del;p.(Gly152Alafs*5)	Homozygous	74
The avian animal model does not support the human phenotype	F2268/F2699/F5606	11DG1785/12DG0925/16DG0831	Hydrocephalus, congenital, 2, with or without brain or eye anomalies	615219	MPDZ	NM_001378778.1:c.628C>T;p.(Gln210*)	Homozygous	91/ 91/ 96
The mouse model does not support the human phenotype	F2707	12DG0507	Retinitis pigmentosa 75	617023	AGBL5	NM_021831.6:c.826C>T;p.(Arg276Trp)	Homozygous	1
The mouse model does not support the human phenotype	F5563	16DG0621	No OMIM listing	N/A	MICU2	NM_152726.3:c.42G>A;p.(Trp14*)	Homozygous	199
The mouse model does not support the human phenotype	F1087	09DG00301	Charcot-Marie-Tooth disease, type 4B3	615284	SBF1	NM_002972.4:c.1327G>A;p.(Asp443Asn)	Homozygous	291
