# Supplementary material for: Diagnostic implications of pitfalls in causal variant identification based on 4577 molecularly characterized families
Source: Nat Commun. 2023 Aug 29;14:5269. doi: 10.1038/s41467-023-40909-3 (PMC10465531; doi:10.1038/s41467-023-40909-3)
Supplement: Supplementary file 12 — Supplementary Data 9 [file 41467_2023_40909_MOESM12_ESM.xlsx]

## Sheet: Sheet1
Justification	Pedigree	ID number	Gene	Disease name	OMIM ID	Variant	Zygosity	Notes	Reference
De novo indel rather than repeat expansion	F1771	11DG0263	FMR1	Fragile X syndrome	300624	NM_002024.6:c.188_193del;p.(Asp63_Glu64del)	Heterozygous (De novo)	only a small percent of fragile X cases are diagnosed with de novo variants. The majority are repeat expansions	56
Missense rather than LOF	F3151	12DG2122	VPS13B	Cohen syndrome	216550	NM_152564.5:c.5783C>T;p.(Pro1928Leu)	Homozygous		Unpublished
Non-mosaic	F4422	14DG1734	AKT3	Megalencephaly-polymicrogyria-polydactyly-hydrocephalus syndrome 2	615937	NM_005465.7:c.1393C>T;p.(Arg465Trp)	Heterozygous (De novo)	Variants in AKT3 are almost always mosaic	Unpublished
De novo missense variant within a conserved HX repeat motif rather than repeat expansion	F5948	17DG0935	ATN1	Congenital hypotonia, epilepsy, developmental delay, and digital anomalies	618494	NM_001940.3:c.3188T>G;p.(Leu1063Arg)	Heterozygous	Reported variants at time of analysis were repeat expansions	212
LOF rather than missense	F8399	20DG1091	ADSS1	Myopathy, distal, 5	617030	NM_152328.5:c.1073+1->T	Homozygous	OMIM reports age of onset to be >15years old in cases with missense variants	Unpublished
Variant in a mutually exclusive exon resulting an autosomal recessive rather than autosomal dominant inheritance	F5648	16DG1034	COL5A1	Ehlers-Danlos syndrome, classic type, 1	130000	NM_001278074.1:c.5072_5077delinsT;p.(Lys1691Ilefs*13)	Homozygous		202
Biallelic LOF rather than de novo GOF	F6666	19DG0767	ABL1	ABL1-related mirror image of CHDSKM	NA	NM_005157.6:c.1966_2011dupCCAGCCAAGTCCCCAAAGCCCAGCAATGGGGCTGGGGTCCCCAATG;p.(Gly671Alafs*93)	Homozygous	Only de novo missense variants reported	Unpublished
Biallelic LOF rather than de novo missense	F7810	20DG0038	RHOBTB2	Developmental and epileptic encephalopathy 64	618004	NM_015178.3:c.394C>T;p.(Arg132*)	Homozygous	Only de novo missense variants reported	6
Biallelic LOF rather than de novo missense	F8248	20DG0670	GABRB3	Developmental and epileptic encephalopathy 43	617113	NM_000814.6:c.1145C>G;p.(Ser382*)	Homozygous	Only de novo missense variants reported	6
Biallelic missense variant rather than autosomal dominant CNV	F1940	11DG0832	DLX5	?Split-hand/foot malformation 1 with sensorineural hearing loss	220600	NM_005221.6:c.533A>C;p.(Gln178Pro)	Homozygous		79
Biallelic rather than monoallelic	F112	08DG00309	BFSP2	Cataract 12, multiple types	611597	NM_003571.4:c.598_599dupAGGC;p.(Ala201Glyfs*6)	Homozygous		9
Biallelic rather than monoallelic	F163	08DG00468	CACNA1G	Spinocerebellar ataxia 42, early-onset, severe, with neurodevelopmental deficits	618087	NM_018896.5:c.667_669delTTC;p.(Phe223del)	Homozygous		2
Biallelic rather than monoallelic	F480	09DG00829	ELOVL4	Ichthyosis, spastic quadriplegia, and mental retardation	614457	NM_022726.4:c.646C>T;p.(Arg216*)	Homozygous		210
Biallelic rather than monoallelic	F530	09DG00976	CRX	Cone-rod retinal dystrophy-2	120970	NM_000554.6:c.274G>A;p.(Ala92Thr)	Homozygous		1
Biallelic rather than monoallelic	F531	09DG00980	MAPRE2	Symmetric circumferential skin creases, congenital, 2	616734	ENST00000300249.5:c.476A>G;p.(Asp159Gly)	Homozygous		Unpublished
Biallelic rather than monoallelic	F672	09DG01410	PITX3	Cataract 11, syndromic, autosomal recessive	610623	NM_005029.3:c.640_656delGCCCTGCAGGGCCTGGG;p.(Ala214Argfs*42)	Homozygous		9
Biallelic rather than monoallelic	F732	09DG01603	TCOF1	Treacher Collins syndrome 1	154500	NM_001371623.1:c.2656C>T;p.(Gln886*)	Homozygous		102
Biallelic rather than monoallelic	F1340	10DG1700	DNA2	?Seckel syndrome 8	615807	ENST00000440722.1:c.3114+6delC	Homozygous		38
Biallelic rather than monoallelic	F1788	11DG0307	SCN1B	Developmental and epileptic encephalopathy 52	617350	NM_001037.5:c.449-2A>G	Homozygous		58
Biallelic rather than monoallelic	F2562	12DG0104	FBN2	Contractural arachnodactyly, congenital	121050	NM_001999.4:c.1064G>A;p.(Gly355Asp)	Homozygous		7
Biallelic rather than monoallelic	F2745	12DG0608	SIX6	Optic disc anomalies with retinal and/or macular dystrophy	212550	NM_007374.3:c.532_536del;p.(Asn178Profs*142)	Homozygous		103
Biallelic rather than monoallelic	F3002	12DG1546	DIAPH1	Seizures, cortical blindness, microcephaly syndrome	616632	NM_005219.5:c.2332C>T;p.(Gln778*)	Homozygous		7
Biallelic rather than monoallelic	F3108	12DG1912	FOXE3	Anterior segment dysgenesis 2, multiple subtypes	610256	NM_012186.3:c.720C>A;p.(Cys240*)	Homozygous		Unpublished
Biallelic rather than monoallelic	F3486	13DG0806	THSD1	THSD1-related Nonimmune hydrops fetalis	NA	NM_018676.4:c.617G>A;p.(Cys206Tyr)	Homozygous		119
Biallelic rather than monoallelic	F3662	13DG1590	APC	APC-related Cenani-Lenz syndrome	NA	NM_000038.6:c.423-4_423-2delATA;r.423_531del;p.(Arg141Serfs*8)	Homozygous		144
Biallelic rather than monoallelic	F4159	14DG1653	SLC20A2	Basal ganglia calcification, idiopathic, 1	213600	NM_001257180.2:c.613+1G>A	Homozygous		10
Biallelic rather than monoallelic	F4735	15DG0159	COL9A3	Stickler syndrome, type VI	620022	NM_001853.4:c.754C>T;p.(Arg252*)	Homozygous		Unpublished
Biallelic rather than monoallelic	F4780	15DG0267	ZIC2 and ZIC5	Holoprosencephaly 5	609637	Chromosomal deletion that encompass ZIC2 and ZIC5	Homozygous		49
Biallelic rather than monoallelic	F4988	15DG0893	COL1A1	Combined osteogenesis imperfecta and Ehlers-Danlos syndrome 1	619115	NM_000088.4:c.2050G>A;p.(Glu684Lys)	Homozygous		24
Biallelic rather than monoallelic	F5379	15DG2390	KRIT1	KRIT1-related NIHF	NA	NM_194455.1:c.992A>G;p.(Tyr331Cys)	Homozygous		113
Biallelic rather than monoallelic	F5521	16DG0393	PKD1	PKD1-related Meckel-gruber-like syndrome	NA	NM_001009944.3:c.4349_4351del;p.(Asn1450del)	Homozygous		87
Biallelic rather than monoallelic	F5605	16DG0825	CSF1R	Leukoencephalopathy, diffuse hereditary, with spheroids 1	221820	NM_001288705.3:c.1620T>A;p.(Tyr540*)	Heterozygous in parents		133
Biallelic rather than monoallelic	F5657	16DG1077	GLI2	GLI2-related absent radial rays	NA	NM_005270.4:c.2446G>T;p.(Ala816Ser)	Homozygous		Unpublished
Biallelic rather than monoallelic	F5681	16DG1276	LZTR1	Noonan syndrome 2	605275	NM_006767.4:c.2317G>A;p.(Val773Met)	Homozygous		113
Biallelic rather than monoallelic	F5683	16DG1189	MYH9	Macrothrombocytopenia and granulocyte inclusions with or without nephritis or sensorineural hearing loss	155100	NM_002473.6:c.2206G>A;p.(Gly736Arg)	Homozygous		Unpublished
Biallelic rather than monoallelic	F5957	17DG0987	HCRT	?Narcolepsy 1	161400	NM_001524.1:c.17_18del;p.(Thr6Lysfs*?)	Homozygous		21
Biallelic rather than monoallelic	F5973	17DG1094	MYH11	Megacystis-microcolon-intestinal hypoperistalsis syndrome 2	619351	NM_002474.3:c.1033+1G>A	Homozygous		21
Biallelic rather than monoallelic	F6210	18DG0770	PTH1R	Failure of tooth eruption, primary	125350	NM_000316.3:c.611T>A;p.(Val204Glu)	Homozygous		57
Biallelic rather than monoallelic	F8317	CGM-2022	FGFR3	CATSHL syndrome	610474	NM_000142.5:c.1138G>A;p.(Gly380Arg)	Homozygous		49
Biallelic rather than monoallelic	F141	08DG-00413	OTX2	OTX2-related inherited retinal degeneration with female infertility	NA	NM_001270525.2:r.98_273del;p.(Pro34Metfs*3)	Homozygous		Unpublished
De novo indel rather than repeat expansion	F8175	PSMMC0351	PHOX2B	Central hypoventilation syndrome, congenital, 1, with or without Hirschsprung disease	209880	NM_003924.3:c.590del;p.(Gly197Alafs*112)	Heterozygous	90% of PHOX2B pathogenic variants for central congenital hypoventilation syndrome are polyalanine expansions.	Unpublished
Biallelic rather than monoallelic	F8463	20DG1269	SPAST	Spastic paraplegia 4, autosomal dominant	182601	NM_014946.4:c.1386A>T;p.(Lys462Asn)	Homozygous		6
Biallelic rather than monoallelic	F3481	13DG0788	BPTF	Neurodevelopmental disorder with dysmorphic facies and distal limb anomalies	617755	NM_182641.4:c.5419A>G;p.(Thr1807Ala)	Homozygous		95
Biallelic rather than monoallelic	F5549	16DG0559	SLC20A2	Basal ganglia calcification, idiopathic, 1	213600	NM_001257180.2:c.541C>T;p.(Arg181Trp)	Homozygous		10
Pathogenic missense variant rather than truncating variants that cluster in the last exon	F6168	18DG0529	ALKBH8	Intellectual developmental disorder, autosomal recessive 71	618504	NM_138775.3:c.1874G>A;p.(Arg625His)	Homozygous		222
Biallelic rather than monoallelic	F4370	14DG1521	RIMS1	Cone-rod dystrophy 7	603649	ENST00000521978.1:c.3143T>G;p.(Leu1048*)	Homozygous		Unpublished
De novo missense variant within a conserved HX repeat motif rather than repeat expansion	F5974	17DG1105	ATN1	Congenital hypotonia, epilepsy, developmental delay, and digital anomalies	618494	NM_001940.4:c.3160C>A;p.(His1054Asn)	Heterozygous (De novo)		212
De novo missense variant within a conserved HX repeat motif rather than repeat expansion	F913	10DG0415	ATN1	Congenital hypotonia, epilepsy, developmental delay, and digital anomalies	618494	NM_001940.4:c.3178C>T;p.(His1060Tyr)	Heterozygous (De novo)		212
Biallelic rather than monoallelic	F8370	20DG0981	SLC4A10	SLC4A10-related neurodevelopmental disorder	NA	NM_001178015.2:c.2863-2A>C;r.[2863_2864ins2863+1_2863+17512, r.2864_2872del]	Homozygous		123
Biallelic rather than monoallelic at the time of analysis	F5591	16DG0760	SCN1B	Developmental and epileptic encephalopathy 52	617350	NM_001037.5:c.355T>G;p.(Tyr119Asp)	Homozygous		58
Biallelic rather than monoallelic at the time of analysis	F4253	14DG1059	COL11A1	COL11A1-related Stickler syndrome	NA	NM_001854.4:c.2702G>A;p.(Gly901Glu)	Homozygous		39
Biallelic rather than monoallelic	F9597	22DG1526	RHOBTB2	RHOBTB2-related neurodevelopmental disorder	NA	NM_015178.3:c.394C>T;p.(Arg132*)	Homozygous		Unpublished
Biallelic rather than monoallelic	F2924	12DG1193	NOTCH2	NOTCH2-related retinitis pigmentosa	NA	NM_024408.4:c.1619C>T;p.(Pro540Leu)	Homozygous		Unpublished
Biallelic rather than monoallelic	F454	09DG00739	NOTCH2	NOTCH2-related retinitis pigmentosa	NA	NM_024408.4:c.1619C>T;p.(Pro540Leu)	Homozygous		Unpublished
LOF rather than GOF	F8309	PSMMC0377	AKT3	AKT3-related neurodevelopmental disorder	NA	Large deletion chr1:238817161-249224684 involving ZBTB18, HNRNPU, and AKT3	Heterozygous		Unpublished
Triplosensitivity	F8485	PSMMC0385	KCNMA1	KCNMA1-related neurodevelopmental disorder	NA	10q22.3(79364485-79611505)x3	Heterozygous		Unpublished
LOF rather than missense	F9792	Fetus of 23DG1304	VPS50	VPS50-related hydrocephalus	NA	NM_017667.4:c.1705C>T;p.(Arg569*)	Homozygous		Unpublished
Biallelic rather than monoallelic	F3342	17DG0349	PKD1	PKD1-related Meckel-gruber-like syndrome	NA	NM_001009944.3:c.8137G>A;p.(Gly2713Arg)	Homozygous		287
Biallelic rather than monoallelic	F8788	21DG0708	MITF	Waardenburg syndrome, type 2A	193510	NM_000248.4:c.12G>A;p.(Met4Ile)	Homozygous		Unpublished
Biallelic rather than monoallelic	F4216	14DG0915	COL2A1	COL2A1-related arthrogryposis	NA	NM_001844.5:c.985C>T;p.(Pro329Ser)	Homozygous		Unpublished
Biallelic rather than monoallelic	F5095	15DG1215	CREBBP	Rubinstein-Taybi syndrome 1	180849	Multi-exon duplication (4-11)	Homozygous		Unpublished
Biallelic rather than monoallelic	F5464	16DG0107	FBN2	FBN2-related myopathy	NA	NM_001999.4:c.41T>G;p.(Leu14Arg)	Homozygous		133
Biallelic rather than monoallelic	F5805	17DG0425	ATP6V1B2	ATP6V1B2-related cutis laxa	NA	NM_001693.4:c.1001T>C;p.(Ile334Thr)	Homozygous		217
Biallelic rather than monoallelic	F5978	17DG1133	ATP6V1B2	ATP6V1B2-related cutis laxa	NA	NM_001693.4:c.1001T>C;p.(Ile334Thr)	Homozygous		217
Biallelic rather than monoallelic	F5874	17DG0765	CDH15	Intellectual developmental disorder, autosomal dominant 3	612580	NM_004933.3:c.2151+1G>A	Homozygous		8
Biallelic rather than monoallelic	F6329	19DG2474	SCN3A	Epilepsy, familial focal, with variable foci 4	617935	NM_006922.4:c.3003G>C;p.(Met1001Ile)	Homozygous		Unpublished
Biallelic rather than monoallelic	F7988	20DG0276	ACVR2B	Heterotaxy, visceral, 4, autosomal	613751	NM_001106.4:c.92A>G;p.(Tyr31Cys)	Homozygous		Unpublished
Biallelic rather than monoallelic	F9176	PSMMC9176	CRYBA4	Cataract 23	610425	NM_001886.3:c.206T>C;p.(Leu69Pro)	Homozygous		Unpublished
Biallelic rather than monoallelic	F5168	15DG1406	ACTG2	Megacystis-microcolon-intestinal hypoperistalsis syndrome 5	619431	NM_001615.4:c.631C>T;p.(Arg211*)	Homozygous		133
Biallelic rather than monoallelic	F4166	14DG0709	KCNMA1	Cerebellar atrophy, developmental delay, and seizures	617643	NM_001161352.2:c.2026dup;p.(Tyr676Leufs*7)	Homozygous		133
Biallelic rather than monoallelic	F9145	PSMMC0442	MPL	Thrombocythemia 2	601977	NM_005373.3:c.317C>T;p.(Pro106Leu)	Homozygous		Unpublished
