# Supplementary material for: Diagnostic implications of pitfalls in causal variant identification based on 4577 molecularly characterized families
Source: Nat Commun. 2023 Aug 29;14:5269. doi: 10.1038/s41467-023-40909-3 (PMC10465531; doi:10.1038/s41467-023-40909-3)
Supplement: Supplementary file 13 — Supplementary Data 10 [file 41467_2023_40909_MOESM13_ESM.xlsx]

## Sheet: Sheet1
Justification	Disease Name	OMIM ID	Gene	Variant	Mode of inheritance	# of families	Family IDs
Non-canonical splice-site	Rhizomelic chondrodysplasia punctata, type 2	222765	GNPAT	NM_014236.3:c.569-3T>G,r.569_696del;p.(Asp190Glufs*7)	AR	9	F42, F58, F85, F588, F795, F1346, F2139, F3890, and F4184
Non-canonical splice-site	Peroxisome biogenesis disorder 8A (Zellweger)	614876	PEX16	NM_004813.4:c.460+5G>A;r.360_460del;p.(Ala121Trpfs*2)	AR	1	F81
Non-canonical splice-site	Bardet-Biedl syndrome 1	209900	BBS1	NM_024649.5:c.951+58C>T;r.951_952ins951+1_951+58;p.(Gly318Valfs*62)	AR	9	F127, F130, F357, F386, F428, F909, F2803, F3199, F5451, and F6588
Non-canonical splice-site	Bardet-Biedl syndrome 1	209900	BBS1	NM_024649.5:c.1110+329C>T;r.951_952ins951+1_951+147;p.(Gly318Valfs*35)	AR	1	F327
Non-canonical splice-site	Bardet-Biedl syndrome 3	600151	ARL6 (BBS3)	NM_177976.2:c.480-1700_535+2392del4148;r.(480_535del);p.(Cys160*)	AR	2	F140 and F538
Non-canonical splice-site	OTX2-related inherited retinal degeneration with female infertility	NA	OTX2	NM_001270525.2:r.98_273del;p.(Pro34Metfs*3)	AR	1	F141
Non-canonical splice-site	Ullrich congenital muscular dystrophy 1	254090	COL6A2	NM_001849.3:c.1459-63G>A	AR	1	F160
Non-canonical splice-site	Cataract 38, autosomal recessive	614691	AGK	NM_018238.4:c.424-3C>G	AR	1	F229
Non-canonical splice-site	Woodhouse-Sakati syndrome	241080	DCAF17	NM_025000.4:c.127-3delTAGinsAA	AR	1	F339
Non-canonical splice-site	?Seckel syndrome	615807	DNA2	ENST00000440722.1:c.3114+6delC;r.3146_3183del;p.(Ser1049_Glu1060delinsLysHisTyrPheProCysLeuPheIleLeuGlyGlnTyrLeuLeu);r.2935_3114del;p.?;r.2935_3116del;p.?;r.2935_3134del:p.?;r.2935_3136del;p.?	AR	1	F1340
Non-canonical splice-site	Spondylometaphyseal dysplasia, axial	602271	CFAP410 (C21ORF2)	NM_004928.3:c.643-23A>T;p.(Asn215Valfs*140)	AR	2	F1353 and F3389
Non-canonical splice-site	Muscular dystrophy, limb-girdle, autosomal recessive 3	608099	SGCA	NM_000023.4:c.584+5G>A;r.585_747del;p.(Val196Trpfs*71)	AR	1	F1424
Non-canonical splice-site	Muscular dystrophy-dystroglycanopathy (congenital with brain and eye anomalies), type A, 2	613150	POMT2	NM_013382.7:c.817-394A>G	AR	2	F628 and F1741
Non-canonical splice-site	D-bifunctional protein deficiency	261515	HSD17B4	NM_000414.4:c.302+3delGAGTATTTCTTTTTCAinsTGTTGTGATTTTTTAGTGAATTGTGTATTTTAGTGATGTGTGTATAATTTTTTTAAAAAGTATATACTTTCCTCCTTTTACCCTATACAACATTGATTT	AR	3	F754, F2415, and F4611
Non-canonical splice-site	Pycnodysostosis	265800	CTSK	NM_000396.4:c.244-29A>G	AR	2	F2438 and F3031
Non-canonical splice-site	Developmental and epileptic encephalopathy 49	617281	DENND5A	NM_015213.4:c.3387+3G>T;r.3305_3387del;p.(Lys1102Thrfs*27)	AR	1	F1028
Non-canonical splice-site	Cone dystrophy 4	613093	PDE6C	NM_006204.4:c.939+5G>A;r.865_939del;p.(Phe290_Glu314del)	AR	1	F1302
Non-canonical splice-site	Shaheen syndrome	615328	COG6	NM_020751.3:c.1167-24A>G;r.1166_1167ins-1167-37_1167-2;p.?	AR	10	F1772, F2177, F2890, F3281, F3408, F4265, F4289, F4291, F5113, and F5608
Non-canonical splice-site	Neurofibromatosis, type 1	162200	NF1	NM_001042492.3:c.479+5G>C	AD	1	F1899
Non-canonical splice-site	Shaheen syndrome	615328	COG6	NM_020751.3:c.695-8T>G;r.695_788del;p.(Ser232Asnfs*4);r.694_695insTTTTCAG;p.(Ser232Ilefs*4);r.698_1012del;p.(Glu233_Gly337del)	AR	1	F6914
Non-canonical splice-site	Microcephaly, short stature, and limb abnormalities	617604	DONSON	NM_017613.4:c.786-22A>G	AR	6	F2197, F2272, F2460, F3679, F4555, and F6280
Non-canonical splice-site	Marinesco-Sjogren syndrome	248800	SIL1	NM_022464.5:c.1030-9G>A;r.1032_1033insGCAGATG;p.(Phe345Alafs*9)	AR	5	F2257, F2928, F4171, F6668, and F7523
Non-canonical splice-site	Microcephaly, short stature, and limb abnormalities	617604	DONSON	NM_017613.4:c.1047-9A>C	AR	1	F5334
Non-canonical splice-site	Mitochondrial complex I deficiency, nuclear type 17	618239	NDUFAF6	NM_152416.4:c.420+784C>T	AR	1	F2596
Non-canonical splice-site	Epidermolysis bullosa dystrophica, AR	226600	COL7A1	NM_000094.4:c.7615-10A>G	AR	1	F2703
Synonymous splice-site	Microcephaly, facial dysmorphism, renal agenesis, and ambiguous genitalia syndrome (phenotypic expansion)	618142	CTU2	NM_001012759.3:c.873G>A;r.738_873del;p.(Thr247Alafs*21)	AR	5	F2713, F4238, F4491, F5528, and F7794
Non-canonical splice-site	Sandhoff disease, infantile, juvenile, and adult forms	268800	HEXB	NM_000521.4:c.771+5G>C and NM_000521.4:c.1169+3delAAGTTGTT	AR	1	F2913
Non-canonical splice-site	Osteogenesis imperfecta, type VIII	610915	P3H1 (LEPRE1)	NM_022356.4:c.1170+9G>A	AR	1	F3019
Non-canonical splice-site	Congenital disorder of glycosylation, type Iii	613612	COG5	ENST00000297135.3:c.1120-12T>A;r:1120del;p.(Asp374Phefs*40)	AR	1	F3275
Non-canonical splice-site	Microcephaly 17, primary, autosomal recessive	617090	CIT	NM_001206999.2:c.753+3A>T;r.660_753del;p.(Asp221*)	AR	2	F3349 and F8611
Non-canonical splice-site	Joubert syndrome 20	614970	TMEM231	NM_001077418.3:c.665-11T>C;r.376_377ins377-1_377_2;p.(Val222Glufs*19)	AR	3	F3360, F3589, and F6590
Non-canonical splice-site	Dyggve-Melchior-Clausen disease	223800	DYM	NM_017653.4:c.1365+3_1365+10delAAGTATTC	XL	1	F3465
Non-canonical splice-site	Muscular dystrophy-dystroglycanopathy (congenital with brain and eye anomalies), type A, 1	236670	POMT1	NM_007171.3:c.1241+4_1241+7delAGTG;r.1149_1241del;p.(Gln385_His415del)	AR	1	F3504
Non-canonical splice-site	Muscular dystrophy-dystroglycanopathy (congenital with brain and eye anomalies), type A, 2/Short-rib thoracic dysplasia 17 with or without polydactyly	617405	TCTEX1D2	NM_152773.5:c.317+4A>T;r.248_317del;p.(Glu83Alafs*21)	AR	1	F3562
Non-canonical splice-site	Microcephaly, short stature, and polymicrogyria with seizures	614833	RTTN	NM_173630.3:c.5746-20A>G;r.5746_5823del;p.(Asp1917_Glu1942del)	AR	1	F3578
Non-canonical splice-site	Usher syndrome, type 3A	276902	CLRN1	NM_174878.3:c.254-649T>G	AR	1	F3604
Non-canonical splice-site	?Renal hypodysplasia/aplasia 2	615721	FGF20	NM_019851.3:c.390+5G>A	AR	1	F4295
Non-canonical splice-site	Microcephaly, short stature, and polymicrogyria with seizures	614833	RTTN	NM_173630.4:c.2885+8A>G;r.2885_2886ins2885+1_2885+7;p.(Ser963∗)	AR	1	F4310
Non-canonical splice-site	Woodhouse-Sakati syndrome	241080	DCAF17	NM_025000.4:c.1091+6T>G;r.1092_1182del;p.(Val365Metfs*14)	AR	1	F4318
Non-canonical splice-site	Woodhouse-Sakati syndrome	241080	DCAF17	NM_025000.4:c.1422+5G>T	AR	1	F4321
Non-canonical splice-site	Microcephaly-capillary malformation syndrome	614261	STAMBP	ENST00000394070.2:c.1119-6T>G	AR	1	F4365
Non-canonical splice-site	Neurodevelopmental disorder with intention tremor, pyramidal signs, dyspraxia, and ocular anomalies	619995	SMG9	NM_019108.4:c.701+4A>G;r.589_701del;p.(Tyr197Aspfs*10)	AR	2	F4406 and F5242
Non-canonical splice-site	Stickler syndrome, type II	604841	COL11A1	NM_001854.4:c.2241+5G>T	AD	1	F4531
Non-canonical splice-site	Intellectual developmental disorder, X-linked syndromic, Raymond type	300799	ZDHHC9	NM_016032.4:c.487+5_487+19del	XL	1	F4609
Non-canonical splice-site	Bardet-Biedl syndrome 16	615993	SDCCAG8	NM_006642.5:c.741-152G>A;r.740_741ins741-202_741-1;p.(Arg247Serfs*23)	AR	1	F3924
Non-canonical splice-site	Dyssegmental dysplasia, Silverman-Handmaker type	224410	HSPG2	NM_005529.6:c.11208-7G>A;r.11208_11209insGAGCA;p.(Phe3737Glufs*26)	AR	1	F3933
Non-canonical splice-site	Microspherophakia and/or megalocornea, with ectopia lentis and with or without secondary glaucoma	251750	LTBP2	NM_000428.3:c.2428+5G>C	AR	1	F4129
Non-canonical splice-site	Usher syndrome, type 1D/F digenic	601067	CDH23	NM_022124.6:c.6050-15G>A	AR	1	F4782
Non-canonical splice-site	GTF3C3-related neurodevelopmental disorder	NA	GTF3C3	NM_012086.5:c.1390+3A>G;r.1221_1500del;p.(Leu408Serfs*22)	AR	1	F4794
Non-canonical splice-site	Primordial dwarfism-immunodeficiency-lipodystrophy syndrome	620005	PRIM1	NM_000946.3:c.840+3A>C;r.639_840del;p.(Lys214Ilefs*37)	AR	1	F4993
Non-canonical splice-site	Hypotonia, hypoventilation, impaired intellectual development, dysautonomia, epilepsy, and eye abnormalities	618493	P4HTM	NM_177939.3:c.888-3C>A;p.(Arg296_Arg358delinsSer)	AR	1	F5048
Non-canonical splice-site	GLP1R-related neurodevelopmental disorder	NA	GLP1R	NM_002062.5:c.402+3delG;r.284_402del;p.(Val95Glufs*72)	AR	1	F5187
Non-canonical splice-site	Joubert syndrome 30	617622	ARMC9	NM_001352754.2:c.51+5G>T;r.1_51del;p.(Met1_Glu17del)	AR	1	F5323
Non-canonical splice-site	Mitochondrial short-chain enoyl-CoA hydratase 1 deficiency	616277	ECHS1	NM_004092.4:c.88+5G>A;r.87_88ins1_88+10;p.(Ala31Glufs*23)	AR	1	F5351
Non-canonical splice-site	Microphthalmia with coloboma 3 (phenotypic expansion)	610092	VSX2	NM_182894.3:c.456-6C>G;r.456_477:(p.(Arg152Serfs*2);r.456_579del;p.(Thr153Serfs*108)	AR	1	F5423
Non-canonical splice-site	Bartter syndrome, type 1	601678	SLC12A1	NM_000338.3:c.865-356C>T	AR	1	F5448
Non-canonical splice-site	Microcephaly, facial dysmorphism, renal agenesis, and ambiguous genitalia syndrome (phenotypic expansion)	618142	CTU2	NM_001012759.3:c.282+5G>A;r.144_282del;p.(Asp49Alafs*2)	AR	2	F6236 and F8653
Non-canonical splice-site	Phenylketonuria	261600	PAH	NM_000277.3:c.1066-11G>A;r.1065_1066insGGCCTACAG;p.(Gln355_Tyr356insGlyLeuGln)	AR	1	F5470
Non-canonical splice-site	Microcephaly 3, primary, autosomal recessive	604804	CDK5RAP2	NM_018249.6:c.4005-15A>G;r.4004_4004+1insTCTCAATGGTTAAG;p.(Arg1335Serfs*12)	AR	1	F5481
Synonymous splice-site	Argininosuccinic aciduria	207900	ASL	NM_000048.4:c.207G>A;p.(=)	AR	1	F8045
Non-canonical splice-site	Joubert syndrome 16	614465	TMEM138	NM_016464.5:c.377-3C>G;r.376_377ins377-1_377_2;p.(Ala126Glufs*15)	AR	1	F5629
Non-canonical splice-site	Ceroid lipofuscinosis, neuronal, 7	610951	MFSD8	NM_152778.2:c.154+3389del	AR	1	F5795
Non-canonical splice-site	Developmental and epileptic encephalopathy 60	617929	CNPY3	NM_006586.5:c.496-4delAC;r.496_613del;p.(Cys166Valfs*83)	AR	1	F5863
Non-canonical splice-site	?Bardet-Biedl syndrome 18	615995	BBIP1	NM_001195305.1:c.38-6T>C;r.1_37del:p.?	AR	1	F5981
Non-canonical splice-site	Erythermalgia, primary	133020	SCN9A	NM_002977.3:c.2311-14T>G;r.2311_2484del;p.(Val771_Leu828del)	AR	1	F6132
Non-canonical splice-site	Ciliary dyskinesia, primary, 44	618781	NEK10	NM_199347.4:c.1230+5G>C;r.(1230_1231ins1230+1_12301+21);p.(Gln410_Glu411insValArgAlaLeuLeuLeuLys)	AR	1	F6208
Non-canonical splice-site	Ullrich congenital muscular dystrophy 1	254090	COL6A2	NM_001849.4:c.1817-3C>G	AR	1	F6436
Non-canonical splice-site	Pontocerebellar hypoplasia type 1A	607596	VRK1	NM_003384.3:c.709+3A>C	AR	1	F7087
Nonsynonymous splice-site	Oculogastrointestinal neurodevelopmental syndrome	619318	CAPN15	NM_005632.2:c.3083G>A;p.(Arg1028Lys)	AR	1	F5203
Synonymous splice-site	Microcephaly 20, primary, autosomal recessive	617914	KIF14	NM_014875.3:c.4071G>A;r.3887_4071del;p.(Leu1296Trpfs*46)	AR	1	F5329
Non-canonical splice-site	3-hydroxyisobutryl-CoA hydrolase deficiency	250620	HIBCH	NM_014362.4:c.220-11C>G;r.220_221insTTTGAATAGA;p.(Lys74Ilefs*2)	AR	1	F6742
Non-canonical splice-site	Microphthalmia, isolated, with coloboma 8	601186	STRA6	NM_022369.4:c.928-11G>A	AR	1	F6884
Non-canonical splice-site	Polycystic kidney disease 4, with or without hepatic disease	263200	PKHD1	NM_138694.4:c.11310+3A>C	AR	1	F7875
Non-canonical splice-site	Developmental and epileptic encephalopathy 6B, non-Dravet	619317	SCN1A	NM_001165963.4:c.4477-3T>C	AD	1	F8293
Non-canonical splice-site	Transcobalamin II deficiency	275350	TCN2	NM_000355.4:c.64+4A>T	AR	1	F8451
Synonymous splice-site	DNAJC17-related microcephaly	NA	DNAJC17	NM_018163.3:c.681G>A;r.601_681del;p.(Tyr201_Ala227del)	AR	1	F156
Non-canonical splice-site (nonsynonymous)	DGKQ-related glaucoma	NA	DGKQ	NM_001347.4:c.1148C>T;p.(Thr383Met)	AR	1	F564
Non-canonical splice-site (synonymous)	GRACILE syndrome	603358	BCS1L	NM_001079866.2:c.441C>T;r.436_460delGTTTTCTTCAACATCCTGGAGGAAG;p.(Val146Leufs*4)	AR	3	F2204,F7801, and F8083
Synonymous splice-site	Pyruvate dehydrogenase E2 deficiency	245348	DLAT	NM_001931.5:c.975G>A;r.788_975del;p.(Phe264Glyfs*32)	AR	1	F3645
Synonymous splice-site	Macrocephaly, dysmorphic facies, and psychomotor retardation	617011	HERC1	NM_003922.4:c.12570G>A;r.12485_12573del;p.(Asp4162Glyfs*43)	AR	1	F3874
Synonymous splice-site	Peroxisome biogenesis disorder 7A (Zellweger)	614872	PEX26	NM_001127649.3:c.228C>T;r.227_230del;p.(Gly76Alafs*5)	AR	3	F3973, F4222, and F5358
Non-canonical splice-site (nonsynonymous)	Troyer syndrome	275900	SPG20 (SPART)	NM_015087.5:c.988A>G;p.(Met330Val)	AR	4	F1095, F4944, F5317, and F5887
Non-canonical splice-site	Stargardt disease 1	248200	ABCA4	NM_000350.3:c.5196+3_5196+6delAAGT	AR	1	F2286
Non-canonical splice-site	Retinitis Pigmentosa 25	602772	EYS	NM_001142800.2:c.1299+5_1299+8delGTAA	AR	1	F3626
Non-canonical splice-site	Diarrhea 2, with microvillus atrophy, with or without cholestasis	251850	MYO5B	NM_001080467.3:c.838+5G>A;r.757_838del;p.(Ala253Glnfs*38)	AR	1	F8196
Non-canonical splice-site	Cholestasis, progressive familial intrahepatic 3	602347	ABCB4	NM_000443.4:c.286+335A>G;r.286_419del;p.(Val96Glyfs*11)	AR	2	F5946 and F5971
Non-canonical splice-site	APC-related Cenani-Lenz syndrome	NA	APC	NM_000038.6:c.423-4_423-2delATA;r.423_531del;p.(Arg141Serfs*8)	AR	1	F3662
Non-canonical splice-site	Joubert syndrome 30	617622	ARMC9	NM_001352754.2:c.51+5G>T;r.1_51del	AR	1	F4483
Non-canonical splice-site	Osteopetrosis, autosomal recessive 4	611490	CLCN7	NM_001287.6:c.739-18G>A;r.747_748insCGTCACGCGTGTCTCTGAGCACCAGTCCTTCTGGTCTCCAGGAAGGGCCG:p.(Met250Argfs*6)	AR	1	F5740
Non-canonical splice-site	Knobloch syndrome, type 1	267750	COL18A1	NM_001379500.1:c.1701G>A;p.(=)	AR	1	F3335
Non-canonical splice-site	Spastic paraplegia 62	615681	ERLIN1	ENST00000421367.2:c.430+3_430+6delAAGT;r.305_430del;p.(Val102_Phe143del)	AR	1	F6801
Non-canonical splice-site	Ehlers-Danlos syndrome, kyphoscoliotic type, 2	614557	FKBP14	NM_017946.4:c.197+5_197+8del;r.197_198insgtaattatgccccgcag:p.(His67*)	AR	1	F176
Non-canonical splice-site	Lissencephaly 5	615191	LAMB1	NM_002291.3:c.1985+5G>T;r.1931_1985del;p.(Gly644Aspfs*19)	AR	1	F6564
Non-canonical splice-site	Watson syndrome	193520	NF1	NM_001042492.3:c.586+5G>A;r.481_586del, p.(Leu161Lysfs*9) (Homozygous)	AR	1	F6931
Non-canonical splice-site	?Nephrotic syndrome, type 19	618178	NUP160	ENST00000378460.2:c.1179+5G>A;r.888_1073del;p.(Arg296_Arg358delinsSer)	AR	1	F6161
Non-canonical splice-site	Peroxisome biogenesis disorder 13A (Zellweger)	614887	PEX14	NM_004565.3:c.677G>A;r.587_678del;p.(Ala196Glufs*103)	AR	1	F4132
Non-canonical splice-site	Peroxisome biogenesis disorder 12A (Zellweger)	614886	PEX19	NM_001193644.1:c.161C>T;r.71_180del:p.(Ser24Argfs*18)	AR	1	F5652
Non-canonical splice-site	CATIFA syndrome	618761	RIC1	NM_020829.4:c.3794G>C;r.3794_3795ins3794+1_3794+59;p.(Arg1265Profs*7)	AR	2	F1235, F5386
Non-canonical splice-site	Cerebellar ataxia and hypogonadotropic hypogonadism	212840	RNF216	NM_207111.4:c.2061G>A;p.(=)	AR	1	F272
Non-canonical splice-site	{Epilepsy, juvenile myoclonic, susceptibility to, 9}	614280	SLC23A3	NM_001144889.1:c.1167+4C>T;r.914_1167del;p.(Glu306Trpfs*57)	AR	1	F5230
Non-canonical splice-site	{Epilepsy, juvenile myoclonic, susceptibility to, 9}	614280	SLC4A1	NM_000342.4:c.1282+5G>C;r.1015_1210del;p.(Tyr339Alafs*6)	AR	1	F6966
Non-canonical splice-site	Corneal dystrophy, Fuchs endothelial, 4	613268	SLC4A11	NM_001174089.2:c.996+25_996+44delCGGCAGGGTCGGCGGGGGC	AR	1	F20
Non-canonical splice-site	Hypertrophic osteoarthropathy, primary, autosomal recessive 2	614441	SLCO2A1	NM_005630:c.1105+5G>A	AR	1	F5985
Non-canonical splice-site	Basal cell nevus syndrome	109400	SUFU	NM_001178133.2:c.1297-3C>A;r.1146_1215del;p.(Leu383Serfs*77)	AR	1	F6923
Non-canonical splice-site	Meckel syndrome 11	615397	TMEM231	NM_001077418.3:c.664G>A;r.664_665insGTGAGTCACAG;p.(Ile251Serfs*33);r.664_665insGTGAGTCACAGGTAGAGCCCATTCAGCCGCTGCTCAGGACT;p.(Ile251Serfs*43)	AR	1	F2253
Non-canonical splice-site	Neurodevelopmental disorder with microcephaly, cortical malformations, and spasticity	618730	TMX2	NM_015959.4:c.614G>A;r.251_614del;p.(Ile84Serfs*4)	AR	1	F7713
Non-canonical splice-site	CBX3-related female infertility	NA	CBX3	NM_016587.4:c.330+3A>G	AR	1	F6655
Non-canonical splice-site	DNAH2-related PCD	NA	DNAH2	NM_020877.5:c.10388-4G>A	AR	1	F6563
Non-canonical splice-site (synonymous)	Ichthyosis, congenital, autosomal recessive 1	242300	AKR1C2 (DDHD2)	NM_000359.3:c.1125C>T;r.1124_1159delGCCAGTGCTGGGTCTTTGCTGGCGTGACCACCACAG;p.(Gly375_Thr386del)	AR	1	F5548
Non-canonical splice-site	Spermatogenic failure, Y-linked, 2	415000	USP9Y	NM_004654.3:c.1317+3A>G	YL	1	F7408
Non-canonical splice-site	Wilson disease	277900	ATP7B	NM_000053.4:c.51+4A>T	AR	1	F8043
Non-canonical splice-site	Cholestasis, progressive familial intrahepatic 2	601847	ABCB11	NM_003742.4:c.2494C>T;p.(Arg832Cys) and NM_003742.4:c.150+3A>C	AR	1	F7784
Non-canonical splice-site	Bardet-Biedl syndrome 2	615981	BBS2	NM_031885.5:c.471+3A>T	AR	1	F9123
Non-canonical splice-site	Microcephaly 17, primary, autosomal recessive	617090	CIT	NM_001206999.2:c.3350+5G>A and NM_001206999.2:c.3203T>C;p.(Val1068Ala)	AR	1	F6503
Non-canonical splice-site	Developmental delay with short stature, dysmorphic facial features, and sparse hair	616901	DPH1	ENST00000263083.6:c.415+5G>T	AR	1	F8240
Non-canonical splice-site	Multiple congenital anomalies-hypotonia-seizures syndrome 1	614080	PIGN	NM_176787.5:c.1434+5G>A	AR	1	F9614
Non-canonical splice-site	Retinitis pigmentosa 14	600132	TULP1	NM_003322.6:c.191-11T>G	AR	2	F282 and F3513
Non-canonical splice-site	Hypotonia, infantile, with psychomotor retardation and characteristic facies 2	616801	UNC80	NM_001371986.1:c.3627+4A>G	AR	1	F7128
