# Supplementary material for: Diagnostic implications of pitfalls in causal variant identification based on 4577 molecularly characterized families
Source: Nat Commun. 2023 Aug 29;14:5269. doi: 10.1038/s41467-023-40909-3 (PMC10465531; doi:10.1038/s41467-023-40909-3)
Supplement: Supplementary file 14 — Supplementary Data 11 [file 41467_2023_40909_MOESM14_ESM.xlsx]

## Sheet: Sheet1
Justification	Allele frequency	Disease Name	OMIM	Gene	Variant	# of families	Family IDs
Common disease	0.017931	Sickle cell anemia	603903	HBB	NM_000518.5:c.20A>T;p.(Glu7Val)	3	F527, F4367, F4691
Only pathogenic in CCH	0.014411	Thrombocytopenia-absent radius syndrome	274000	RBM8A	NM_005105.5:c.*6C>G	1	F5228
Common disease	0.012548	Hemolytic anemia, G6PD deficient (favism)	300908	G6PD	ENST00000393562.2:c.653C>T;p.(Ser218Phe)	4	F5495, F8565, F6291, F8214
Common disease	0.012146	Glaucoma 3A, primary open angle, congenital, juvenile, or adult onset	231300	CYP1B1	NM_000104.4:c.182G>A;p.(Gly61Glu)	82	F76, F193, F205, F273, F368, F373, F375, F437, F438, F449, F457, F503, F504, F505, F514, F516, F517, F552, F553, F554, F562, F565, F566, F567, F569,F570, F579, F580, F597, F601, F608, F609, F643, F647,F649, F705, F785, F792, F806, F812, F843, F884, F923, F981, F1029, F1040, F4982, F1056, F1069, F1121, F1122, F1123, F1220, F1222,F1225, F1244, F1357, F1371, F1416, F1434, F1744, F1748, F1754, F1774,…
Common disease	0.009972	Hemolytic anemia, G6PD deficient (favism)	300908	G6PD	ENST00000393562.2:c.233T>C;p.(Ile78Thr)	12	F900, F1793, F3182, F3310, F3432, F3612, F3908, F3924, F4138, F4424, F5028, F6352
Common disease	0.006765	Retinitis pigmentosa 45	613767	CNGB1	NM_001297.5:c.2957A>T;p.(Asn986Ile)	4	F55, F2577, F2674, F2943
Common disease	0.005097	Miyoshi muscular dystrophy 3	613319	ANO5	NM_213599.3:c.172C>T;p.(Arg58Trp)	1	F6401
Only pathogenic in CCH	0.003652	Smith-Lemli-Opitz syndrome	270400	DHCR7	NM_001360.3:c.1A>G;p.?	1	F6277
Highly variable phenotype	0.003066	Dihydropyrimidine dehydrogenase deficiency	274270	DPYD	NM_000110.4:c.257C>T;p.(Pro86Leu)	2	F169, F3966
Common disease	0.002944	Neurodevelopmental disorder with brain abnormalities, poor growth, and dysmorphic facies	615286	ADAT3	NM_138422.4:c.430G>A;p.(Val144Met)	19	F4, F72, F387, F619, F771, F1321, F2053, F2247, F2282, F2752, F3052, F3190, F3592, F4845, F5467, F8487, F6307, F6337, F6422
Highly variable phenotype	0.002705	Fructose intolerance, hereditary	229600	ALDOB	NM_000035.4:c.448G>C;p.(Ala150Pro)	1	F7902
Common disease	0.002618	Osteopetrosis, autosomal recessive 3, with renal tubular acidosis	259730	CA2	NM_000067.2:c.232+1G>A	9	F37, F1338, F2563, F2790, F3964, F4904, F5381, F5453, F6429
Common disease	0.002618	Diarrhea 1, secretory chloride, congenital	214700	SLC26A3	NM_000111.3:c.559G>T;p.(Gly187*)	2	F6300, F7894
Common disease	0.002616	Polycystic kidney disease 4, with or without hepatic disease	263200	PKHD1	NM_138694.4:c.4870C>T;p.(Arg1624Trp)	6	F3304, F3680, F6585, F6732, F7541, F7542
Common disease but cryptic phenotype (specific immune defect)	0.002615	C8 deficiency, type II	613789	C8B	NM_000066.4:c.1282C>T;p.(Arg428*)	1	F8448
Common but unrecognized disease	0.002435	PTRHD1-related early-onset parkinsonism and cognitive dysfunction	NA	PTRHD1	NM_001013663.2:c.365G>A;p.(Arg122Gln)	2	F1060, F5150
Common disease	0.0023	Spastic paraplegia 56, autosomal recessive	615030	CYP2U1	NM_183075.3:c.947A>T;p.(Asp316Val)	3	F590, F1104, F4124
Common disease	0.002074	Dubin-Johnson syndrome	237500	ABCC2	NM_000392.3:c.2273G>T;p.(Gly758Val)	2	F5988, F6359
Common disease but cryptic phenotype (male infertility)	0.001983	HYDIN-related male infertility	NA	HYDIN	NM_001270974.1:c.15217A>G;p.(Lys5073Glu)	1	F7426
Common disease	0.001849	Retinitis pigmentosa 1	180100	RP1	NM_006269.2:c.606C>A;p.(Asp202Glu)	4	F121, F537, F5841, F4277
Common disease	0.001713	Deafness, autosomal recessive 1A	220290	GJB2	NM_004004.6:c.35delG;p.(Gly12Valfs*2)	1	F6386
Common but unrecognized disease	0.001623	RAPADILINO syndrome	266280	RECQL4	NM_004260.4:c.3128T>A;p.(Leu1043*)	1	F8226
Common disease but cryptic phenotype (male infertility)	0.001533	Spermatogenic failure 37	618429	TTC21A	NM_001366900.1:c.1976A>G;p.(Asn659Ser)	1	F7166
Common disease	0.001489	Temtamy syndrome	218340	C12orf57	NM_138425.4:c.1A>G;p.?	9	F342, F1086, F1418, F1841, F4311, F4334, F5516, F5954, F6281
Common disease	0.001488	Cataract 17, multiple types	611544	CRYBB1	NM_001887.4:c.171delG;p.(Asn58Thrfs*107)	17	F23, F950, F1175, F1372, F1417, F1716, F1749, F1761, F1766, F1833, F1861, F3255, F3374, F4864, F4945, F5135, F5136
Common disease but cryptic phenotype (male infertility)	0.001443	SPATA3-related Male infertility	NA	SPATA3	ENST00000433428.2:c.373C>A;p.(Arg125Ser)	1	F7276
Common disease but cryptic phenotype (male infertility)	0.001398	CCDC155-related male infertility	NA	CCDC155	NM_144688.5:c.302T>C;p.(Met101Thr)	1	F6517
No explanation	0.001397	Short-rib thoracic dysplasia 3 with or without polydactyly	613091	DYNC2H1	NM_001377.3:c.1151C>T;p.(Ala384Val)	1	F5904
Common disease	0.001353	Thiamine metabolism dysfunction syndrome 2 (biotin- or thiamine-responsive encephalopathy type 2)	607483	SLC19A3	NM_025243.4:c.1264A>G;p.(Thr422Ala)	4	F2830, F5413, F6400, F7923
Common disease	0.001263	Retinal cone dystrophy 3B	610356	KCNV2	NM_133497.4:c.427G>T;p.(Glu143*)	14	F185, F260, F543, F671, F702, F869, F915, F1229, F1348, F2327, F2694, F3356, F3392, F6460
Common disease	0.001263	Woodhouse-Sakati syndrome	241080	DCAF17 (C2orf37)	NM_025000.4:c.436delC;p.(Ala147Hisfs*9)	7	F953, F1319, F2270, F2959, F3412, F3862, F8505
Common disease	0.001263	Meckel syndrome 7	267010	NPHP3	NM_153240.5:c.2694-2_2694-1delAG	10	F3637, F4198, F5994, F6592, F6676, F6928, F7524, F7531, F7532, F7533
Common disease but embryonic lethal	0.001262	Multiple pterygium syndrome, lethal type	253290	CHRNA1	NM_000079.4:c.254T>C;p.(Leu85Pro)	2	F8595, F5922
Common disease	0.001127	Glaucoma 3A, primary open angle, congenital, juvenile, or adult onset	231300	CYP1B1	NM_000104.4:c.1405C>T;p.(Arg469Trp)	7	F449, F504, F566, F1122, F1222, F1779, F4838
Common but unrecognized disease	0.001127	Ritscher-Schinzel syndrome 1	220210	WASHC5	NM_014846.4:c.2849A>G;p.(Lys950Arg)	1	F408
Common disease	0.001127	Mitochondrial short-chain enoyl-CoA hydratase 1 deficiency	616277	ECHS1	NM_004092.4:c.88+5G>A;r.87_88ins1_88+10;p.(Ala31Glufs*23)	1	F5351
Common but unrecognized disease	0.001127	NT5DC1-related intellectual disability	NA	NT5DC1	NM_152729.3:c.1114T>C;p.(Ser372Pro)	1	F6301
Common disease but cryptic phenotype (male infertility)	0.001127	Spermatogenic failure 60	619646	TERB1 (CCDC79)	NM_001136505.2:c.733G>A;p.(Gly245Arg)	2	F7337, F7361
Common disease	0.001082	Troyer syndrome	275900	SPG20 (SPART)	NM_015087.5:c.988A>G;p.(Met330Val)	4	F1095, F4944, F5317, F5887
Common disease	0.001082	Microcephaly, facial dysmorphism, renal agenesis, and ambiguous genitalia syndrome	618142	CTU2	NM_001012759.3:c.873G>A;r.738_873del;p.(Thr247Alafs*21)	5	F2713, F4238, F4491, F5528, F7794
Only pathogenic in CCH	0.001082	Shwachman-Diamond syndrome 1	260400	SBDS	NM_016038.4:c.258+2T>C	1	F4212
No explanation despite extensive functional investigation supporting pathogenicity	0.001082	?Developmental and epileptic encephalopathy 86	618910	DALRD3	NM_001009996.3:c.1251C>A;p.(Tyr417*)	1	F6574
Common disease	0.001039	Multiple mitochondrial dysfunctions syndrome 4	616370	ISCA2	NM_194279.4:c.229G>A;p.(Gly77Ser)	3	F1794, F3950, F8747
Common disease but cryptic phenotype (peeling skin)	0.010242	Peeling skin syndrome 2	609796	TGM5	NM_201631.4:c.1335G>C;p.(Lys445Asn)	1	F9185
Only pathogenic in CCH	0.007348	Retinitis pigmentosa 25	602772	EYS	NM_001142800.2:c.2137+1G>A	2	F8348 and F2084
Only pathogenic in CCH	0.005418	Leukodystrophy, hypomyelinating, 7, with or without oligodontia and/or hypogonadotropic hypogonadism	607694	POLR3A	NM_007055.4:c.1909+22G>A	1	F274
Common but unrecognized disease	0.001037	SYNPO-related neurodevelopmental delay	NA	SYNPO	NM_001166209.1:c.2540C>T;p.(Pro847Leu)	1	F5878
Common but unrecognized disease	0.018073	Thrombocythemia 2	601977	MPL	NM_005373.3:c.317C>T;p.(Pro106Leu)	1	F9145
