# Supplementary material for: Diagnostic implications of pitfalls in causal variant identification based on 4577 molecularly characterized families
Source: Nat Commun. 2023 Aug 29;14:5269. doi: 10.1038/s41467-023-40909-3 (PMC10465531; doi:10.1038/s41467-023-40909-3)
Supplement: Supplementary file 15 — Supplementary Data 12 [file 41467_2023_40909_MOESM15_ESM.xlsx]

## Sheet: Sheet1
Justification	Disease Name	OMIM ID	Gene	Variant	Mode of inheritance	# of families	Pedigree name
Mutant version is fixed in marmoset	Weaver syndrome	277590	EZH2	NM_004456.4:c.2233G>A;p.(Glu745Lys)	AD	1	F1294
Trap score 0.037	Retinal dystrophy with macular staphyloma	617547	C21ORF2	NM_004928.3:c.643-23A>T;p.(Asn215Valfs*140)	AR	1	F1353
Trap score 0.059	EBD inversa	226600	COL7A1	NM_000094.4:c.7615-10A>G	AR	1	F2703
Trap score 0.332	Microcephaly, short stature, and polymicrogyria with seizures	614833	RTTN	NM_173630.3:c.5746-20A>G;r.5746_5823del;p.(Asp1917_Glu1942del)	AR	1	F3578
Trap score 0.024	Bardet-Biedl syndrome 16/Hemolytic anemia, G6PD deficient (favism)	615993	SDCCAG8	NM_006642.5:c.741-152G>A;r.740_741ins741-202_741-1;p.(Arg247Serfs*23)	AR	1	F3924
Trap score 0.183	Dyssegmental dysplasia, Silverman-Handmaker type	224410	HSPG2	NM_005529.6:c.11208-7G>A;r.11208_11209insGAGCA;p.(Phe3737Glufs*26)	AR	1	F3933
Trap score 0.27	Microcephaly, short stature, and polymicrogyria with seizures (phenotypic expansion)	614833	RTTN	NM_173630.4:c.2885+8A>G;r.2885_2886ins2885+1_2885+7;p.(Ser963∗)	AR	1	F4310
Synonymous change	Ichthyosis, congenital, autosomal recessive 1	242300	TGM1	NM_000359.3:c.1125C>T;r.1124_1159delGCCAGTGCTGGGTCTTTGCTGGCGTGACCACCACAG;p.(Gly375_Thr386del)	AR	1	F5548
Poor in silico predictions	COMMAD syndrome	617306	MITF	NM_000248.4:c.12G>A;p.(Met4Ile)	AR	1	F8788
Poor in silico predictions	Peroxisome biogenesis disorder 12A (Zellweger)	614886	PEX19	ENST00000368072.5:c.161C>T;r.71_180del:p.(Ser24Argfs*18)	AR	1	F5652
Trap score 0.102	Osteopetrosis, autosomal recessive 4	611490	CLCN7	NM_001287.6:c.739-18G>A;r.747_748insCGTCACGCGTGTCTCTGAGCACCAGTCCTTCTGGTCTCCAGGAAGGGCCG:p.(Met250Argfs*6)	AR	1	F5740
Trap score 0.064 and very low prediction scores but the variant is pathogenic	Familial Mediterranean fever, AR	249100	MEFV	NM_000243.3:c.2082G>A;p.(Met694Ile)	AR	1	F8675
Poor in silico predictions	Microcephaly, postnatal progressive, with seizures and brain atrophy	613668	MED17	NM_004268.5:c.1217G>C;p.(Arg406Thr)	AR	1	F2927
Poor in silico predictions	Warsaw breakage syndrome	613398	DDX11	NM_030653.4:c.2576T>G;p.(Val859Gly)	AR	1	F3897
Poor in silico predictions	Spastic tetraplegia, thin corpus callosum, and progressive microcephaly	616657	SLC1A4	NM_003038.5:c.1357T>C;p.(Trp453Arg)	AR	1	F4856
Poor in silico predictions	Muscular dystrophy, limb-girdle, autosomal recessive 18	615356	TRAPPC11	NM_021942.6:c.464C>T;p.(Ser155Leu)	AR	1	F5568
In silico tools could not be used (ncRNA)	Microcephalic osteodysplastic primordial dwarfism, type I	210710	RNU4ATAC	NR_023343.1:n.13C>T and NR_023343.1:46G>A	AR	1	F870
In silico tools could not be used (ncRNA)	Microcephalic osteodysplastic primordial dwarfism, type I	210710	RNU4ATAC	NR_023343.1:n.55G>A and NR_023343.1:n.116A>T	AR	2	F1194 and F5806
Trap score 0.385	Rhizomelic chondrodysplasia punctata, type 2	222765	GNPAT	NM_014236.4:c.569-3T>G;r.569_696del;p.(Asp190Glufs*7)	AR	9	F42, F58, F85, F588, F795, F1346, F2139, F3890, and F4184
Trap score 0.178	Bardet-Biedl syndrome 1	209900	BBS1	NM_024649.5:c.1110+329C>T;r.951_952ins951+1_951+147;p.(Gly318Valfs*35)	AR	1	F327
Trap score 0.049	Ullrich congenital muscular dystrophy 1	254090	COL6A2	NM_001849.3:c.1459-63G>A	AR	1	F160
Trap score 0.037	Spondylometaphyseal dysplasia, axial	602271	CFAP410 (C21ORF2)	NM_004928.3:c.643-23A>T;p.(Asn215Valfs*140)	AR	2	F1353 and F3389
Trap score 0.273	Shaheen syndrome	615328	COG6	NM_020751.3:c.1167-24A>G;r.1166_1167ins-1167-37_1167-2;p.?	AR	10	F1772, F2177, F2890, F3281, F3408, F4265, F4289, F4291, F5113, and F5608
Trap score 0.071	Microcephaly, short stature, and limb abnormalities	617604	DONSON	NM_017613.4:c.786-22A>G	AR	6	F2197, F2272, F2460, F3679, F4555, and F6280
Trap score 0.397	Marinesco-Sjogren syndrome	248800	SIL1	NM_022464.5:c.1030-9G>A;r.1032_1033insGCAGATG;p.(Phe345Alafs*9)	AR	5	F2257, F2928, F4171, F6668, and F7523
Trap score 0.361	Microcephaly, short stature, and limb abnormalities	617604	DONSON	NM_017613.4:c.1047-9A>C	AR	1	F5334
Trap score 0.185	Mitochondrial complex I deficiency, nuclear type 17	618239	NDUFAF6	NM_152416.4:c.420+784C>T	AR	1	F2596
Trap score 0.077	Osteogenesis imperfecta, type VIII	610915	P3H1 (LEPRE1)	NM_022356.4:c.1170+9G>A	AR	1	F3019
Trap score 0.202	Joubert syndrome 20	614970	TMEM231	NM_001077418.3:c.665-11T>C;r.376_377ins377-1_377_2;p.(Val222Glufs*19)	AR	3	F3360, F3589, and F6590
Trap score 0.152	Usher syndrome, type 3A	276902	CLRN1	NM_174878.3:c.254-649T>G	AR	1	F3604
Trap score 0.131	Usher syndrome, type 1D/F digenic	601067	CDH23	NM_022124.6:c.6050-15G>A	AR	1	F4782
Trap score 0.354	Hypotonia, hypoventilation, impaired intellectual development, dysautonomia, epilepsy, and eye abnormalities	618493	P4HTM	NM_177939.3:c.888-3C>A;p.(Arg296_Arg358delinsSer)	AR	1	F5048
Trap score 0.384	Microphthalmia with coloboma 3 (phenotypic expansion)	610092	VSX2	NM_182894.3:c.456-6C>G;r.456_477:(p.(Arg152Serfs*2);r.456_579del;p.(Thr153Serfs*108)	AR	1	F5423
Trap score 0.137	Bartter syndrome, type 1	601678	SLC12A1	NM_000338.3:c.865-356C>T	AR	1	F5448
Trap score 0.29	Phenylketonuria	261600	PAH	NM_000277.3:c.1066-11G>A;r.1065_1066insGGCCTACAG;p.(Gln355_Tyr356insGlyLeuGln)	AR	1	F5470
Trap score 0.28	?Bardet-Biedl syndrome 18	615995	BBIP1	NM_001195305.1:c.38-6T>C;r.1_37del:p.?	AR	1	F5981
Trap score 0.321	3-hydroxyisobutryl-CoA hydrolase deficiency	250620	HIBCH	NM_014362.4:c.220-11C>G;r.220_221insTTTGAATAGA;p.(Lys74Ilefs*2)	AR	1	F6742
Trap score 0.353	Microphthalmia, isolated, with coloboma 8	601186	STRA6	NM_022369.4:c.928-11G>A	AR	1	F6884
Trap score 0.001	DGKQ-related glaucoma	NA	DGKQ	NM_001347.4:c.1148C>T;p.(Thr383Met)	AR	1	F564
Trap score 0.241	Joubert syndrome 30	617622	ARMC9	NM_001352754.2:c.1027C>T;r.1_135del:p.?	AR	1	F4483
