# Supplementary material for: Diagnostic implications of pitfalls in causal variant identification based on 4577 molecularly characterized families
Source: Nat Commun. 2023 Aug 29;14:5269. doi: 10.1038/s41467-023-40909-3 (PMC10465531; doi:10.1038/s41467-023-40909-3)
Supplement: Supplementary file 16 — Supplementary Data 13 [file 41467_2023_40909_MOESM16_ESM.xlsx]

## Sheet: Sheet1
Justification of non-penetrance	Pedigree name	ID number	Disease Name	Phenotype-specific OMIM ID	Gene	Variant	Zygosity	Reference
Inadequate phenotyping	F458	15DG1635	GINS3-related NDD	Not listed	GINS3	NM_001126129.1:c.70G>A;p.(Asp24Asn)	Homozygous	279
	F6585	19DG0566	Polycystic kidney disease 4, with or without hepatic disease	263200	PKHD1	NM_138694.4:c.4870C>T;p.(Arg1624Trp)	Homozygous	217
	F158	08DG00450	Osteogenesis imperfecta, type XV	615220	WNT1	NM_005430.4:c.614C>G;p.(Ala205Gly)	Homozygous	39
	F5157	15DG1387	Stickler syndrome, type VI	620022	COL9A3	NM_001853.4:c.1769G>A;p.(Gly590Glu)	Homozygous	Unpublished
	F4735	15DG0159	Stickler syndrome, type VI	620022	COL9A3	NM_001853.4:c.754C>T;p.(Arg252*)	Homozygous	Unpublished
	F5150	15DG1367	PTRHD1-related NDD/EZH1-related NDD	NA/NA	PTRHD1 & EZH1	NM_001013663.2:c.365G>A;p.(Arg122Gln) & NM_001991.5:c.1453G>T;p.(Glu485*)	Homozygous	Unpublished
	F531	09DG01649	Joubert syndrome 17/Symmetric circumferential skin creases, congenital, 2	614615/616734	CPLANE1 (C5orf42) & MAPRE2	NM_001384732.1:c.8150_8151delGA;p.(Gly2717Alafs*40) & ENST00000300249.5:c.476A>G;p.(Asp159Gly)	Homozygous	Unpublished
	F94	09DG00446	Chromosomal deletion	Not listed	Multiple	chr13q12.3 (2.27Mb) deletion (13:29245232-31511604)	Heterozygous	271
	F750	09DG01675	van der Woude syndrome 1	119300	IRF6	NM_006147.4:c.179G>C;p.(Trp60Ser)	Heterozygous	Unpublished
	F2965	17DG0048	NCKAP1-related NDD	Not listed	NCKAP1	NM_013436.5:c.3280G>T;p.(Glu1094*)	Heterozygous	8
	F1840	11DG0465	Retinitis pigmentosa 39	613809	USH2A	NM_206933.4:c.1923T>A;p.(Cys641*) and NM_206933.4:c.14294T>C;p.(Val4765Ala)	Compound heterozygous	64
	F3955	14DG0609	Shprintzen-Goldberg syndrome	182212	SKI	NM_003036.4:c.1138C>T;p.(Arg380*)	Heterozygous	Unpublished
	F4771	18DG0931	Cataract 23	610425	CRYBA4	NM_001886.3:c.36G>A;p.(Trp12*)	Heterozygous	Unpublished
	F6308	Father of PSMMC0075	Renal cysts and diabetes syndrome	137920	HNF1B	NM_000458.4:c.1147C>T;p.(Gln383*)	Heterozygous	Unpublished
	F6479	18DG1035	Glucose/galactose malabsorption	606824	SLC5A1	NM_000343.4:c.765C>G;p.(Cys255Trp)	Homozygous	Unpublished
	F6451	20DG1198	NPNT-related renal agenesis	Not listed	NPNT	NM_001033047.3:c.714C>G;p.(Tyr238*)	Homozygous	232
	F5521	16DG0393	Polycystic kidney disease 1	173900	PKD1	NM_001009944.3:c.4349_4351del;p.(Asn1450del)	Homozygous	87
	F5652	16DG1055	Peroxisome biogenesis disorder 12A (Zellweger)	614886	PEX19	ENST00000368072.5:c.161C>T;p.(Ser54Leu)	Homozygous	35
	F5776	17DG0411	Hydatidiform mole, recurrent, 1	231090	NLRP7	NM_001127255.1:c.1861_1862del;p.(Ser621Thrfs*16)	Homozygous	195
	F6136	18DG0290	CCDC82-related male infertility	Not listed	CCDC82	NM_024725.4:c.910dupG;p.(Glu304Glyfs*3)	Homozygous	Unpublished
	F8535	20DG1474	Pierson syndrome	609049	LAMB2	NM_002292.4:c.619T>C;p.(Ser207Pro)	Homozygous	Manuscript in preparation
	F5193	15DG1523	Retinitis pigmentosa 1	180100	RP1	NM_006269.2:c.606C>A;p.(Asp202Glu)	Homozygous	Unpublished
	F5409	15DG2563	Nail disorder, nonsyndromic congenital, 1	161050	FZD6	ENST00000358755.4:c.869A>G;p.(Tyr290Cys)	Homozygous	Unpublished
	F3924	14DG0047	Bardet-Biedl syndrome 16	615993	SDCCAG8	NM_006642.5:c.741-152G>A;r.740_741ins741-202_741-1;p.(Arg247Serfs*23)	Homozygous	87
	F3342	13DG0176 and 13DG0177	PKD1-related Meckel-gruber-like syndrome	NA	PKD1	NM_001009944.3:c.8137G>A;p.(Gly2713Arg)	Homozygous	287
Biochemical phenotype	F4397	14DG1639	5-oxoprolinase deficiency	260005	OPLAH	NM_017570.3:c.2303G>A;p.(Arg768His)	Homozygous	Unpublished
	F680	09DG01430	5-oxoprolinase deficiency	260005	OPLAH	NM_017570.5:c.2608dup;p.(His870Profs*92)	Homozygous	240
Age-limited	F6517	19DG0139	CCDC155-related male infertility	Not listed	KASH5 (CCDC155)	NM_144688.5:c.302T>C;p.(Met101Thr)	Homozygous	Unpublished
	F286	11DG2212	Mucopolysaccharidosis type IIIA (Sanfilippo A)	252900	SGSH	NM_000199.5:c.1130G>A;p.(Arg377His)	Homozygous	57
	F330	09DG00296	Retinitis pigmentosa 25	602772	EYS	NM_001142800.2:c.32dup;p.(Met12Aspfs*14)	Homozygous	18
	F1724	11DG0121	Retinitis pigmentosa 31	609923	TOPORS	NM_001195622.1:c.2361_2362del;p.(Glu787fs*20)	Heterozygous	Unpublished
	F1865	11DG0609	Stargardt disease 1	248200	ABCA4	NM_000350.3:c.5882G>A;p.(Gly1961Glu) and NM_000350.3:c.1937+1G>A	Compound heterozygous	Unpublished
	F1895	11DG0685	Retinitis pigmentosa 54	613428	PCARE	NM_001029883.3:c.2704A>T;p.(Lys902*)	Homozygous	57
	F3476	13DG0782	Cone-rod dystrophy 15	613660	CDHR1	NM_033100.4:c.1117C>T;p.(Gln373*)	Homozygous	Unpublished
	F4434	14DG1779	Stargardt disease 1	248200	ABCA4	NM_000350.3:c.1633_1634insGAAA;p.(Asn545Argfs*12) and NM_000350.3:c.5882G>A;p.(Gly1961Glu)	Compound heterozygous	Unpublished
	F8616	21DG0222	Mitochondrial complex I deficiency, nuclear type 23	618244	NDUFA12	NM_018838.5:c.4G>T;p.(Glu2*)	Homozygous	258
	F5457	18DG0475	Intellectual developmental disorder with poor growth and with or without seizures or ataxia	618808	ABCA2	NM_001606.5:c.937C>T;p.(Gln313*)	Homozygous	21
	F1320	10DG1649	Retinitis Pigmentosa 25	602772	EYS	NM_001142800.2:c.179delT;p.(Leu60Trpfs*3)	Homozygous	1
	F4277	14DG1178	Retinitis Pigmentosa 1	180100	RP1	NM_006269.2:c.606C>A;p.(Asp202Glu)	Homozygous	Unpublished
Sex-limited	F6179	18DG0592	Pseudovaginal perineoscrotal hypospadias	264600	SRD5A2	NM_000348.4:c.682G>A;p.(Ala228Thr)	Homozygous	10
	F8606	21DG0186	46, XY sex reversal 11	273250	DHX37	NM_032656.4:c.1433G>T;p.(Gly478Val)	Heterozygous	Unpublished
	F5527	16DG1462	Oocyte maturation defect 4	617743	PATL2	NM_001145112.1:c.1108G>A;p.(Gly370Arg)	Homozygous	10
Environment-limited	F5452	16DG0048	Immunodeficiency 50	300988	MSN	NM_002444.3:c.1056delG;p.(Lys352Asnfs*73)	Hemizygous	49
	F8448	CGM2020-00257	C8 deficiency, type II	613789	C8B	NM_000066.4:c.1282C>T;p.(Arg428*)	Homozygous	Unpublished
Human error	F1390	10DG1904	Pontocerebellar hypoplasia type 1A	607596	VRK1	NM_003384.3:c.236C>T;p.(Pro79Leu)	Homozygous	33
	F572	09DG01123	Retinitis pigmentosa 38	613862	MERTK	NM_006343.3:c.2214delT;p.(Cys738Trpfs*32)	Homozygous	83
	F2492	11DG2437	Novel	Not listed	a	a	Homozygous	Unpublished
	F1259	10DG1393	Cataract 18, autosomal recessive	610019	FYCO1	NM_024513.4:c.2505delA;p.(Ala836Profs*80)	Homozygous	16
True non-penetrance	F449	10DG0977	Glaucoma 3A, primary open angle, congenital, juvenile, or adult onset	231300	CYP1B1	NM_000104.4:c.182G>A;p.(Gly61Glu) and NM_000104.4:c.1405C>T;p.(Arg469Trp)	Compound heterozygous	4
	F601	09DG01183	Glaucoma 3A, primary open angle, congenital, juvenile, or adult onset	231300	CYP1B1	NM_000104.4:c.182G>A;p.(Gly61Glu)	Homozygous	4
	F649	09DG01314	Glaucoma 3A, primary open angle, congenital, juvenile, or adult onset	231300	CYP1B1	NM_000104.4:c.182G>A;p.(Gly61Glu)	Homozygous	4
	F923	17DG0016	Glaucoma 3A, primary open angle, congenital, juvenile, or adult onset	231300	CYP1B1	NM_000104.4:c.182G>A;p.(Gly61Glu)	Homozygous	4
	F1028	10DG0672	Developmental and epileptic encephalopathy 49	617281	DENND5A	NM_015213.4:c.3387+3G>T;r.3305_3387del;p.(Lys1102Thrfs*27)	Homozygous	3
	F4982	16DG1553	Glaucoma 3A, primary open angle, congenital, juvenile, or adult onset	231300	CYP1B1	NM_000104.4:c.182G>A;p.(Gly61Glu)	Homozygous	4
	F1056	10DG0731	Glaucoma 3A, primary open angle, congenital, juvenile, or adult onset	231300	CYP1B1	NM_000104.4:c.182G>A;p.(Gly61Glu)	Homozygous	4
	F1222	17DG0004	Glaucoma 3A, primary open angle, congenital, juvenile, or adult onset	231300	CYP1B1	NM_000104.4:c.182G>A;p.(Gly61Glu)/NM_000104.4:c.1405C>T;p.(Arg469Trp)	Compound heterozygous	4
	F6269	19DG0683	Heterotaxy, visceral, 5	270100	NODAL	NM_018055.5:c.555dup;p.(Thr186Hisfs*92)	Heterozygous	229
	F1774	11DG0272	Glaucoma 3A, primary open angle, congenital, juvenile, or adult onset	231300	CYP1B1	NM_000104.4:c.182G>A;p.(Gly61Glu)	Homozygous	4
	F1779	12DG0575	Glaucoma 3A, primary open angle, congenital, juvenile, or adult onset	231300	CYP1B1	NM_000104.4:c.1405C>T;p.(Arg469Trp)	Homozygous	4
	F3134	12DG2078	Hyperinsulinemic hypoglycemia, familial, 5	609968	INSR	NM_000208.2:c.433C>T;p.(Arg145Cys)	Homozygous	Unpublished
	F2543	12DG0038	Sacral agenesis with vertebral anomalies	615709	TBXT (T)	NM_001366285.2:c.466G>T;p.(Gly156Cys)	Homozygous	106
	F9182	PSMMC0455	Developmental and epileptic encephalopathy	Not listed	Genomic rearrangement	Large deletion 1q21.1(145390101_145786290)x1	Heterozygous	Unpublished
	F6292	PSMMC0058	Skeletal dysplasia	Not listed	SHOX duplication	ChrX:519471-799731	Heterozygous	Unpublished
Imprinting disorder	F2640	Mother of 12DG0320	Kagami-Ogata syndrome	Not listed	Contiguous gene deletion of RTL1, MEG3, and MEG8	Chr14:101178072-101457155del (179kb deletion of imprinted locus spanning paternally expressed RTL1 and maternally expressed MEG3 and MEG8)	Heterozygous	Unpublished
Homozygous in gnomAD	F6141	18DG0326	Joubert syndrome 26	616784	KATNIP (KIAA0556)	NM_015202.5:c.1672C>T;p.(Arg558*)	Homozygous	21
