# Supplementary material for: Diagnostic implications of pitfalls in causal variant identification based on 4577 molecularly characterized families
Source: Nat Commun. 2023 Aug 29;14:5269. doi: 10.1038/s41467-023-40909-3 (PMC10465531; doi:10.1038/s41467-023-40909-3)
Supplement: Supplementary file 17 — Supplementary Data 14 [file 41467_2023_40909_MOESM17_ESM.xlsx]

## Sheet: Sheet1
Justification	LOF in a known disease gene?	Notes	Pedigree name	Gene	Distracting variant(s)	Zygosity	Reference of the distracting variant erroneously called as disease causing
Failed updated segregation	No	NA	F8	KANSL1L	NM_152519.3:c.2526_2527del;p.(Leu843Metfs*16)	Homozygous	NA
Updated high MAF	No	NA	F132	TTC28	NM_001145418.1:c.1462G>A;p.(Gly488Ser)	Homozygous	2
Updated high MAF and was later found in cis with the disease-causing variant	No	NA	F168	LAMB3	NM_001127641.1:c.2723C>T;p.(Thr908Ile)	Homozygous	NA
An alternative etiology was found	No	Tribe specific variant in LGALS9B	F226	LGALS9B/EMC1	NM_001042685.2:c.6_7insTGGC;p.(Phe3Trpfs*66)/NM_015047.3:c.430G>A;p.(Ala144Thr)	Homozygous	18, 20
Updated high MAF	No	NA	F270, F2502, and F2766	CRX	NM_000554.6:c.425A>G;p.(Tyr142Cys)	Homozygous	1, 97, 10, 49
Updated high MAF	No	NA	F381	GPR125 (ADGRA3)	NM_145290.4:c.2504C>G;p.(Ser835Cys)	Homozygous	18, 1
Updated high MAF	No	NA	F531	TEX33	NM_178552.3:c.376C>T;p.(Arg126*)	Homozygous	Unpublished
Updated high MAF	Yes	LOF is not a disease mechanism	F816	COL8A2	NM_005202.4:c.1815C>A;p.(Tyr605*)	Homozygous	Unpublished
Updated high MAF	No	NA	F850	MTSS1L	NM_138383.3:c.1790C>T;p.(Thr597Met)	Homozygous	7
An alternative etiology was found	No	NA	F890	AKR1E2	NM_001040177.2:c.582+1G>A	Homozygous	16, 10, 25
An alternative etiology was found	No	NA	F1005	EYS	NM_001142800.1:c.6050G>T;p.(Gly2017Val)	Homozygous	Unpublished
An alternative etiology was found	No	NA	F1943	CTSH	NM_004390.5:c.485_488del;p.(Leu162Profs*66)	Homozygous	70
Updated high MAF	No	NA	F2002	BCO2	NM_031938.5:c.10C>T;p.(Arg4*)	Homozygous	4
Updated high MAF	No	NA	F2157	TTLL6	NM_001130918.3:c.292C>T;p.(Gln98*)	Homozygous	Unpublished
Found homozygous in healthy individuals	Yes	The variant is not true LOF	F2165 and F828	RPGR	NM_000328.3:c.1905+1G>A	Hemizygous	Unpublished
Failed updated segregation	Yes	The reported gene-disease assertion is refuted	F2178	LIPN	NM_001102469.2:c.302delG;p.(Gly101Glufs*7)	Homozygous	Unpublished
Failed updated segregation	No	NA	F2367	C16orf95/C16orf90	NM_001195124.1:c.472C>T;p.(Gln158*)/NM_001080524.1:c.159G>C;p.(Lys53Asn)	Homozygous	Unpublished
Failed updated segregation	Yes	The variant is not true LOF	F2516	IQSEC1	NM_001134382.1:c.2978del;p.(Pro993Hisfs*127)	Homozygous	Unpublished
Updated high MAF	No	NA	F2532	ARL6IP6	NM_152522.5:c.192G>A;p.(Trp64*)	Homozygous	105, 3
An alternative etiology was found	No	NA	F2640	FAM120AOS	NM_198841.4:c.743C>T;p.(Thr248Ile)	Homozygous	7
Failed updated segregation	No	NA	F2767	SSPO	NM_198455.2:c.13669C>T;p.(Arg4557*)	Homozygous	102, 38
Failed updated segregation	No	NA	F2944	CCDC18	NM_001306076.1:c.303+1G>A	Homozygous	Unpublished
Updated high MAF	No	NA	F2963	IFI35	NM_005533.5:c.381+2T>C	Homozygous	Unpublished
An alternative etiology was found	No	NA	F2981	MYBPC2	NM_004533.4:c.391C>T;p.(Arg131Cys)	Homozygous	Unpublished
An alternative etiology was found	No	NA	F3029	MBL2	NC_000010.10: g.54337730_54933961del;NM_000242.2:c.-402566_*190167del	Homozygous	2
Updated high MAF	No	NA	F3105	MATN4	NM_030590.4:c.515G>C;p.(Gly172Ala)	Homozygous	7, 3, 113, 49
Updated high MAF	No	NA	F3136	TRIM4	NM_033017.4:c.337C>T;p.(Gln113*)	Homozygous	7, 122
Updated high MAF	No	NA	F3196	UBN1	NM_016936.3:c.2356T>A;p.(Leu786Met)	Homozygous	119, 49, 123
An alternative etiology was found	No	NA	F3444	ANKS3	NM_133450.4:c.439C>A;p.(His147Asn)	Homozygous	136, 139
Updated high MAF	No	NA	F3612	CAPN9/PLXDC1/TADA2A	NM_016452:c.1579+2T>G/NM_020405.5:c.1223G>A;p.(Gly408Asp)/NM_001166105.3:c.8G>T;p.(Arg3Leu)	Homozygous	Unpublished
Updated high MAF	Yes	The variant is not true LOF	F3639, F3984, F3183, F3538, F3211, F3962, F4355, F1734, F2765, F3993, F3909, F2925, F3970, F4128, F3330, F3280, F2930, F3624, F5017, F3121, F3370, F4190, F4363, F66, F2774, F4947, F2772, F4148, F4338, F5084, F3352, F2430, F3764, F1678, F4588, and F4284	NPHP4	NM_015102.5:c.2818-2T>A	Homozygous	Unpublished
Updated high MAF	No	NA	F3766	XIRP1	NM_194293.2:c.4495G>A;p.(Glu1499Lys)	Homozygous	7, 3
Found homozygous in healthy individuals	No	NA	F4110	BTBD9	NM_001172418.1:c.1015C>T;p.(Arg339*).	Homozygous	154
Failed updated segregation	No	NA	F4234	WDR31	NM_001012361.2:c.802C>T;p.(Arg268*)	Homozygous	Unpublished
An alternative etiology was found	No	NA	F4247	GALNT14	NM_024572.4:c.1273C>T;p.(Arg425*)	Homozygous	119, 49
Found homozygous in healthy individuals	No	NA	F4424	DNAH14	NM_001367479.1:c.10087C>T;p.(p.Arg3363*)	Homozygous	166
Failed updated segregation	No	NA	F4452	KRT36/MROH6	NM_003771.4:c.931G>T;p.(Glu311*)/NM_001100878.2:c.1043_1044insGGTGAGGAG;p.(Ala347_Ser348insArgValArg)	Homozygous	Unpublished
Updated high MAF	No	NA	F4697	FAM98C	NM_174905.4:c.844C>T;p.(Arg282*)	Homozygous	31, 87, 49
Failed updated segregation	No	NA	F4923	FYB2 (C1orf168)	NM_001004303.5:c.1543+1G>C	Homozygous	Unpublished
Updated high MAF	No	NA	F4933	ACOT9	NM_001037171.2:c.1282C>T;p.(Gln428Ter)	Homozygous	Unpublished
Updated high MAF	No	NA	F4977	TPSG1	NM_012467.4:c.153G>A;p.(Trp51Ter)	Homozygous	Unpublished
Failed updated segregation	Yes	The variant is not true LOF	F5037	GNAT1	NM_000172.4:c.858C>G;p.(Tyr286*)	Homozygous	Unpublished
Updated high MAF	No	NA	F5171	EDA2R	NM_001242310.1:c.307G>T;p.(Glu103*)	Homozygous	Unpublished
An alternative etiology was found	No	NA	F5325	ACOT6	NM_001037162.1:c.365_368delAGAT;p.(Ile123Profs*15)	Homozygous	Unpublished
Failed updated segregation	No	NA	F5447	DDX43	NM_018665.3:c.650+1G>A	Homozygous	Unpublished
An alternative etiology was found	No	NA	F5509	TMEM161A	NM_001256766.2:c.781-2A>G	Homozygous	Unpublished
Failed updated segregation	No	NA	F5510	CCDC73	NM_001008391.3:c.3009delT;p.(Ser1004Profs*8)	Homozygous	Unpublished
An alternative etiology was found	No	NA	F5561	SETD6	NM_024860.3:c.283C>T;p.(Gln95*)	Homozygous	Unpublished
An alternative etiology was found	No	NA	F5598	SLC2A7	NM_207420.3:c.634C>T;p.(Gln212*)	Homozygous	Unpublished
Updated high MAF	Yes	Possible CCH	F8348 and F2084	EYS	NM_001142800.1:c.2137+1G>A	Homozygous	Unpublished, 10
Failed updated segregation	Yes	The variant is not true LOF	F8356	OFD1	NM_003611.3:c.2600-1G>C	Hemizygous	Unpublished
An alternative etiology was found	No	NA	F8421	LILRA4	NM_012276.5:c.1033C>T;p.(Gln345*)	Homozygous	Unpublished
Failed updated segregation	No	NA	F8422	UPK3A	NM_006953.4:c.571+1G>A	Homozygous	Unpublished
Updated high MAF	No	NA	F8534	CALHM1	NM_001001412.3:c.342G>A;p.(Trp114*)	Homozygous	Unpublished
Updated high MAF	Yes	The variant is not true LOF	F8623 and F7159	EVC	NM_001306090.2:c.2731C>T;p.(Arg911*)	Homozygous	Unpublished
Failed updated segregation	No	NA	F8647	PCM1	NM_001315508.1:c.4528+1G>A	Homozygous	Unpublished
Failed updated segregation	No	NA	F4866	RGS20	NM_001286673.2:c.66G>A;p.(Trp22*)	Homozygous	Unpublished
Failed updated segregation	No	NA	F8788	BPIFB4	NM_182519.2:c.922C>T;p.(Arg308*)	Homozygous	Unpublished
Found homozygous in healthy individuals	Yes	LOF is not a disease mechanism	F8557	GUCA1A	NM_001319062.1:c.236delC;p.(Ala79Glyfs*23)	Homozygous	Unpublished
This variant is in cis with the disease-causing variant in the same gene	No	NA	F4429	CYP21A2	NM_000500.7:c.92C>T;p.(Pro31Leu)	Homozygous	47
Technical error (no exon 1 loss)	Yes	False positive	F986	MKS1	Exon 1 loss at the RNA level	Homozygous	32, 31, 39, 203
An alternative etiology was found	No	NA	F762	BBS2	NM_031885.3:c.1207C>T;p.(Arg403Cys)	Homozygous	32, 31
Updated high MAF	No	NA	F5503	BTN3A2	NM_007047.4:c.646G>T;p.(Glu216*)	Homozygous	3
An alternative etiology was found	No	NA	F1209	PRPH2	NM_000322.4:c.1013A>G;p.(Asp338Gly)	Homozygous	18
Failed updated segregation	No	NA	F351	HOOK2	NM_001100176.1:c.1099C>T;p.(Arg367Trp)	Homozygous	64, 1
An alternative etiology was found	No	NA	F1044	MFSD6L	NM_152599.4:c.1616T>C;p.(Leu539Pro)	Homozygous	16, 7, 16
An alternative etiology was found	No	NA	F1095	EPB41L4A	NM_022140.5:c.1298C>T;p.(Ser433Leu)	Homozygous	7
An alternative etiology was found	No	NA	F1440	EXOC4	NM_021807.3:c.1733A>G;p.(Gln578Arg)	Homozygous	Unpublished
Wrong based on 292	No	NA	F2771	KLHL24	NM_017644.3:c.1609T>A;p.(Cys537Ser)	Homozygous	3
Failed updated segregation	No	NA	F2787	MAMDC2	NM_153267.4:c.664T>C;p.(Ser222Pro)	Homozygous	3
An alternative etiology was found	No	NA	F2896	PHF3	NM_015153:c.5800C>T;p.(Arg1934*)	Homozygous	64, 1
Updated high MAF	No	NA	F3128	SEC24D	NM_014822.2:c.697G>C;p.(Gly233Arg)	Homozygous	7, 3
An alternative etiology was found	No	NA	F3360	PDPR	NM_017990.5:c.1360G>T;p.(Gly454Cys)	Homozygous	7, 3
Updated high MAF	No	NA	F3623	ATP6V0D2	NM_152565.1:c.476C>T;p.(Pro159Leu)	Homozygous	24
Wrong based on 113	No	NA	F3677	SVOPL	NM_001139456.1:c.864-3dup	Homozygous	64, 1
Failed updated segregation	No	NA	F3695	CPNE6	NM_006032.3:c.1193G>A;p.(Arg398His)	Homozygous	3
An alternative etiology was found	No	NA	F5323	FEZF2	NM_018008.3:c.708_719del;p.(Arg237_Ala240del)	Homozygous	3, 10, 57
Updated high MAF	No	NA	F5468	QRFPR	NM_198179.2:c.373C>T;p.(Gln125*)	Homozygous	3
Failed updated segregation	No	NA	F5599	TTC23	NM_001288616.3:c.456-1G>T	Homozygous	87, 152
Updated high MAF	No	NA	F6008	XIRP2	NM_001199144.2:c.2419T>A;p.(Phe807Ile)	Heterozygous	217, 49
Updated high MAF	No	NA	F6581	NCOR2	NM_001077261.4:c.2275G>A;p.(Gly759Arg)	Parents are heterozygous	217
An alternative etiology was found	No	NA	F6684	AMBRA1	NM_001267782.1:c.754T>A;p.(Ser252Thr)	Heterozygous	123, 87, 152, 49
Updated high MAF	No	NA	F7108	MTCL1	NM_015210.3:c.2691C>G;p.(His897Gln)	Homozygous	Unpublished
Updated high MAF	No	NA	F6910	EXOSC8	NM_181503.3:exon11:c.815G>C:p.Ser272Thr	Homozygous	Unpublished
Updated high MAF	No	NA	F2120	CRB1	NM_201253.3:c.1783G>A;p.(Ala595Thr)	Homozygous	Unpublished
Updated high MAF	No	NA	F247	CNKSR1	NM_006314.3:c.926+1G>A	Homozygous	14, 21, 10
Updated high MAF	No	NA	F7320	DMRTA2	NM_032110.3:c.1414G>A;p.(Ala472Thr)	Homozygous	234
Updated high MAF	No	NA	F8123	PIF1	NM_025049.2:c.506C>T;p.(Thr169Ile)	Homozygous	195
Updated high MAF	No	NA	F7349	TTLL9	NM_001008409.2:c.749-1G>C	Homozygous	234
An alternative etiology was found	No	NA	F6357	DHCR7	NM_001163817.2:c.376G>A;p.(Val126Ile)	Homozygous	Unpublished
Found homozygous in healthy individuals	No	NA	F3587	FMO4	NM_002022.1:c.83C>A;p.(Pro28His)	Homozygous	8, 7, 3
Updated high MAF	No	NA	F5762	CHRNG	NM_005199.5:c.1180C>G;p.(Pro394Ala)	Homozygous	217, 49
Updated high MAF and an alternative etiology was found	No	NA	F6158	DHX29	NM_019030.4:c.4082C>T;p.(Thr1361Met)	Homozygous	Unpublished
Updated high MAF	No	NA	F224	FOXC1	NM_001453.2:c.889C>T;p.(Pro297Ser)	Homozygous	Unpublished
Updated high MAF	No	NA	F8665	TLR4	NM_138557.2:c.1591C>T;p.(Arg531*)	Homozygous	Unpublished
Updated high MAF	No	NA	F6135 and F5687	MPP7	NM_173496.5:c.1251C>G;p.(Tyr417*)	Homozygous	Unpublished
Updated high MAF	No	NA	F8725	CORO1A	NM_007074.2:c.602G>A;p.(Arg201His)	Homozygous	Unpublished
Updated high MAF	No	NA	F8239	UNK13D	NM_199242.2:c.3145C>G;p.(Pro1049Ala)	Homozygous	Unpublished
Updated high MAF	No	NA	F6347	KCND1	NM_004979.6:c.1883G>A;p.(Arg628Lys)	Hemizygous	10
Updated high MAF	No	NA	F1051	STK32C	NM_173575.2:c.451G>C;p.(Val151Leu)	Homozygous	8, 3
Updated high MAF	No	NA	F130	RP1	NM_006269.1:c.5008G>A;p.(Ala1670Thr)	Homozygous	18, 31
Updated high MAF	No	NA	F6373	CPNE6	NM_006032.4:c.546C>G;p.(Asn182Lys)	Homozygous	Unpublished
Updated high MAF	No	NA	F5187	ARSE	NM_000047.2:c.949G>A;p.(Gly317Arg)	Hemizygous	Unpublished
An alternative etiology was found	No	NA	F851	ADAMTS18	NM_199355.4:c.536C>T;p.(Ser179Leu)	Homozygous	257
Updated high MAF	No	NA	F7922	LZTFL1	NM_001276378.1:c.-162G>A	Homozygous	Unpublished
Updated high MAF	No	NA	F5598	MYBPC3	NM_000256.3:c.2449C>T;p.(Arg817Trp)	Homozygous	113, 49
Updated high MAF	No	NA	F4216	ERBB3	NM_001982.3:c.3425C>T;p.(Pro1142Leu)	Homozygous	Unpublished
Updated high MAF	No	NA	F5404	TTC6	NM_001310135:c.3322C>T;p.(Arg1108*)	Homozygous	31, 87, 49
Updated high MAF	No	NA	F1341	INO80	NM_017553.3:c.3737G>A;p.(Arg1246Gln)	Homozygous	3, 7, 49
Updated high MAF	No	NA	F3743	MYOM1	NM_003803.4:c.4987G>A;p.(Val1663Met)	Homozygous	119, 49
Updated high MAF	No	NA	F5712	TSPEAR	NM_144991.2:c.1726G>T;p.(Val576Phe)	Homozygous	Unpublished
Updated high MAF	No	NA	F8629	ATP5PO	NM_001697.3:c.563G>T;p.(Arg188Leu)	Homozygous	Unpublished
Updated high MAF	No	NA	F5831	CFTR	NM_000492.4:c.1408G>A;p.(Val470Met)	Homozygous	Unpublished
Updated high MAF	No	NA	F5878	SYNPO	NM_001166209.1:c.2540C>T;p.(Pro847Leu)	Homozygous	8
Updated high MAF	No	NA	F6376	SETDB1	NM_001243491:exon8:c.876-8T>-	Heterozygous	10
Updated high MAF	No	NA	F4526	MS4A7	NM_206939.2:c.305C>A;p.(Ser102*)	Homozygous	113, 49
Updated high MAF	No	NA	F1962	SETBP1	NM_015559.2:c.2917A>T;p.(Ser973Cys)	Homozygous	3
Updated high MAF	No	NA	F2192	ZMYM5	NM_001142684.1:c.363dup;p.(Glu122*)	Homozygous	3
Updated high MAF	No	NA	F2210	ABCA4	NM_000350.2:c.2690C>T;p.(Thr897Ile)	Homozygous	1
Updated high MAF	No	NA	F2767	RBBP8	NM_203291.1:c.298C>T;p.(Arg100Trp)	Homozygous	102, 38
Updated high MAF	No	NA	F2843	ZMYND17	NM_001024593.1:c.1127G>A;p.(Arg376His)	Homozygous	96
Updated high MAF	No	NA	F2912	NDUFC2	NM_001204055.1:c.61C>T;p.(Pro21Ser)	Homozygous	3, 7, 115, 2, 10, 47
Updated high MAF	No	NA	F3344	TADA1	NM_053053.3:c.598C>T;p.(Arg200*)	Heterozygous	3
Failed updated segregation	No	NA	F3402	DNAH14	NM_001373.1:c.3755T>A;p.(Met1252Lys)	Homozygous	119, 49
Updated high MAF	No	NA	F3481	BPTF	NM_004459.6:c.5797A>G;p.(Thr1933Ala)	Homozygous	95, 49
Updated high MAF	No	NA	F3612	CAPN9	NM_016452:c.1726C>T:p.Arg576Trp	Homozygous	2
Updated high MAF	No	NA	F3736	HES3	NM_001024598.3:c.67C>T;p.(His23Tyr)	Homozygous	10, 7, 3, 33, 10
Updated high MAF	No	NA	F3923	ADGRA3	NM_145290.3:c.2504C>G;p.(Ser835Cys)	Homozygous	Unpublished
Updated high MAF	No	NA	F3989	GPR179	NM_001004334.3:c.349G>A;p.(Asp117Asn)	Homozygous	1
Updated high MAF	No	NA	F4115	SYDE2	NM_032184.1:c.1544C>G;p.(Ser515*)	Homozygous	3
Updated high MAF	No	NA	F4794	UBR7	NM_001100417.1:c.238G>A;p.(Val80Ile)	Homozygous	8, 10
Updated high MAF	No	NA	F4909	RGL1	NM_015149.3:c.2333G>A;p.(Arg778His)	Heterozygous	3
Updated high MAF	No	NA	F5276	TP53TG5	NM_014477.2:c.255-2A>G	Homozygous	3
Updated high MAF	No	NA	F5368	PPP2R1A	NM_014225.4:c.190G>A;p.(Glu64Lys)	Heterozygous	8, 10
Failed updated segregation	No	NA	F5370	KIAA0586	NM_001244189.1:c.2566T>G;p.(Ser856Ala)	Homozygous	31, 49
Failed updated segregation	No	NA	F3118	CNTN3	NM_020872.2:c.2309C>T:p.(Pro770Leu)	Homozygous	7, 95, 10
Updated high MAF	No	NA	F2547	EBP	NM_006579.2:c.511C>T;p.(Arg171Cys)	Homozygous	271
Updated high MAF	yes	The variant is not true LOF	F3542	CDKL5	NM_003159.2:c.2854C>T;p.(Arg952*)	Heterozygous	102, 3
Updated high MAF	No	NA	F3563	CACNA1F	NM_001256789.2:c.1870G>A;p.(Val624Ile)	Homozygous	1
Updated high MAF	No	NA	F3555	ARID1B	NM_017519.2:c.2405C>T;p.(Ser802Leu)	Heterozygous	3
Updated high MAF	No	NA	F1028	NPC2	NM_006432.3:c.88G>A;p.(Val30Met)	Homozygous	3, 7
Updated high MAF	No	NA	F1000	RPE65	NM_000329.2:c.394G>A;p.(Ala132Thr)	Heterozygous	1
Updated high MAF	No	NA	F1873	RPE65	NM_000329.2:c.963T>G;p.(Asn321Lys)	Homozygous	1
Updated high MAF	No	NA	F381	GPR125	NM_145290.3:c.2504C>G;p.(Ser835Cys)	Homozygous	1
Updated high MAF	No	NA	F294	RP2	NM_006915.2:c.844C>T;p.(Arg282Trp)	Heterozygous	1, 64
Updated high MAF	No	NA	F949	COL18A1	NM_030582.3:c.517G>A;p.(Gly173Ser)	Homozygous	257
Updated high MAF	No	NA	F2210	ABCA4	NM_000350.2:c.1532G>A;p.(Arg511His)	Heterozygous	1
Updated high MAF	No	NA	F2803	CACNA1F	NM_001256789.2:c.209G>A;p.(Arg70Gln)	Homozygous	Unpublished
Updated high MAF	No	NA	F2680	TRPM1	NM_001252020.1:c.120G>A;p.(Met40Ile)	Homozygous	1
Updated high MAF	No	NA	F3997	CHD7	NM_017780.3:c.3613A>G;p.(Ile1205Val)	Heterozygous	14
Updated high MAF	No	NA	F3433	HUWE1	NM_031407.5:c.10035+6G>A	Homozygous	Unpublished
Updated high MAF	No	NA	F3581	ARHGEF6	NM_004840.2:c.553G>A;p.(Asp185Asn)	Homozygous	Unpublished
Updated high MAF	No	NA	F4208	CASC5	NM_144508.4:c.3634G>A;p.(Ala1212Thr)	Homozygous	95
Updated high MAF	No	NA	F950	TIAM1	NM_003253.2:c.3020G>A;p.(Arg1007His)	Homozygous	25, 23, 16
Failed updated segregation	No	NA	F5567	ARHGAP33	NM_052948.3:c.1495G>A;p.(Val499Met)	Homozygous	3
An alternative etiology was found	No	NA	F5928	MRPS35	NM_021821:c.112+1->T	Homozygous	Unpublished
Updated high MAF	Yes	Startloss in some transcript and UTR variant in others	F7922 and F7821	LZTFL1	NM_001276379.1:c.3G>A;p.?	Homozygous	Unpublished
Failed updated segregation	No	NA	F5398	MFSD11	NM_001242532.1:c.143G>C;p.(Gly48Ala)	Homozygous	166
Updated high MAF	Yes	The variant is not true LOF	F3270	RP1L1	NM_178857.6:c.5959C>T;p.(Gln1987*)	Homozygous	1
Updated high MAF	No	NA	F3531	ATP2B3	ENST00000263519.4:c.2434-3C>A	Hemizygous	10
Updated high MAF	No	NA	F5132	GLI2	NM_005270.5:c.4661C>T;p.(Pro1554Leu)	Heterozygous	Unpublished
Failed updated segregation	No	NA	F6578	PCNX2	NM_014801.4:c.1426G>T;p.(Gly476*)	Homozygous	Unpublished
Updated high MAF	No	NA	F7372	CFAP47	NM_001304548:c.4562T>A:p.(Leu1521His)	Homozygous	234
Wrong based on updated clinical data	No	NA	F8432	POLB	NM_002690.3:c.615del;p.(Lys206Asnfs*54)	Homozygous	Unpublished
Updated high MAF	No	NA	F8515	BMPR1A	NM_004329.3:c.1430A>T;p.(Lys477Ile)	Heterozygous in parents	Unpublished
An alternative etiology was found	No	NA	F6396	NKX6-3	NM_001364841.2:c.553-495G>A	Homozygous	Unpublished
An alternative etiology was found	No	NA	F454	MEF2D	ENST00000348159.4:c.742C>T;p.(Pro248Ser)	Homozygous	Unpublished
Wrong based on updated clinical data	No	NA	F2547	Large deletion encompassing FAHD2B, ANKRD36	Deletion in chr2q11.2 deletion of 294kb (97731119-98025634)	Heterozygous (De novo)	271
Updated high MAF	No	NA	F6191	ITGA7/ DENND1C/ PCGF2	NM_002206.3:c.1589C>T;p.(Ala530Val)/ NM_024898.4:c.1666del;p.(Glu556Asnfs*5)/ NM_007144.3:c.1026del;p.(Leu343*)	Homozygous/ Homozygous/ Heterozygous	Unpublished
Updated high MAF	No	NA	F8112	DNAH11	NM_001277115.2:c.9685C>T;p.(Arg3229Trp)	Homozygous	195
Updated high MAF	No	NA	F3488	CENPF	NM_016343.3:c.5814C>A;p.(Asp1938Glu)	Homozygous	Unpublished
An alternative etiology was found	No	NA	F5113	PDHX	NM_003477.2:c.1023+2267A>G	Homozygous	Unpublished
Updated high MAF	No	NA	F1299	CEP57	NM_001243777.1:c.89G>C;p.(Arg30Pro)	Heterozygous	Unpublished
Updated high MAF	No	NA	F2713	ZEB2	NM_001171653.1 c.845-18_849del	Heterozygous (De novo)	Unpublished
Updated high MAF	Yes	Possible CCH	F274	POLR3A	NM_007055.4:c.1909+22G>A	Homozygous	Unpublished
Updated high MAF	No	NA	F2983	CNKSR1	NM_006314.2:c.851delC;p.(Pro284Hisfs*74)	Homozygous	3
Found homozygous in healthy individuals	Yes	Possible CCH	F4212	SBDS	NM_016038.4:c.258+2T>C	Homozygous	39, 10
Updated high MAF	No	NA	F440	PROM1	NM_006017.3:c.604C>G;p.(Arg202Gly)	Heterozygous	1
Updated high MAF	No	NA	F4774	DYNLT3	NM_006520.3:c.73-1G>A	Heterozygous	Unpublished
Updated high MAF	No	NA	F4907	FYB2 (C1orf168)	NM_001004303.5:c.1543+1G>C	Homozygous	Unpublished
An alternative etiology was found	No	NA	F5093	ASPH	NM_004318.4:c.1273C>T;p.(Arg425Cys)	Possible compound heterozygous	Unpublished
Wrong based on the presence of a de novo LOF with a different phenotype	No	NA	F5215	NCOA1	NM_003743.4:c.4025C>T;p.(Ser1342Phe)	Heterozygous (De novo)	Unpublished
Updated high MAF	No	NA	F5337	STAU2	NM_001164384.1:c.-49+2T>C	Heterozygous	Unpublished
An alternative etiology was found	No	NA	F5570	APLF	NM_173545.3:c.1099C>T;p.(Gln367*)	Heterozygous	Unpublished
An alternative etiology was found	No	NA	F5608	MAN2B2	NM_015274.3:c.852G>A;p.(Trp284*)	Homozygous	Unpublished
Updated high MAF	No	NA	F5652	GNAT1	NM_000172.4:c.858C>G;p.(Tyr286*)	Homozygous	Unpublished
Failed updated segregation	No	NA	F6121	HOXD13	NM_000523:c.-24_-23insCCGGGGCCGGGCCAGGC	Homozygous	Unpublished
The variant was identified in a healthy individual	No	NA	F6133	LETM1	NM_012318.3:c.1678A>T;p.(Lys560*)	Homozygous	Unpublished
Updated high MAF	No	NA	F6925	ROBO1	NM_133631.4:c.2990A>T;p.(Asp997Val)	Heterozygous	Unpublished
Updated high MAF	No	NA	F7167	AKAP9	NM_005751.5:c.5251C>T;p.(Arg1751Cys)	Homozygous	234
Wrong based on updated clinical data	No	NA	F4111	IHH	NM_002181.4:c.88C>A;p.(Pro30Thr)	Homozygous	Unpublished
Updated high MAF	No	NA	F6171	IFT140	NM_014714.4:c.4214G>A;p.(Arg1405Gln)	Homozygous	Unpublished
Updated high MAF	No	NA	F6756	MAPKBP1	NM_001265611.2:c.3304C>T;p.(Arg1102Cys)	Heterozygous in parents	217, 87, 49
An alternative etiology was found	No	NA	F6456	USP9X	NM_001039591.3:c.7453C>G;p.(Pro2485Ala)	Hemizygous	Unpublished
Failed updated segregation	No	NA	F6768	CCDC67	NM_181645.3:c.1577C>T;p.(Ser526Leu)	Homozygous	217
Updated high MAF	Yes	Possible CCH	F274	CLCN7	NM_001287.6:c.1208G>A;p.(Arg403Gln)	Homozygous	Unpublished
Failed updated segregation	No	NA	F9232	MLLT1	NM_005934.4:c.1479+2_1479+23dup	Homozygous	Unpublished
Failed updated segregation	Yes	LOF is not a disease mechanism	F6244	DNAJB6	NM_058246.4:c.388C>T;p.(Arg130*)	Heterozygous	Unpublished
Updated high MAF	No	NA	F9164	SYNJ1	NM_203446.3:c.38T>C;p.(Leu13Ser)	Heterozygous in parents	Unpublished
Failed updated segregation	No	NA	F8683	CTCF	NM_006565.4:c.590A>G;p.(Tyr197Cys)	Heterozygous	Unpublished
An alternative etiology was found	No	NA	F5857	BAZ1B	NM_032408.4:c.526_528del;p.(Lys176del)	Homozygous	Unpublished
Updated high MAF	No	NA	F3972	TMEM92	NM_153229.3:c.95+3A>G;r.94_95ins94+1_95+197:p.(Ala33Cysfs*11)	Homozygous	49, 10, 7
Downgraded to VUS	Yes	NA	F6205	DLL4	NM_019074.4:c.1944-2del;r.1944del;p.(Ser648Argfs*24)	Homozygous	10
Failed updated segregation	No	NA	F6527	ARHGAP31	NM_020754.4:c.539+1G>A;r.433_540del:p.(Thr145_Arg180del)	Heterozygous	10
Homozygous in an unaffected sibling	Yes	LOF is not a disease mechanism	F5644	PDE11A	NM_016953.4:c.1633C>T;p.(Arg545*)	Homozygous	133
LOF variant in this gene was identified in another family. The LOF variant failed segregation	No	NA	F360	CLHC1	NM_152385.4:c.1145G>A;p.(Arg382Gln)	Homozygous	3, 7
