# Supplementary material for: Diagnostic implications of pitfalls in causal variant identification based on 4577 molecularly characterized families
Source: Nat Commun. 2023 Aug 29;14:5269. doi: 10.1038/s41467-023-40909-3 (PMC10465531; doi:10.1038/s41467-023-40909-3)
Supplement: Supplementary file 18 — Supplementary Data 15 [file 41467_2023_40909_MOESM18_ESM.xlsx]

## Sheet: Sheet1
Justification	Notes	Pedigree name	Gene	Variant	Zygosity	LOFTEE Score	Reference of the distracting variant erroneously called as disease causing
Failed updated segregation	NA	F8	KANSL1L	NM_152519.3:c.2526_2527del;p.(Leu843Metfs*16)	Homozygous	HC	Unpublished
Updated high MAF	Tribe specific variant	F226	LGALS9B	NM_001042685.2:c.6_7insTGGC;p.(Phe3Trpfs*66)	Homozygous	HC	18
Updated high MAF	NA	F531	TEX33	NM_178552.3:c.376C>T;p.(Arg126*)	Homozygous	HC	20
Alternative etiology was identified	NA	F890	AKR1E2	NM_001040177.2:c.582+1G>A	Homozygous	HC	16
Alternative etiology was identified	NA	F1943	CTSH	NM_004390.5:c.485_488del;p.(Leu162Profs*66)	Homozygous	HC	70
Updated high MAF	NA	F2002	BCO2	NM_031938.5:c.10C>T;p.(Arg4*)	Homozygous	HC	4
Updated high MAF	NA	F2157	TTLL6	NM_001130918.3:c.292C>T;p.(Gln98*)	Homozygous	HC	Unpublished
Failed updated segregation	NA	F2367	C16orf95	NM_001195124.1:c.472C>T;p.(Gln158*)	Homozygous	HC	Unpublished
Updated high MAF	NA	F2532	ARL6IP6	NM_152522.5:c.192G>A;p.(Trp64*)	Homozygous	HC	105
Failed updated segregation	NA	F2767	SSPO	NM_198455.2:c.13669C>T;p.(Arg4557*)	Homozygous	NA	Unpublished
Failed updated segregation	NA	F2944	CCDC18	NM_001306076.1:c.303+1G>A	Homozygous	HC	Unpublished
Updated high MAF	NA	F2963	IFI35	NM_005533.5:c.381+2T>C	Homozygous	LC	Unpublished
Alternative etiology was identified	NA	F3029	MBL2	Full gene deletion	Homozygous	NA	2
Updated high MAF	NA	F3136	TRIM4	NM_033017.4:c.337C>T;p.(Gln113*)	Homozygous	HC	Unpublished
Updated high MAF	NA	F3612	CAPN9	NM_016452.2:c.1579+2T>G	Homozygous	NA	Unpublished
Found homozygous in healthy individuals	NA	F4110	BTBD9	NM_001172418.1:c.1015C>T;p.(Arg339*)	Homozygous	HC	Unpublished
Failed updated segregation	NA	F4234	WDR31	NM_001012361.2:c.802C>T;p.(Arg268*)	Homozygous	HC	Unpublished
Alternative etiology was identified	NA	F4247	GALNT14	NM_024572.4:c.1273C>T;p.(Arg425*)	Homozygous	LC	119
Found homozygous in healthy individuals	NA	F4424	DNAH14	NM_001367479.1:c.10087C>T;p.(p.Arg3363*)	Homozygous	HC	166
Failed updated segregation	NA	F4452	KRT36	NM_003771.4:c.931G>T;p.(Glu311*)	Homozygous	HC	Unpublished
Updated high MAF	NA	F4697	FAM98C	NM_174905.4:c.844C>T;p.(Arg282*)	Homozygous	HC	31
Failed updated segregation	NA	F4923	FYB2 (C1orf168)	NM_001004303.5:c.1543+1G>C	Homozygous	HC	Unpublished
Updated high MAF	NA	F4933	ACOT9	NM_001037171.2:c.1282C>T;p.(Gln428*)	Homozygous	LC	Unpublished
Updated high MAF	NA	F4977	TPSG1	NM_012467.4:c.153G>A;p.(Trp51*)	Homozygous	HC	Unpublished
Updated high MAF	NA	F5171	EDA2R	NM_001242310.1:c.307G>T;p.(Glu103*)	Homozygous	HC	Unpublished
Alternative etiology was identified	NA	F5325	ACOT6	NM_001037162.1:c.365_368delAGAT;p.(Ile123Profs*15)	Homozygous	HC	Unpublished
Failed updated segregation	NA	F5447	DDX43	NM_018665.3:c.650+1G>A	Homozygous	HC	Unpublished
Alternative etiology was identified	NA	F5509	TMEM161A	NM_001256766.2:c.781-2A>G	Homozygous	HC	Unpublished
Failed updated segregation	NA	F5510	CCDC73	NM_001008391.3:c.3009delT;p.(Ser1004Profs*8)	Homozygous	HC	Unpublished
Alternative etiology was identified	NA	F5561	SETD6	NM_024860.3:c.283C>T;p.(Gln95*)	Homozygous	HC	Unpublished
Alternative etiology was identified	NA	F5598	SLC2A7	NM_207420.3:c.634C>T;p.(Gln212*)	Homozygous	HC	Unpublished
Alternative etiology was identified	NA	F8421	LILRA4	NM_012276.5:c.1033C>T;p.(Gln345*)	Homozygous	HC	Unpublished
Failed updated segregation	NA	F8422	UPK3A	NM_006953.4:c.571+1G>A	Homozygous	HC	Unpublished
Updated high MAF	NA	F8534	CALHM1	NM_001001412.3:c.342G>A;p.(Trp114*)	Homozygous	HC	Unpublished
Failed updated segregation	NA	F8647	PCM1	NM_001315508.1:c.4528+1G>A	Homozygous	HC	Unpublished
Failed updated segregation	NA	F4866	RGS20	NM_001286673.2:c.66G>A;p.(Trp22*)	Homozygous	HC	Unpublished
Failed updated segregation	NA	F8788	BPIFB4	NM_182519.2:c.922C>T;p.(Arg308*)	Homozygous	HC	Unpublished
Updated high MAF	NA	F5503	BTN3A2	NM_007047.4:c.646G>T;p.(Glu216*)	Homozygous	LC	3
Alternative etiology was identified	NA	F2896	PHF3	NM_015153:c.5800C>T;p.(Arg1934*)	Homozygous	LC	64
Wrong based on 113	NA	F3677	SVOPL	NM_001139456.1:c.864-3dup	Homozygous	LC	64
Alternative etiology was identified	NA	F5323	FEZF2	NM_018008.3:c.708_719del;p.(Arg237_Ala240del)	Homozygous	LC	3
Updated high MAF	NA	F5468	QRFPR	NM_198179.2:c.373C>T;p.(Gln125*)	Homozygous	HC	3
Failed updated segregation	NA	F5599	TTC23	NM_001288616.3:c.456-1G>T	Homozygous	HC	87
Updated high MAF	NA	F7349	TTLL9	NM_001008409.2:c.749-1G>C	Homozygous	HC	234
Updated high MAF	NA	F8665	TLR4	NM_138557.2:c.1591C>T;p.(Arg531*)	Homozygous	HC	Unpublished
Updated high MAF	NA	F6135 and F5687	MPP7	NM_173496.5:c.1251C>G;p.(Tyr417*)	Homozygous	HC	Unpublished
Updated high MAF	NA	F5404	TTC6	NM_001310135:c.3322C>T;p.(Arg1108*)	Homozygous	HC	31, 87, 49
Updated high MAF	NA	F4526	MS4A7	NM_206939.2:c.305C>A;p.(Ser102*)	Homozygous	HC	113, 49
Updated high MAF	NA	F2192	ZMYM5	NM_001142684.1:c.363dup;p.(Glu122*)	Homozygous	HC	3
Updated high MAF	NA	F4115	SYDE2	NM_032184.1:c.1544C>G;p.(Ser515*)	Homozygous	HC	3
Updated high MAF	NA	F5276	TP53TG5	NM_014477.2:c.255-2A>G	Homozygous	HC	3
Failed updated segregation and an alternative etiology was found	NA	F5928	MRPS35	NM_021821:c.112+1->T	Homozygous	HC	Unpublished
Alternative etiology was identified	NA	F5608	MAN2B2	NM_015274.3:c.852G>A;p.(Trp284*)	Homozygous	HC	Unpublished
updated clinical tests hinted at a mosaic disorder in the brain cortex	The mouse is embryonic lethal	F8432	POLB	NM_002690.3:c.615del;p.(Lys206Asnfs*54)	Homozygous	HC	Unpublished
Failed updated segregation	NA	F6191	DENND1C	NM_024898.4:c.1666del;p.(Glu556Asnfs*5)	Homozygous	HC	Unpublished
Failed updated segregation	NA	F6578	PCNX2	NM_014801.4:c.1426G>T;p.(Gly476*)	Homozygous	HC	Unpublished
Failed updated segregation	Showed defect in splicing and marked reduction in transcript levels	F9232	MLLT1	NM_005934.4:c.1479+2_1479+23dup	Homozygous	NA	Unpublished
Updated high MAF	Showed defect in splicing and marked reduction in transcript levels	F3972	TMEM92	NM_153229.3:c.95+3A>G;r.94_95ins94+1_95+197:p.(Ala33Cysfs*11)	Homozygous	NA	49, 10, 7
Downgraded to VUS	Showed defect in splicing and marked reduction in transcript levels	F6205	DLL4	NM_019074.4:c.1944-2del;r.1944del;p.(Ser648Argfs*24)	Homozygous	NA	10
