# Supplementary material for: Diagnostic implications of pitfalls in causal variant identification based on 4577 molecularly characterized families
Source: Nat Commun. 2023 Aug 29;14:5269. doi: 10.1038/s41467-023-40909-3 (PMC10465531; doi:10.1038/s41467-023-40909-3)
Supplement: Supplementary file 19 — Supplementary Data 16 [file 41467_2023_40909_MOESM19_ESM.xlsx]

## Sheet: Sheet1
Disease name	Phenotype-specific OMIM ID	Gene	Variant	Zygosity	# of families	Pedigree name
Bardet-Biedl syndrome 1	209900	BBS1	NM_024649.5:c.951+58C>T;r.951_952ins951+1_951+58;p.(Gly318Valfs*62)	AR	9	F127, F130, F357, F386, F428, F909, F2803, F3199, F5451, and F6588
Bardet-Biedl syndrome 3	600151	BBS3 (ARL6)	NM_177976.2:c.480-1700_535+2392del4148;r.(480_535del);p.(Cys160*)	AR	1	F140
Ullrich congenital muscular dystrophy 1	254090	COL6A2	NM_001849.3:c.1459-63G>A	AR	1	F160
Bardet-Biedl syndrome 1	209900	BBS1	NM_024649.5:c.1110+329C>T;r.951_952ins951+1_951+147;p.(Gly318Valfs*35)	AR	1	F327
Muscular dystrophy-dystroglycanopathy (congenital with brain and eye anomalies), type A, 2	613150	POMT2	NM_013382.7:c.817-394A>G	AR	2	F628 and F1741
Usher syndrome, type 3A	276902	CLRN1	NM_174878.3:c.254-649T>G	AR	1	F3604
Bardet-Biedl syndrome 16	615993	SDCCAG8	NM_006642.5:c.741-152G>A;r.740_741ins741-202_741-1;p.(Arg247Serfs*23)	AR	1	F3924
Bartter syndrome, type 1	601678	SLC12A1	NM_000338.3:c.865-356C>T	AR	1	F5448
Cholestasis, progressive familial intrahepatic 3	602347	ABCB4	NM_000443.4:c.286+335A>G;r.286_419del;p.(Val96Glyfs*11)	AR	2	F5946 and F5971
Mitochondrial complex I deficiency, nuclear type 17	618239	NDUFAF6	NM_152416.4:c.420+784C>T	AR	1	F2596
