# Supplementary material for: Diagnostic implications of pitfalls in causal variant identification based on 4577 molecularly characterized families
Source: Nat Commun. 2023 Aug 29;14:5269. doi: 10.1038/s41467-023-40909-3 (PMC10465531; doi:10.1038/s41467-023-40909-3)
Supplement: Supplementary file 20 — Supplementary Data 17 [file 41467_2023_40909_MOESM20_ESM.xlsx]

## Sheet: Sheet1
Justification	Pedigree name	ID number	Disease name	Phenotype-specific OMIM ID	Gene	Variant	Zygosity	Reference
Regulatory element	F7189	19DG1641	?Spermatogenic failure 20	617593	CFAP44	NM_001164496.2:c.-5-12_-5-5delTTGTACTT	Homozygous	Unpublished
Regulatory element	F3029	12DG1638	DKK1-related syndactyly	NA	DKK1	Regulatory element deletion	Homozygous	Unpublished
Regulatory element	F1502	10DG2178	Osteogenesis imperfecta, type V	610967	IFITM5	NM_001025295.3:c.-14C>T	Heterozygous	39
Regulatory element	F3561	13DG1119	Osteogenesis imperfecta, type V	610967	IFITM5	NM_001025295.3:c.-14C>T	Heterozygous	39
Regulatory element	F5726	16DG1424	Congenital diarrheal disorders	618662	PERCC1	Regulatory element deletion	Homozygous	10
Regulatory element	F5228	15DG1693	Thrombocytopenia-absent radius syndrome	274000	RBM8A	NM_005105.5:c.*6C>G and classical TAR deletion chr1q21.1	Compound heterozygous	10
Regulatory element	F1818	11DG0394	Renal tubular acidosis, proximal, with ocular abnormalities	604278	SLC4A4	NM_001098484.3:c.*206G>A;p.(=)	Homozygous	59
Regulatory element	F107	DG08RC00030	Crigler-Najjar syndrome, type I	218800	UGT1A1	NM_007120.3:c.868-6787_868-6786dup	Homozygous	10
