# Supplementary material for: Diagnostic implications of pitfalls in causal variant identification based on 4577 molecularly characterized families
Source: Nat Commun. 2023 Aug 29;14:5269. doi: 10.1038/s41467-023-40909-3 (PMC10465531; doi:10.1038/s41467-023-40909-3)
Supplement: Supplementary file 21 — Supplementary Data 18 [file 41467_2023_40909_MOESM21_ESM.xlsx]

## Sheet: Sheet1
Pedigree name	ID number	Disease name	Phenotype-specific OMIM ID	Gene	Variant	Zygosity	Reference
F528	09DG00973	Fragile X syndrome	300624	FMR1	Full methylated expansion of 1634 CGG repeats	Hemizygous	Unpublished
F5288	15DG1935	Friedreich ataxia with retained reflexes	229300	FXN	Repeat expansion >65 repeats	Homozygous	Unpublished
F5296	15DG1978	Fragile X syndrome	300624	FMR1	Methylation somatic mosaicism (range 91-245-362 CGG repeats)	Hemizygous	Unpublished
F778	10DG0084	Fragile X syndrome	300624	FMR1	62 CGG repeats	Hemizygous	Unpublished
F2749	12DG0617	Myotonic dystrophy	160900	DMPK	13/722 CTG repeats	Heterozygous	Unpublished
F6279	F6279_1	Fragile X syndrome	300624	FMR1	Full expansion (>200 repeats)	Hemizygous	Unpublished
F6299	F6299_1	Fragile X syndrome	300624	FMR1	>260 repeats	Hemizygous	Unpublished
F8170	F8170_1	Fragile X syndrome	300624	FMR1	~260-640 CGG repeats	Hemizygous	Unpublished
F9093	22DG0056	Friedreich ataxia	229300	FXN	>72 GAA repeats	Homozygous	Unpublished
F8167	20DG1545	Spinocerebellar ataxia 2	183090	ATXN2	39+1 repeats	Heterozygous	Unpublished
