# Supplementary material for: Diagnostic implications of pitfalls in causal variant identification based on 4577 molecularly characterized families
Source: Nat Commun. 2023 Aug 29;14:5269. doi: 10.1038/s41467-023-40909-3 (PMC10465531; doi:10.1038/s41467-023-40909-3)
Supplement: Supplementary file 22 — Supplementary Data 19 [file 41467_2023_40909_MOESM22_ESM.xlsx]

## Sheet: Sheet1
Justification	Disease name	Phenotype-specific OMIM ID	Gene	Variant	# of families	Family ID	Reference
Genomic rearrangement	Retinitis pigmentosa 38	613862	MERTK	Exon 8 deletion	1	F214	Unpublished
Genomic rearrangement	Osteogenesis imperfecta, type XIV	615066	TMEM38B	NM_018112.2:c.455_542del;r.455_542del;p.(Gly152Alafs*5)	3	F256, F1971, F4550	74, 74, 39
Genomic rearrangement	Bardet-Biedl syndrome 9	615986	BBS9	NM_198428.2:c.(443-1675_443-1116)_(618-986_618-508)del;r.442+3_704del	1	F398	32
Genomic rearrangement	Frank-ter Haar syndrome	249420	SH3PXD2B	Large insertion	1	F2493	Unpublished
Genomic rearrangement	Retinitis pigmentosa 56	613581	IMPG2	NM_016247.3:c.909-802_1154-539del	1	F509	64
Genomic rearrangement	Glaucoma, primary closed-angle	618880	COL18A1	NM_130445.2:c.1221_1514del;p.(Asp409_Gly506del)	1	F851	Unpublished
Genomic rearrangement	Frank-ter Haar syndrome	249420	SH3PXD2B	Large duplication	1	F2981	Unpublished
Genomic rearrangement	Ataxia, combined cerebellar and peripheral, with hearing loss and diabetes mellitus	616192	DNAJC3	NM_020121.3:c.4529-3434_*12043del	1	F1021	2
Genomic rearrangement	Refsum disease	266500	PHYH	Full gene deletion	1	F1221	Unpublished
Genomic rearrangement	Spastic paraplegia 18, autosomal recessive	611225	ERLIN2	NM_007175:c.(?_-30)_(-16+1_-15-1)del	1	F1270	36
Genomic rearrangement	Holoprosencephaly 5	609637	ZIC2	Full gene deletion	1	F4780	49
Genomic rearrangement	Rubinstein-Taybi syndrome 1	180849	CREBBP	Multi-exon duplication (4-11)	1	F5095	Unpublished
Genomic rearrangement	Ichthyosis, congenital, autosomal recessive 4A	601277	ABCA12	Deletion of exon 3	1	F5194	49
Genomic rearrangement	Spinal muscular atrophy-1	253300	SMN1	Multi-exon deletion (7-8)	7	F1278, F5507, F5789, F8506, F3606, F2572, F1706	Unpublished
Genomic rearrangement	Simpson-Golabi-Behmel syndrome, type 1	312870	GPC3	chrX:132,887,479-132,888,176del	1	F6313	Unpublished
Genomic rearrangement	Hyperornithinemia-hyperammonemia-homocitrullinemia syndrome	238970	SLC25A15	NM_014252.4:c.-69-41_55+58del	1	F8528	Unpublished
Genomic rearrangement	Traboulsi syndrome	601552	ASPH	Deletion of exon 24	1	F8574	Unpublished
Genomic rearrangement	Spastic paraplegia 54, autosomal recessive	615033	DDHD2	NM_015214.2:c.1249_1891del;p.(Ala417Metfs*23)	1	F3440	7
Genomic rearrangement	Vici syndrome	242840	EPG5	Deletion of exon 1	1	F5713	49
Genomic rearrangement	Sclerosing cholangitis, neonatal	617394	DCDC2	NM_001195610.1:c.223_293del;p.(Arg75Leufs*16)	1	F5791	10
Genomic rearrangement	Bardet-Biedl syndrome 3	600151	BBS3	NM_177976.2:c.480-1700_535+2392del4148;r.(480_535del);p.(Cys160*)	1	F538	41
Genomic rearrangement	Congenital diarrheal disorders	NA	Non-genic region	Regulatory element deletion	1	F5726	Unpublished
Genomic rearrangement	Intellectual developmental disorder and retinitis pigmentosa	618195	SCAPER	Deletion of multiple exons	1	F3361	Unpublished
Genomic rearrangement	Bardet-Biedl syndrome 1	209900	BBS1	NM_024649.4:r. [1232_3423del] (Homozygous)	1	F4805	31, 10
Genomic rearrangement	Bardet-Biedl syndrome 2	615981	BBS2	NM_031885.3:c. 805_1910del;p.(Val269Glufs*12)	1	F5362	31, 33, 10
Genomic rearrangement	Fanconi anemia, complementation group F	603467	FANCF	Large deletion spanning FANCF gene	1	F5845	Unpublished
Genomic rearrangement	Nephronophthisis 19	616217	DCDC2	NM_001195610.1:c.223_293del;p.(Arg75Leufs*16)	3	F5864, F5951, F5958	87, 152, 10, 10
Genomic rearrangement	Osteogenesis imperfecta, type XIV	615066	TMEM38B	NM_018112.2:c.455_542del;r.455_542del;p.(Gly152Alafs*5)	1	F6165	10
Genomic rearrangement	Frank-ter Haar syndrome	249420	SH3PXD2B	Large duplication	1	F6158	Unpublished
Interchromosomal translocation	Congenital heart defects, nonsyndromic, 2	614980	TAB2	t(6:20)(q25.1;p13)	1	F2242	Unpublished
Interchromosomal translocation	Branchiootorenal syndrome 1, with or without cataracts	113650	EYA1	t(5;8)(p13.2;q13.3)	1	F9257	Unpublished
Genomic rearrangement	Lacticacidemia due to PDX1 deficiency	245349	PDHX	Large deletion involving exon 1	1	F5113	Unpublished
