# Supplementary material for: Diagnostic implications of pitfalls in causal variant identification based on 4577 molecularly characterized families
Source: Nat Commun. 2023 Aug 29;14:5269. doi: 10.1038/s41467-023-40909-3 (PMC10465531; doi:10.1038/s41467-023-40909-3)
Supplement: Supplementary file 23 — Supplementary Data 20 [file 41467_2023_40909_MOESM23_ESM.xlsx]

## Sheet: Sheet1
Justification	Pedigree	ID number	Disease name	Phenotype-specific OMIM ID	Gene 1	Mutation 1	Zygosity 1	Gene 2	Mutation 2	Zygosity 2	Gene 3	Mutation 3	Zygosity 3	Notes	Reference
Genetic heterogeneity	F130	08DG-00370/08DG-00375	Retinitis pigmentosa (unsolved)/Bardet-Biedl syndrome 1	NA/209900	NA	NA	NA	BBS1	NM_024649.4:c.951+58C>T;r.951_952ins951+1_951+58;p.(Gly318Valfs*62)	Homozygous	NA	NA	NA	Overlapping phenotype	31
Genetic heterogeneity	F141	08DG-00413/16DG1508	OTX2-related inherited retinal degeneration with female infertility/Usher syndrome, type 2A	NA/610125	OTX2	NM_001270525.2:r.98_273del;p.(Pro34Metfs*3)	Homozygous	USH2A	NM_206933.4:c.486-1G>C	Homozygous	NA	NA	NA	Overlapping phenotype	Unpublished
Genetic heterogeneity	F169	08DG00484/11DG0144/PSMMC0398	Neurodevelopmental disorder with microcephaly, cataracts, and renal abnormalities/ Dihydropyrimidine dehydrogenase deficiency/ Neurodevelopmental disorder with growth retardation, dysmorphic facies, and corpus callosum abnormalities	617913/ 274270/ 620113	GEMIN4	NM_015721.3:c.2452T>C;p.(Trp818Arg)	Homozygous	DPYD	NM_000110.4:c.257C>T;p.(Pro86Leu)	Homozygous	FRA10AC1	NM_145246.5:c.481C>T;p.(Arg161*)	Homozygous	Overlapping phenotype	7
Genetic heterogeneity	F270	09DG00076	Muscular dystrophy, congenital, merosin deficient or partially deficient/Ceroid lipofuscinosis, neuronal, 10	607855/610127	LAMA2	NM_000426.4:c.3924+2T>C	Homozygous	CTSD	NM_001909.5:c.1155_1169dup;p.(Phe389_Ile390insMetGlyAspValPhe)	Homozygous	NA	NA	NA		7
Genetic heterogeneity	F286	09DG00117/11DG1293	Retinitis pigmentosa 38/Mucopolysaccharidosis type IIIA (Sanfilippo A)	613862/ 252900	MERTK	NM_006343.2:c.1335_1336delAG;p.(Ala446Serfs*28)	Homozygous	SGSH	NM_000199.5:c.1130G>A;p.(Arg377His)	Homozygous	NA	NA	NA		18
Genetic heterogeneity	F469	11DG1548/11DG1549	Neurodegeneration with brain iron accumulation 4/Minicore myopathy with external ophthalmoplegia	614298/255320	C19orf12	NM_031448.6:c.124G>A;p.(Gly42Arg)	Homozygous	RYR1	NM_000540.3:c.3619G>A;p.(Val1207Met)	Homozygous	NA	NA	NA		176
Genetic heterogeneity	F3304	09DG00799	Polycystic kidney disease 4, with or without hepatic disease/Achromatopsia 7	263200/616517	PKHD1	NM_138694.4:c.4870C>T;p.(Arg1624Trp)	Homozygous	ATF6	NM_007348.4:c.949C>T;p.(Arg317*)	Homozygous	NA	NA	NA		64
Genetic heterogeneity	F484	09DG00838/14DG1457	Alstrom syndrome/Stickler syndrome, type I	203800/108300	ALMS1	NM_001378454.1:c.6061C>T;p.(Gln2021*)	Homozygous	COL2A1	NM_001844.5:c.1993C>T;p.(Gln665*)	Heterozygous (De novo)	NA	NA	NA		64
Genetic heterogeneity	F527	09DG00969	Primordial dwarfism (unsolved)/Sickle cell anemia	NA/603903	NA	NA	NA	HBB	NM_000518.5:c.20A>T;p.(Glu7Val)	Homozygous	NA	NA	NA	Partially solved	38
Genetic heterogeneity	F531	09DG01649	Joubert syndrome 17/Symmetric circumferential skin creases, congenital, 2	614615/616734	CPLANE1 (C5orf42)	NM_001384732.1:c.8150_8151delGA;p.(Gly2717Alafs*40)	Homozygous	MAPRE2	ENST00000300249.5:c.476A>G;p.(Asp159Gly)	Homozygous	NA	NA	NA		190
Genetic heterogeneity	F538	09DG01002/13DG1655	Bardet-Biedl syndrome 3/Achondroplasia	600151/100800	BBS3	NM_177976.2:c.480-1700_535+2392del4148;r.(480_535del);p.(Cys160*)	Homozygous	FGFR3	NM_000142.5:c.742C>T;p.(Arg248Cys)	Heterozygous (De novo)	NA	NA	NA		41
Genetic heterogeneity	F656	15DG0468	Anterior segment dysgenesis 7, with sclerocornea/Glaucoma 3A, primary open angle, congenital, juvenile, or adult onset	269400/231300	PXDN	NM_012293.3:c.2920G>A;p.(Gly974Arg)	Homozygous	CYP1B1	NM_000104.4:c.182G>A;p.(Gly61Glu)	Homozygous	NA	NA	NA	Overlapping phenotype	Unpublished
Genetic heterogeneity	F691	09DG01464/10DG2170	Microphthalmia, isolated 8/Microphthalmia with limb anomalies	615113/206920	ALDH1A3	NM_000693.4:c.1105A>T;p.(Ile369Phe)	Homozygous	SMOC1	NM_001034852.3:c.857G>A;p.(Arg286His)	Homozygous	NA	NA	NA	Overlapping phenotype	241
Genetic heterogeneity (3 diseases)	F900	10DG0373	Hermansky-Pudlak syndrome 4/Glucose/galactose malabsorption/Hemolytic anemia, G6PD deficient (favism)	614073/606824/300908	HPS4	ENST00000398145.2:c.502-1G>A	Homozygous	SLC5A1	NM_000343.4:c.765C>G;p.(Cys255Trp)	Homozygous	G6PD	ENST00000393562.2:c.233T>C;p.(Ile78Thr)	Hemizygous	Three diseases	Unpublished
Genetic heterogeneity	F959	16DG1081	Schimke immunoosseous dysplasia/Russell Silver Syndrome (unsolved)	242900/NA	SMARCAL1	NM_014140.4:c.1824delT;p.(Phe608Leufs*26)	Homozygous	NA	NA	NA	NA	NA	NA		Unpublished
Genetic heterogeneity	F1293	10DG1548/12DG0273	Senior-Loken syndrome-1/Cone-rod dystrophy 13	266900/608194	NPHP1	Full gene deletion	Homozygous	RPGRIP1	NM_020366.4:c.3565C>T;p.(Arg1189*)	Homozygous	NA	NA	NA	Overlapping phenotype	33
Genetic heterogeneity	F1787	11DG0299/19DG1581	Combined oxidative phosphorylation deficiency 14/Nemaline myopathy 10	614946/616165	FARS2	NM_006567.5:c.431A>G;p.(Tyr144Cys)	Homozygous	LMOD3	NM_198271.5:c.944_945del;p.(Leu315Glnfs*10)	Homozygous	NA	NA	NA		57
Genetic heterogeneity	F1793	11DG0313	Neurodevelopmental disorder with brain abnormalities, poor growth, and dysmorphic facies/Hemolytic anemia, G6PD deficient (favism)	615286/300908	ADAT3	NM_138422.4:c.430G>A;p.(Val144Met)	Homozygous	G6PD	ENST00000393562.2:c.233T>C;p.(Ile78Thr)	Hemizygous	NA	NA	NA		3
Genetic heterogeneity	F1895	11DG0685	Stargardt disease 1/Retinitis pigmentosa 54	248200/613428	ABCA4	NM_000350.3:c.3610G>A;p.(Asp1204Asn)	Homozygous	PCARE (C2orf71)	NM_001029883.3:c.2704A>T;p.(Lys902*)	Homozygous	NA	NA	NA		64, 57
Genetic heterogeneity	F2206	11DG1572/11DG1573	Muscular dystrophy, limb-girdle, autosomal recessive 3/Argininosuccinic aciduria	608099/207900	SGCA	NM_000023.4:c.101G>A;p.(Arg34His)	Homozygous	ASL	NM_000048.4:c.1060C>T;p.(Gln354*)	Homozygous	NA	NA	NA		Unpublished
Genetic heterogeneity	F2288	11DG1872	Cutis laxa, autosomal recessive, type IIB/Polycystic kidney disease 4, with or without hepatic disease	612940/263200	PYCR1	NM_006907.4:c.616G>A;p.(Gly206Arg)	Homozygous	PKHD1	NM_138694.4:c.4870C>T;p.(Arg1624Trp)	Homozygous	NA	NA	NA		24
Genetic heterogeneity	F2471	11DG2372	Ichthyosis and hypothyroidism (unsolved)/ Retinitis pigmentosa 37	NA/611131	NA	NA	NA	NR2E3	NM_014249.4:c.926G>T;p.(Arg309Leu)	Homozygous	NA	NA	NA		Unpublished
Genetic heterogeneity	F2563	12DG0105/12DG0107	Microcephaly with intellectual disability, cataract, and dystonia, (unsolved)/Osteopetrosis, autosomal recessive 3, with renal tubular acidosis	NA/259730	NA	NA	NA	CA2	NM_000067.2:c.232+1G>T	Homozygous	NA	NA	NA		39
Genetic heterogeneity	F2852	12DG0952/12DG1176	Usher syndrome, type 2A/Joubert syndrome 8	276901/612291	USH2A	NM_206933.4:c.8480T>C;p.(Leu2827Ser)	Homozygous	ARL13B	NM_001174150.2:c.599G>A;p.(Arg200His)	Homozygous	NA	NA	NA		31
Genetic heterogeneity	F3182	12DG2214	Spondylocostal dysostosis 1, autosomal recessive/Hemolytic anemia, G6PD deficient (favism)	277300/300908	DLL3	NM_203486.3:c.1136G>A;p.(Cys379Tyr)	Homozygous	G6PD	ENST00000393562.2:c.233T>C;p.(Ile78Thr)	Hemizygous	NA	NA	NA		39
Genetic heterogeneity	F3200	12DG2279	Retinal cone dystrophy 3B/Glaucoma 3A, primary open angle, congenital, juvenile, or adult onset	610356/231300	KCNV2	NM_133497.4:c.238G>T;p.(Glu80*)	Homozygous	CYP1B1	NM_000104.4:c.182G>A;p.(Gly61Glu)	Homozygous	NA	NA	NA		Unpublished
Genetic heterogeneity	F3282	12DG2604	Otospondylomegaepiphyseal dysplasia, autosomal recessive/Ehlers-Danlos syndrome, spondylodysplastic type, 1	NA/130070	COL11A2	NM_080680.2:c.1607G>A;p.(Arg536Gln)	Homozygous	B4GALT7	NM_007255.3:c.808C>T;p.(Arg270Cys)	Homozygous	NA	NA	NA		124
Genetic heterogeneity	F3310	13DG0035	Pseudohypoparathyroidism Ia/Hemolytic anemia, G6PD deficient (favism)	103580/300908	GNAS	NM_000516.7:c.476T>C;p.(Val159Ala)	Heterozygous (De novo)	G6PD	ENST00000393562.2:c.233T>C;p.(Ile78Thr)	Hemizygous	NA	NA	NA		3
Genetic heterogeneity	F3339	13DG0152	Warsaw breakage syndrome/Spastic ataxia 3, autosomal recessive	613398/611390	DDX11	NM_030653.4:c.2638dup;p.(Ala880Glyfs*94)	Homozygous	MARS2	NM_138395.3:c.1595C>G;p.(Ala532Gly)	Homozygous	NA	NA	NA		127
Genetic heterogeneity	F3483	13DG0792	Cranioectodermal dysplasia 2/PTRHD1-related early-onset parkinsonism and cognitive dysfunction	613610/NA	WDR35	NM_001006657.1:c.206G>A;p.(Gly69Asp)	Homozygous	PTRHD1	NM_001013663.2:c.365G>A;p.(Arg122Gln)	Homozygous	NA	NA	NA		31, 6
Genetic heterogeneity	F3488	13DG0810	Neurodevelopmental disorder with seizures, microcephaly, and brain abnormalities/Stromme-like syndrome	620024/NA	PPFIBP1	NM_003622.4:c.1368_1369delGA;p.(Glu456Aspfs*3)	Homozygous	NA	NA	NA	NA	NA	NA		95
Genetic heterogeneity	F3562	13DG1123	Muscular dystrophy-dystroglycanopathy (limb-girdle), type C, 2/Short-rib thoracic dysplasia 17 with or without polydactyly	613150/617405	POMT2	NM_013382.7:c.2176G>A;p.(Gly726Arg)	Homozygous	TCTEX1D2	NM_152773.5:c.317+4A>T;r.248_317del;p.(Glu83Alafs*21)	Homozygous	NA	NA	NA		31
Genetic heterogeneity	F3648	13DG1527/13DG1826	LEOPARD syndrome 1/Polydactyly (unsolved)	151100/NA	PTPN11	NM_002834.5:c.188A>G;p.(Tyr63Cys)	Heterozygous (De novo)	NA	NA	NA	NA	NA	NA		Unpublished
Genetic heterogeneity	F3678	13DG1665	Anemia, sideroblastic, 3, pyridoxine-refractory/Renal glucosuria	616859/233100	GLRX5	NM_016417.3:c.197A>C;p.(Gln66Pro)	Homozygous	SLC5A2	NM_003041.4:c.388C>T;p.(Arg130Cys)	Homozygous	NA	NA	NA		49
Allelic heterogeneity	F3680	13DG1681/13DG1683	Polycystic kidney disease 4, with or without hepatic disease	263200	PKHD1	NM_138694.3:c.4870C>T;p.(Arg1624Trp) and NM_138694.3:c.5426G>A;p.(Cys1809Tyr)	Compound heterozygous	PKHD1	NM_138694.4:c.4870C>T;p.(Arg1624Trp)	Homozygous	NA	NA	NA	Overlapping phenotype	31
Genetic heterogeneity	F3885	13DG2203	Spinocerebellar ataxia, autosomal recessive 23/Phocomelia (unsolved)	616949/NA	TDP2	NM_016614.3:c.807+1G>T;r.640_807del;p.(Asn214_Glu269del)	Homozygous	NA	NA	NA	NA	NA	NA		39
Genetic heterogeneity	F3924	14DG0045	Bardet-Biedl syndrome 16/Hemolytic anemia, G6PD deficient (favism)	615993/300908	SDCCAG8	NM_006642.5:c.741-152G>A;r.740_741ins741-202_741-1;p.(Arg247Serfs*23)	Homozygous	G6PD	ENST00000393562.2:c.233T>C;p.(Ile78Thr)	Hemizygous	NA	NA	NA		87
Genetic heterogeneity	F3972	14DG0221/14DG0222/14DG0221	TMEM92-related neurodevelopmental disorder/SOGA1-related neurodevelopmental disorder/Neurodegeneration with brain iron accumulation 2B	NA/NA/610217	SOGA1	NM_080627.4:c.3723delC;p.(Tyr1242Thrfs*100)	Homozygous	PLA2G6	NM_003560.4:c.2070_2072del:p.(Val691del)	Homozygous	NA	NA	NA		7
Allelic heterogeneity	F4126	14DG0544/15DG2580	Retinitis pigmentosa 39	613809	USH2A	NM_206933.4:c.4033G>C;p.(Ala1345Pro)	Homozygous	USH2A	NM_206933.4:c.4033G>C;p.(Ala1345Pro) and NM_206933.4:c.725dupT;p.(Ser243Lysfs*80)	Compound heterozygous	NA	NA	NA	Overlapping phenotype	64
Genetic heterogeneity	F4159	14DG0679/14DG1653	Holoprosencephaly (unsolved)/Basal ganglia calcification, idiopathic, 1	NA/213600	NA	NA	NA	SLC20A2	NM_001257180.2:c.613+1G>A	Homozygous	NA	NA	NA		10
Genetic heterogeneity	F4277	14DG1178	Intellectual developmental disorder, with or without nystagmus/Retinitis pigmentosa 1	300749/180100	CASK	NM_001367721.1:c.1116C>G;p.(His372Gln)	Hemizygous	RP1	NM_006269.2:c.606C>A;p.(Asp202Glu)	Homozygous	NA	NA	NA		Unpublished
Genetic heterogeneity	F4296	14DG1249	Usher syndrome, type 1C/Hyperinsulinemic hypoglycemia, familial, 1	276904/256450	ABCC8	ABCC8 (deletion of exon 1 to 22) chr11:17431534-17554222del	Homozygous	USH1C	USH1C (deletion of exon 1-3) chr11:17431534-17554222del	Parents are heterozygous	NA	NA	NA		Unpublished
Genetic heterogeneity	F4367	14DG1509	Trifunctional protein deficiency/Sickle cell anemia	NA/603903	HADHB	NM_000183.2:c.712C>T;p.(Arg238Trp)	Homozygous	HBB	NM_000518.5:c.20A>T;p.(Glu7Val)	Homozygous	NA	NA	NA		Unpublished
Genetic heterogeneity	F4392	14DG1602	Glaucoma 3A, primary open angle, congenital, juvenile, or adult onset/Brittle cornea syndrome 2	231300/614170	CYP1B1	NM_000104.4:c.182G>A;p.(Gly61Glu)	Homozygous	PRDM5	Multi-exon deletion (3-8)	Homozygous	NA	NA	NA		4
Genetic heterogeneity	F4415	14DG1695/14DG1717	THSD1-related Nonimmune hydrops fetalis/Neurodevelopmental disorder with progressive microcephaly, spasticity, and brain anomalies	NA/617527	THSD1	NM_018676.4:c.617G>A;p.(Cys206Tyr)	Homozygous	PLAA	NM_001031689.3:c.1276C>T;p.(Pro426Ser)	Homozygous	NA	NA	NA		119
Genetic heterogeneity	F4771	15DG0244	Aniridia/Cataract 23	106210/610425	PAX6	NM_001368894.2:c.991C>T;p.(Arg331*)	Heterozygous (De novo)	CRYBA4	NM_001886.3:c.36G>A;p.(Trp12*)	Heterozygous	NA	NA	NA		Unpublished
Genetic heterogeneity	F4945	15DG0752/15DG0788	Cataract 17, multiple types/Muscular dystrophy, limb-girdle, autosomal recessive 23	611544/618138	CRYBB1	NM_001887.4:c.171delG;p.(Asn58Thrfs*107)	Homozygous	LAMA2	NM_000426.4:c.3924+2T>C	Homozygous	NA	NA	NA		Unpublished
Genetic heterogeneity	F5113	15DG1260/20DG1370	Shaheen syndrome/Lacticacidemia due to PDX1 deficiency	615328/245349	COG6	NM_020751.3:c.1167-24A>G;r.1166_1167ins-1167-37_1167-2;p.?	Homozygous	PDHX	Large deletion involving exon 1	Homozygous	NA	NA	NA		Unpublished
Genetic heterogeneity	F5150	15DG1367	PTRHD1-related neurodevelopmental disorder/EZH1-related neurodevelopmental disorder	NA/NA	PTRHD1	NM_001013663.2:c.365G>A;p.(Arg122Gln)	Homozygous	EZH1	NM_001991.5:c.1453G>T;p.(Glu485*)	Homozygous	NA	NA	NA		6
Genetic heterogeneity	F5162	15DG1395/15DG1397	Neurodevelopmental disorder with speech delay and variable ocular anomalies/Rahman syndrome	619989/617537	THUMPD1	NM_017736.5:c.706C>T;p.(Gln236*)	Homozygous	HIST1H1E	NM_005321.3:c.265delA;p.(Ser89Alafs*140)	Heterozygous (De novo)	NA	NA	NA		21
Genetic heterogeneity	F5187	15DG1507/15DG2057	GLP1R-related neurodevelopmental disorder/Chondrodysplasia punctata (unsolved)	NA/NA	GLP1R	NM_002062.5:c.402+3delG;r.284_402del;p.(Val95Glufs*72)	Homozygous	NA	NA	NA	NA	NA	NA		10
Genetic heterogeneity	F5396	15DG2482/sibling	VLCAD deficiency/Kaufman oculocerebrofacial syndrome	201475/244450	ACADVL	NM_000018.4:c.65C>A;p.(Ser22*)	Homozygous	UBE3B	ENST00000342494.3:c.2671C>T;p.(Gln891*)	Homozygous	NA	NA	NA		57
Genetic heterogeneity	F5434	15DG2689/15DG2690	Microcephalic osteodysplastic primordial dwarfism, type II/Nephrotic syndrome, type 1	210720/256300	PCNT	NM_006031.6:c.2812C>T;p.(Gln938*)	Homozygous	NPHS1	NM_004646.4:c.3250dupG;p.(Val1084Glyfs*12)	Homozygous	NA	NA	NA		39
Genetic heterogeneity	F5452	16DG0048/16DG0125	Immunodeficiency 50/Abetalipoproteinemia	300988/200100	MSN	NM_002444.3:c.1056delG;p.(Lys352Asnfs*73)	Hemizygous	MTTP	ENST00000265517.5:c.2620A>G;p.(Asn874Asp)	Homozygous	NA	NA	NA		49
Genetic heterogeneity	F5453	16DG0052	Poretti-Boltshauser syndrome/Osteopetrosis, autosomal recessive 3, with renal tubular acidosis	615960/259730	LAMA1	NM_005559.4:c.7437dup;p.(Gly2480Argfs*11)	Homozygous	CA2	NM_000067.2:c.232+1G>A	Homozygous	NA	NA	NA		8
Genetic heterogeneity	F5481	16DG0186	Microcephaly 3, primary, autosomal recessive/ CNTRL-related microcephaly	604804/NA	CDK5RAP2	NM_018249.6:c.4005-15A>G;r.4004_4004+1insTCTCAATGGTTAAG;p.(Arg1335Serfs*12)	Homozygous	CNTRL	NM_007018.6:c.586C>T;p.(Arg196*)	Homozygous	NA	NA	NA		95
Genetic heterogeneity	F5495	16DG0261	Hemolytic anemia, G6PD deficient (favism)/Juvenile cataract (unsolved)	300908/NA	G6PD	ENST00000393562.2:c.653C>T;p.(Ser218Phe)	Hemizygous	NA	NA	NA	NA	NA	NA		Unpublished
Genetic heterogeneity	F5516	16DG0363/16DG1096	Microcephaly, progressive, seizures, and cerebral and cerebellar atrophy/Temtamy syndrome	615760/218340	QARS1	NM_005051.3:c.1058G>T;p.(Gly353Val)	Homozygous	C12orf57	NM_138425.4:c.1A>G;p.?	Homozygous	NA	NA	NA		Unpublished
Genetic heterogeneity (3 diseases)	F5549	16DG0559/16DG0559/19DG2612	LRRC34-related ciliopathy/Basal ganglia calcification, idiopathic, 1/Joubert syndrome 13	NA/213600/614173	LRRC34	NM_001172779:c.199A>T;p.(Lys67*)	Homozygous	SLC20A2	NM_001257180.2:c.541C>T;p.(Arg181Trp)	Homozygous	TCTN1	NM_001082537.2:c.978+1G>T	Homozygous	Three diseases	87
Genetic heterogeneity	F5566	16DG0646/20DG0296	Spinocerebellar ataxia, autosomal recessive 18/Coffin-Siris syndrome type1	616204/135900	GRID2	NM_001510.4:c.910C>T;p.(Arg304*)	Homozygous	ARID1B	NM_001374828.1:c.5276_5277insCC;p.(Trp1760Argfs*4)	Heterozygous (De novo)	NA	NA	NA		33
Genetic heterogeneity (3 diseases)	F5743	16DG1629/Sibling/Sibling	Ataxia-telangiectasia/Peroxisome biogenesis disorder 8A (Zellweger)/Ciliopathy (unsolved)	208900/614876/NA	ATM	NM_000051.4:c.8287C>T;p.(Arg2763*)	Homozygous	PEX16	NM_004813.4:c.526C>T;p.(Arg176*)	Homozygous	NA	NA	NA	Three diseases	Unpublished
Genetic heterogeneity	F5866	17DG0733/relative	?Developmental and epileptic encephalopathy 88/Insensitivity to pain, congenital, with anhidrosis	618959/256800	MDH1	NM_005917.4:c.359C>T;p.(Ala120Val)	Homozygous	NTRK1	ENST00000524377.1:c.526C>T;p.(Gln176*)	Homozygous	NA	NA	NA		211
Genetic heterogeneity	F6159	18DG0464	Becker muscular dystrophy/Hemolytic anemia, G6PD deficient (favism)	310200/300908	DMD	chrX: (32235180+1_32305646-1)_(32305818+1_32328199-1)	Hemizygous	G6PD	ENST00000393562.2:c.233T>C;p.(Ile78Thr)	Hemizygous	NA	NA	NA		Unpublished
Genetic heterogeneity	f6183	18DG0618/18DG0619	Retinal arterial macroaneurysm with supravalvular pulmonic stenosis/Albinism, oculocutaneous, type IA	614224/203100	IGFBP7	NM_001553.3:c.830-1G>A;r. 830_850del;p.(Gly277_Gln279delinsAlaPheLysAsnAsp)	Homozygous	TYR	NM_000372.5:c.230G>A;p.(Arg77Gln)	Homozygous	NA	NA	NA		45
Genetic heterogeneity	F6189	18DG0652	Sulfite oxidase deficiency/Sickle cell anemia	272300/603903	SUOX	NM_001032386.2:c.520del;p.(Asp174Thrfs*13)	Homozygous	HBB	NM_000518.5:c.118C>T;p.(Gln40*)	Homozygous	NA	NA	NA		49
Genetic heterogeneity (3 diseases)	F6210	18DG0768/18DG0770/18DG0770	Sialic acid storage disorder, infantile/Failure of tooth eruption, primary/Cataract (unsolved)	604369/125350/NA	SLC17A5	NM_012434.5:c.116G>A;p.(Arg39His)	Homozygous	PTH1R	NM_000316.3:c.611T>A;p.(Val204Glu)	Homozygous	NA	NA	NA	Three diseases	57
Genetic heterogeneity	F6271	Fetus of PSMMC0037	Asparagine synthetase deficiency/Arterial calcification (unsolved)	615574/NA	ASNS	NM_001673.5:c.1219C>T;p.(Arg407*)	Heterozygous	NA	NA	NA	NA	NA	NA		261
Genetic heterogeneity	F6291	PSMMC0057/Sibling	Periventricular nodular heterotopia 8/Hemolytic anemia, G6PD deficient (favism)	618185/300908	ARF1	NM_001658.4:c.379A>G;p.(Lys127Glu)	Heterozygous	G6PD	ENST00000393562.2:c.653C>T;p.(Ser218Phe)	Hemizygous	NA	NA	NA		Revision submitted
Genetic heterogeneity	F6300	PSMMC0066/PSMMC0076	Lissencephaly 3/Diarrhea 1, secretory chloride, congenital	611603/214700	TUBA1A	NM_006009.4:c.970G>T;p.(Val324Phe)	Heterozygous (De novo)	SLC26A3	NM_000111.3:c.559G>T;p.(Gly187*)	Homozygous	NA	NA	NA		Unpublished
Genetic heterogeneity	F6353	20DG0065	Kabuki syndrome 1/Diets-Jongmans syndrome	147920/618846	KMT2D	NM_003482.4:c.1661delT;p.(Leu554Cysfs*376)	Heterozygous (De novo)	KDM3B	NM_016604.4:c.5056G>A;p.(Gly1686Arg)	Heterozygous (De novo)	NA	NA	NA		Unpublished
Genetic heterogeneity	F6388	20DG1393	Infantile neuroaxonal dystrophy 1/Optic atrophy 1	610217/165500	PLA2G6	NM_003560.4:c.2070_2072del;p.(Val691del)	Homozygous	OPA1	NM_130837.2:c.1099C>T;p.(Arg367*)	Heterozygous	NA	NA	NA		Unpublished
Genetic heterogeneity	F6398	PSMMC0166	Intellectual developmental disorder, autosomal recessive 38/Griscelli syndrome, type 1	615516/214450	HERC2	NM_004667.6:c.7704_7716+5del;p.(Glu2569Trpfs*3)	Homozygous	MYO5A	NM_001382347.1:c.655C>T;p.(Arg219Cys)	Homozygous	NA	NA	NA		Unpublished
Genetic heterogeneity	F6429	18DG1094	Osteopetrosis, autosomal recessive 3, with renal tubular acidosis/Hemolytic anemia, G6PD deficient (favism)	259730/300908	CA2	NM_000067.2:c.232+1G>A	Homozygous	G6PD	ENST00000393562.2:c.233T>C;p.(Ile78Thr)	Homozygous	NA	NA	NA		Unpublished
Genetic heterogeneity	F6439	PSMMC0242	MAPK8IP2-related neurodevelopmental disorder/Preimplantation embryonic lethality	NA/616814	MAPK8IP2	NM_012324.3:c.1067G>C;p.(Ser356Thr)	Homozygous	TLE6	NM_001143986.2:c.1529C>A;p.(Ser510Tyr)	Homozygous	NA	NA	NA		Unpublished
Genetic heterogeneity	F6457	19DG0075	Usher syndrome, type 1C/Hyperinsulinemic hypoglycemia, familial, 1	276904/256450	ABCC8	ABCC8 (deletion of exon 1 to 22) chr11:17431534-17554222del	Homozygous	USH1C	USH1C (deletion of exon 1-3) chr11:17431534-17554222del	Homozygous	NA	NA	NA		Unpublished
Genetic heterogeneity	F6269	19DG0337	Heterotaxy, visceral, 5/Atrial septal defect 6	270100/613087	NODAL	NM_018055.5:c.555dup;p.(Thr186Hisfs*92)	Heterozygous	TLL1	NM_012464.5:c.1379-2A>G;r.1379_1524del;p.(Ala460Aspfs*2)	Homozygous	NA	NA	NA		229
Genetic heterogeneity	F6516	19DG0135	Albinism, brown oculocutaneous/Bifid nose with or without anorectal and renal anomalies	203200/248450	OCA2	NM_000275.3:c.515G>A;p.(Arg172Lys)	Homozygous	FREM1	NM_001379081.2:c.2891_2892del;p.(Thr964Argfs*11)	Homozygous	NA	NA	NA		Unpublished
Genetic heterogeneity	F6534	19DG0238	Joubert syndrome 20/Multiple pterygium syndrome, lethal type	615397/253290	TMEM231	NM_001077418.3:c.438+1G>A	Homozygous	CHRNG	NM_005199.5:c.1495C>T;p.(Arg499Trp)	Homozygous	NA	NA	NA		87
Genetic heterogeneity	F6537	19DG0251	Cystinosis, atypical nephropathic/Adrenal hyperplasia, congenital, due to 21-hydroxylase deficiency	219800/201910	CTNS	NM_004937.3:c.517T>C;p.(Tyr173His)	Heterozygous	CYP21A2	NM_000500.9:c.518T>A;p.(Ile173Asn)	Homozygous	NA	NA	NA		Unpublished
Genetic heterogeneity	F6545	19DG0322	Ciliary dyskinesia, primary, 18/Adrenal hyperplasia, congenital, due to 21-hydroxylase deficiency	614874/201910	DNAAF5	NM_017802.4:c.1704_1705del;p.(Arg569Glyfs*7)	Homozygous	CYP21A2	NM_000500.9:c.955C>T;p.(Gln319*)	Homozygous	NA	NA	NA		139
Genetic heterogeneity	F6559	19DG0412	Mitchell syndrome/Deafness, autosomal recessive 18B	264470/614945	ACOX1	NM_004035.7:c.679G>A;p.(Gly227Ser)	Homozygous	OTOG	NM_001277269.2:c.6930dupC;p.(Met2311Hisfs*21)	Homozygous	NA	NA	NA		Unpublished
Genetic heterogeneity	F6799	19DG1105/19DG1106	Developmental and epileptic encephalopathy 89/Brain atrophy, delayed myelination, hypotonia, coarse features, and hypoplasia of corpus callosum (unsolved)	619124/NA	GAD1	NM_000817.3:c.1040C>T;p.(Thr347Met)	Homozygous	NA	NA	NA	NA	NA	NA		206
Genetic heterogeneity	F6917	19DG1278	Renal cysts and diabetes syndrome/Polycystic kidney disease 1	137920/173900	HNF1B	NM_000458.4:c.264_265del;p.(Pro89Serfs*27)	Heterozygous	PKD1	NM_000296.4:c.12001-2_12001-1del	Heterozygous	NA	NA	NA		Unpublished
Genetic heterogeneity	F6923	19DG1316	Nephronophthisis 2, infantile/Basal cell nevus syndrome	602088/109400	INVS	NM_014425.5:c.875C>T;p.(Pro292Leu)	Homozygous	SUFU	NM_001178133.2:c.1297-3C>A;r.1146_1215del;p.(Leu383Serfs*77)	Heterozygous	NA	NA	NA		87
Genetic heterogeneity (3 diseases)	F6938	19DG1422/19DG1422	Autoimmune polyendocrinopathy syndrome , type I, with or without reversible metaphyseal dysplasia/Cone dystrophy 4/ Retinitis pigmentosa 77	240300/613093/617304	AIRE	NM_000383.4:c.205_208dupCAGG;p.(Asp70Alafs*148)	Homozygous	PDE6C	NM_006204.4:c.481-1G>A	Homozygous	NA	NA	NA		Unpublished
Genetic heterogeneity	F7659	19DG2500	Neurodevelopmental disorder with spasticity and poor growth/Albinism, oculocutaneous, type IA	618076/203100	UFC1	NM_016406.4:c.317C>T;p.(Thr106Ile)	Homozygous	TYR	NM_000372.5:c.230G>A;p.(Arg77Gln)	Homozygous	NA	NA	NA		Unpublished
Genetic heterogeneity	F6451	PSMMC0307/20DG0683/Sibling	Stargardt disease 1/NPNT-related renal agenesis/Hyaline fibromatosis syndrome	248200/NA/228600	ABCA4	NM_000350.3:c.179C>T;p.(Ala60Val)	Homozygous	NPNT	NM_001033047.3:c.714C>G;p.(Tyr238*)	Homozygous	ANTXR2	NM_058172.6:c.134T>C;p.(Leu45Pro)	Homozygous	Three diseases	57, 232
Allelic heterogeneity	f7875	20DG0427/Half-sibling	Polycystic kidney disease 4, with or without hepatic disease	263200	PKHD1	NM_138694.4:c.6661-6664del;p.(Thr2221Trpfs*5) and NM_138694.4:c.11310+3A>C	Compound heterozygous	PKHD1	NM_138694.4:c.11310+3A>C	Homozygous	NA	NA	NA		Unpublished
Genetic heterogeneity	F8270	CGM2020-00198	Fanconi anemia, complementation group D1/Woodhouse-Sakati syndrome	605724/241080	BRCA2	NM_000059.4:c.8452G>T;p.(Val2818Phe)	Homozygous	DCAF17	NM_025000.4:c.436delC;p.(Ala147Hisfs*9)	Homozygous	NA	NA	NA		Unpublished
Genetic heterogeneity (3 diseases)	F8348	22DG0324	Severe combined immunodeficiency, B cell-negative/delta T-cell expansion, severe cytomegalovirus infection, and autoimmunity/Meckel syndrome 14	601457/125595/619879	RAG1	NM_000448.3:c.554delG;p.(Lys186Serfs*15)	Homozygous	KRT14	NM_000526.5:c.915G>A;p.(Trp305*)	Heterozygous	TXNDC15	NM_024715.4:c.703C>T;p.(Arg235Trp)	Homozygous	Three diseases	49
Genetic heterogeneity	F8384	CGM2020-00224	Fanconi anemia, complementation group I/Cardiomyopathy, familial hypertrophic, 9	609053/613765	FANCI	NM_001113378.2:c.3256-1G>C	Heterozygous	TTN	NM_001267550.2:c.106071T>G;p.(Tyr35357*)	Heterozygous	NA	NA	NA		Unpublished
Genetic heterogeneity	F8437	CGM2020-00247	TLR6-related Crohn's disease/Hemolytic anemia, G6PD deficient (favism)	NA/300908	TLR6	NM_006068.4:c.571C>G;p.(Leu191Val)	Heterozygous	G6PD	ENST00000393562.2:c.653C>T;p.(Ser218Phe)	Hemizygous	NA	NA	NA		Unpublished
Allelic heterogeneity	F449	09DG00725/10DG0977	Glaucoma 3A, primary open angle, congenital, juvenile, or adult onset	231300	CYP1B1	NM_000104.4:c.1405C>T;p.(Arg469Trp)	Homozygous	CYP1B1	NM_000104.4:c.1405C>T;p.(Arg469Trp) and NM_000104.4:c.182G>A;p.(Gly61Glu)	Compound heterozygous	NA	NA	NA	Overlapping phenotype	4
Genetic heterogeneity and gonadal mosaicism	F8654	21DG0355/22DG0014	Congenital disorder of glycosylation, type Id/Arthrogryposis multiplex congenita 1, neurogenic, with myelin defect	601110/617468	ALG3	NM_005787.6:c.512G>A;p.(Arg171Gln) and NM_005787.6:c.667_669del;p.(Leu223del)	Compound heterozygous	LGI4	NM_139284.2:c.476C>T;p.(Pro159Leu)	Homozygous	NA	NA	NA	Overlapping phenotype	Unpublished
Genetic heterogeneity	F8786	21DG0703	Usher syndrome, type 1C/Hyperinsulinemic hypoglycemia, familial, 1	276904/256450	ABCC8	ABCC8 (deletion of exon 1 to 22) chr11:17431534-17554222del	Homozygous	USH1C	USH1C (deletion of exon 1-3) chr11:17431534-17554222del	Homozygous	NA	NA	NA		Unpublished
Genetic heterogeneity	F838	10DG0220/10DG0226	Bardet-Biedl syndrome 10/Bardet-Biedl syndrome 5	615987/615983	BBS10	NM_024685.4:c.728_731delAAGA;p.(Lys243Ilefs*15)	Homozygous	BBS5	ENST00000295240.3:c.158C>T;p.(Thr53Ile)	Homozygous	NA	NA	NA		41
Allelic heterogeneity	F8284	20DG0805/21DG0010	Wilson disease/Wilson disease with different etiology (unsolved)	277900/NA	ATP7B	NM_000053.4:c.3809A>G;p.(Asn1270Ser)	Homozygous	NA	NA	NA	NA	NA	NA	Overlapping phenotype	Unpublished
Allelic heterogeneity	F3630	13DG1454/Cousin	Muscular dystrophy, limb-girdle, autosomal recessive 23	618138	LAMA2	NM_000426.4:c.1761delG;p.(Ala588Leufs*11) & NM_000426.4:c.1303C>T;p.(Arg435*)	Compound heterozygous	LAMA2	NM_000426.4:c.1303C>T;p.(Arg435*)	Homozygous	NA	NA	NA	Overlapping phenotype	Unpublished
Genetic heterogeneity	F3134	12DG2078	Klippel-Feil syndrome 4, autosomal recessive, with myopathy and facial dysmorphism/Diabetes mellitus, insulin-resistant, with acanthosis nigricans	616549/610549	MYO18B	NM_032608.7:c.6905C>A;p.(Ser2302*)	Homozygous	INSR	NM_000208.2:c.433C>T;p.(Arg145Cys)	Homozygous	NA	NA	NA		118
Genetic heterogeneity	F2255	20DG0510	Albinism, oculocutaneous, type IA/ ZDHHC15-related autism	203100/NA	TYR	NM_000372.5:c.1404delC;p.(Ser441Tyrfs*44)	Homozygous	ZDHHC15	NM_001146256.1:c.421A>G;p.(Met141Val)	Hemizygous	NA	NA	NA		57
Genetic heterogeneity and gonadal mosaicism	F6386	19DG1431	Deafness, autosomal recessive 1A/Gillespie syndrome	220290/206700	GJB2	NM_004004.6:c.35delG;p.(Gly12Valfs*2)	Homozygous	ITPR1	NM_001378452.1:c.7660G>A;p.(Gly2554Arg)	Heterozygous	NA	NA	NA		Unpublished
Genetic heterogeneity	F6345	PSMMC0260	Cerebellar ataxia, ID, epilepsy, anxiety disorder (unsolved)/Thalassemia	NA/604131	NA	NA	NA	HBA2	NM_000517.6:c.*92A>G	Homozygous	NA	NA	NA	Partially solved	Unpublished
Genetic heterogeneity	F8406	20DG1102	Developmental and epileptic encephalopathy 84/Developmental and epileptic encephalopathy 18	618792/615476	UGDH	NM_003359.4:c.304C>T;p.(Arg102Trp)	Homozygous	SZT2	NM_001365999.1:c.9539G>A;p.(Gly3180Glu)	Homozygous	NA	NA	NA	Overlapping phenotype	Unpublished
Genetic heterogeneity	F8565	CGM2021-00011	Immunodeficiency 14A, autosomal dominant/Hemolytic anemia, G6PD deficient (favism)	615513/300908	PIK3CD	NM_005026.5:c.1213C>T;p.(Arg405Cys)	Heterozygous	G6PD	ENST00000393562.2:c.653C>T;p.(Ser218Phe)	Hemizygous	NA	NA	NA		Unpublished
Genetic heterogeneity	F8752	CGM-2022-3	Hyperinsulinemic hypoglycemia, familial, 1/Leber congenital amaurosis 5	256450/604537	ABCC8	NM_000352.6:c.563A>G;p.(Asn188Ser)	Homozygous	LCA5	NM_001122769.3:c.386delT;p.(Leu129Argfs*2)	Homozygous	NA	NA	NA		Unpublished
Genetic heterogeneity	F4906	15DG0633	Hamamy syndrome/Retinitis pigmentosa 45	611174/613767	IRX5	NM_005853.6:c.805dup;p.(Arg269Profs*187)	Homozygous	CNGB1	NM_001297.5:c.2957A>T;p.(Asn986Ile)	Homozygous	NA	NA	NA		8
Genetic heterogeneity	F5139	15DG1339	Severe progressive microcephaly and dev delay (unsolved)/Retinitis pigmentosa 45	613767/NA	NA	NA	NA	CNGB1	NM_001297.5:c.2957A>T;p.(Asn986Ile)	Homozygous	NA	NA	NA	Partially solved	Unpublished
Genetic heterogeneity	F5933	17DG0854	?Intellectual developmental disorder, X-linked 100 (phenotypic expansion)/Hydrenencephaly and lymphedema (unsolved)	300923/NA	KIF4A	NM_012310.5:c.1674+1G>A	Hemizygous	NA	NA	NA	NA	NA	NA	Partially solved	10
Genetic heterogeneity	F8564	21DG0061	Metabolic encephalomyopathic crises, recurrent, with rhabdomyolysis, cardiac arrhythmias, and neurodegeneration/Ciliopathy (unsolved)	616878/NA	TANGO2	NM_152906.7:c.418C>T;p.(Arg140*)	Homozygous	NA	NA	NA	NA	NA	NA	Partially solved	Unpublished
Genetic heterogeneity	F6376	19DG0221	Neurodevelopmental disorder (unsolved)/Hemolytic anemia, G6PD deficient (favism)	NA/300908	NA	NA	NA	G6PD	ENST00000393562.2:c.233T>C;p.(Ile78Thr)	Hemizygous	NA	NA	NA	Partially solved	10
Genetic heterogeneity	F1051	10DG0720	TUBA1A-related neurodevelopmental disorder/ Global developmental delay (unsolved)	611603/NA	TUBA1A	NM_001270399.1:c.1169G>A;p.(Arg390His)	Heterozygous (De novo)	NA	NA	NA	NA	NA	NA		3
Genetic heterogeneity	F227	08DG00981/ 14DG1138	Short stature, onychodysplasia, facial dysmorphism, and hypotrichosis/ Renal tubular dysgenesis	614813/ 267430	POC1A	NM_015426.5:c.241C>T;p.(Arg81*)	Homozygous	AGT	ENST00000366667.4:c.104G>A;p.(Arg35Gln)	Homozygous	NA	NA	NA		17, 113
Genetic heterogeneity	F3354	13DG0259/ 15DG0933	FCRL4-related cystic hygroma and NIHF/ Sialic acid storage disorder, infantile	NA/ 269920	FCRL4	NM_031282.3:c.847+1G>A	Homozygous	SLC17A5	NM_012434.5:c.1111+1G>A	Homozygous	NA	NA	NA		113
Genetic heterogeneity	F3612	13DG1395	Novel/ Hemolytic anemia, G6PD deficient (favism)	NA/300908	a	a	Homozygous	G6PD	ENST00000393562.2:c.233T>C;p.(Ile78Thr)	Hemizygous	NA	NA	NA		2
Genetic heterogeneity	F4611	16DG0971, 16DG1117/ 14DG2171	Developmental and epileptic encephalopathy 68/ D-bifunctional protein deficiency	618201/ 261515	TRAK1	NM_001042646.3:c.287-2A>G;r.287_363del;p.(Leu96Glnfs*46)	Homozygous	HSD17B4	NM_000414.4:c.302+3delGAGTATTTCTTTTTCAinsTGTTGTGATTTTTTAGTGAATTGTGTATTTTAGTGATGTGTGTATAATTTTTTTAAAAAGTATATACTTTCCTCCTTTTACCCTATACAACATTGATTT	Homozygous	NA	NA	NA		8
Genetic heterogeneity	F4138	14DG0599	Hemolytic anemia, G6PD deficient (favism)/ Epileptic encephalopathy (Novel)	300908/ NA	G6PD	ENST00000393562.2:c.233T>C;p.(Ile78Thr)	Homozygous	a	a	Homozygous	NA	NA	NA		33, 10
Genetic heterogeneity	F3908	13DG2291	Hemolytic anemia, G6PD deficient (favism)/ Microcephaly and neuroatrophy phenotype (unsolved)	300908/NA	G6PD	ENST00000393562.2:c.233T>C;p.(Ile78Thr)	Hemizygous	NA	NA	NA	NA	NA	NA		Unpublished
Genetic heterogeneity	F4424	14DG1743	Hemolytic anemia, G6PD deficient (favism)/ Intellectual disability phenotype (unsolved)	300908/NA	G6PD	ENST00000393562.2:c.233T>C;p.(Ile78Thr)	Hemizygous	NA	NA	NA	NA	NA	NA		166
Genetic heterogeneity	F5381	15DG2400/ 17DG0039	Dysmorphism and developmental delay phenotype (unsolved)/ Osteopetrosis, autosomal recessive 3, with renal tubular acidosis	NA/ 259730	NA	NA	NA	CA2	NM_000067.2:c.232+1G>A	Homozygous	NA	NA	NA		Unpublished
Genetic heterogeneity	F6352	PSMMC0175	Hemolytic anemia, G6PD deficient (favism)/ Seizures phenotype (unsolved)	300908/ NA	G6PD	ENST00000393562.2:c.233T>C;p.(Ile78Thr)	Hemizygous	NA	NA	NA	NA	NA	NA		Unpublished
Genetic heterogeneity	F8214	CGM2020-00047	Hemolytic anemia, G6PD deficient (favism)/ Aplastic anemia (unsolved)	300908/ NA	G6PD	ENST00000393562.2:c.653C>T;p.(Ser218Phe)	Homozygous	NA	NA	NA	NA	NA	NA		Unpublished
Genetic heterogeneity	F6401	20DG0512/ 20DG0513	Miyoshi muscular dystrophy 3/ ARFGEF1-related developmental delay with or without epilepsy	613319/ NA	ANO5	NM_213599.3:c.172C>T;p.(Arg58Trp)	Homozygous	ARFGEF1	NM_006421.4:c.2923_2924dupCT;p.(Cys976Phefs*6)	Heterozygous (De novo)	NA	NA	NA		226
Genetic heterogeneity	F1795	11DG0424/11DG0318	CDK9-related neurodevelopmental disorder/ Anterior segment dysgenesis 6, multiple subtypes	NA/617315	CDK9	NM_001261.4:c.673C>T;p.(Arg225Cys)	Homozygous	CYP1B1	NM_000104.4:c.182G>A;p.(Gly61Glu)	Homozygous	NA	NA	NA		2
Genetic heterogeneity	F5028	15DG0994	CCNH-related neurodevelopmental disorder/ Hemolytic anemia, G6PD deficient (favism)	NA/ 300908	CCNH	NM_001239.4:c.428T>A;p.(Ile143Lys)	Homozygous	G6PD	ENST00000393562.2:c.233T>C;p.(Ile78Thr)	Hemizygous	NA	NA	NA		95
Genetic heterogeneity	F6171	18DG0554	Retinitis pigmentosa (unsolved)/ Global developmental delay phenotype (unsolved)	NA/NA	NA	NA	NA	NA	NA	NA	NA	NA	NA		Unpublished
Gonadal mosaicism	F1305	10DG1598	Alport syndrome 2, autosomal recessive	203780	COL4A4	NM_000092.5:c.914_930del;p.(Phe306Glyfs*118)	Germline mosaic	NA	NA	NA	NA	NA	NA		37
Gonadal mosaicism	F2955	12DG1311	Developmental and epileptic encephalopathy 6B, non-Dravet	619317	SCN1A	NM_001165963.4:c.2593C>T;p.(Arg865*)	Heterozygous	NA	NA	NA	NA	NA	NA		Unpublished
Gonadal mosaicism	F3473	13DG0777	Microphthalmia, syndromic 5	610125	OTX2	Chr14:57246641-57447151del (200kb) involving OTX2	Heterozygous	NA	NA	NA	NA	NA	NA		14
Gonadal mosaicism	F4957	15DG0784	Nemaline myopathy 3, autosomal dominant or recessive	161800	ACTA1	NM_001100.4:c.868G>A;p.(Asp290Asn)	Heterozygous	NA	NA	NA	NA	NA	NA		178
Gonadal mosaicism	F4923	15DG0678	Split-hand/foot malformation-3	246560	Large duplication encompassing BTRC, DPCD, FBXW4, LBX1, LBX1-AS1, LINC01514, LINC02681, MIR3158-1, MIR3158-2, POLL, RNU2-43P, RNU2-59P, RNU6-1165P, SMARCE1P7	(Chr10:102909908-103459101)x3	Heterozygous	NA	NA	NA	NA	NA	NA		Unpublished
Compound heterozygous in a consanguineous family	F650	09DG01320	Stargardt disease 1	248200	ABCA4	NM_000350.3:c.5917delG;p.(Val1973*) and NM_000350.3:c.3482G>A;p.(Arg1161His)	Compound heterozygous	NA	NA	NA	NA	NA	NA		64
Pseudodominance	F1254	10DG1375	Cataract 9, multiple types	604219	CRYAA	NM_000394.4:c.161G>A;p.(Arg54His)	Homozygous	NA	NA	NA	NA	NA	NA		25
Dominant and syndromic phenotype masquerading as pseudodominant	F1724	11DG0121	Retinitis pigmentosa 31	609923	TOPORS	NM_001195622.1:c.2361_2362del;p.(Glu787fs*20)	Heterozygous	NA	NA	NA	NA	NA	NA		Unpublished
Pseudodominance	F1818	11DG0394	Renal tubular acidosis, proximal, with ocular abnormalities	604278	SLC4A4	NM_001098484.3:c.*206G>A;p.(=)	Homozygous	NA	NA	NA	NA	NA	NA	Reduced expression	59
An inherited deletion in an imprinted locus causing recurrence that masquerades as autosomal recessive	F2640	12DG0320	Temple and Kagami-Ogata syndrome	608149	Contiguous gene deletion of RTL1, MEG3, and MEG8	Chr14:101178072-101457155del (179kb deletion of imprinted locus spanning paternally expressed RTL1 and maternally expressed MEG3 and MEG8)	Heterozygous	NA	NA	NA	NA	NA	NA		Unpublished
Compound heterozygous in a consanguineous family	F2913	12DG1155	Sandhoff disease, infantile, juvenile, and adult forms	268800	HEXB	NM_000521.4:c.771+5G>C and NM_000521.4:c.1169+3delAAGTTGTT	Compound heterozygous	NA	NA	NA	NA	NA	NA		10
Pseudodominance	F3252	12DG2474	Cone-rod dystrophy 6	601777	GUCY2D	NM_000180.4:c.527T>C;p.(Leu176Pro)	Homozygous	NA	NA	NA	NA	NA	NA		1
Pseudodominance	F4372	14DG1523	Microphthalmia, isolated 5	611040	MFRP	NM_031433.4:c.428-2A>G	Homozygous	NA	NA	NA	NA	NA	NA		14
Pseudodominance	F4735	15DG0159	Stickler syndrome, type VI	620022	COL9A3	NM_001853.4:c.754C>T;p.(Arg252*)	Homozygous	NA	NA	NA	NA	NA	NA		Unpublished
De novo variant in the setting of double first cousin parents	F4848	15DG0488	Ehlers-Danlos syndrome, vascular type	130050	COL3A1	NM_000090.4:c.300_302delTGG;p.(Gly101del)	Pending confirmation	NA	NA	NA	NA	NA	NA		Unpublished
X-linked disease despite paternal cousins having a similar phenotype by history	F5156	15DG1384	Megalocornea 1, X-linked	309300	CHRDL1	NM_001143981.2:c.370C>T;p.(Gln124*)	Hemizygous	NA	NA	NA	NA	NA	NA		Unpublished
Pseudodominance	F6126	07-00614	Retinitis pigmentosa 38	613862	MERTK	NM_006343.2:c.1335_1336delAG;p.(Ala446Serfs*28)	Homozygous	NA	NA	NA	NA	NA	NA		Unpublished
Pedigree suggestive of de novo variant	F2803	12DG0769	Bardet-Biedl syndrome 1	209900	BBS1	NM_024649.5:c.951+58C>T;r.951_952ins951+1_951+58;p.(Gly318Valfs*62)	Homozygous	NA	NA	NA	NA	NA	NA		Unpublished
Compound heterozygous in a consanguineous family	F6211	18DG0778	Microcephaly; Short stature; Epicanthus; Broad nasal tip; Short palm; Clinodactyly; Intellectual disability; Failure to thrive; Delayed gross motor development; Delayed fine motor development; Dysarthria; Dental crowding; Limited elbow movement	Microcephaly, short stature, and limb abnormalities	DONSON	NM_017613.4:c.671_681del;p.(Pro224Leufs*11) and NM_017613.4:c.82A>C;p.(Ser28Arg)	Compound heterozygous	NA	NA	NA	NA	NA	NA		10
Pseudodominance	F1220	10DG1259	Anterior segment dysgenesis 6, multiple subtypes	617315	CYP1B1	NM_ 000104.4:c.182G>A;p.(Gly61Glu)	Homozygous	NA	NA	NA	NA	NA	NA		4
Pseudodominance	F288	09DG00124	Retinitis pigmentosa 14	600132	TULP1	NM_003322.6:c.901C>T;p.(Gln301*)	Homozygous	NA	NA	NA	NA	NA	NA		89
Pseudodominance	F958	10DG0529	Bothnia retinal dystrophy	607475	RLBP1	NM_000326.5:c.286_297delTTCCTGCGCTTC;p.(Phe96_Phe99del)	Homozygous	NA	NA	NA	NA	NA	NA		1
Pseudodominance	F330	09DG00293	Retinitis Pigmentosa 25	602772	EYS	NM_001142800.2:c.32dup;p.(Met12Aspfs*14)	Homozygous	NA	NA	NA	NA	NA	NA		18
Pseudodominance	F413	09DG00593	Retinal arterial macroaneurysm with supravalvular pulmonic stenosis	614224	IGFBP7	NM_001553.3:c.830-1G>A;r. 830_850del;p.(Gly277_Gln279delinsAlaPheLysAsnAsp)	Homozygous	NA	NA	NA	NA	NA	NA		44
Pseudodominance	F4982	10DG0728	Anterior segment dysgenesis 6, multiple subtypes	617315	CYP1B1	NM_ 000104.4:c.182G>A;p.(Gly61Glu)	Homozygous	NA	NA	NA	NA	NA	NA		4
Pseudodominance	F601	09DG01183	Anterior segment dysgenesis 6, multiple subtypes	617315	CYP1B1	NM_ 000104.4:c.182G>A;p.(Gly61Glu)	Homozygous	NA	NA	NA	NA	NA	NA		4
Pseudodominance	F649	09DG01314	Anterior segment dysgenesis 6, multiple subtypes	617315	CYP1B1	NM_ 000104.4:c.182G>A;p.(Gly61Glu)	Homozygous	NA	NA	NA	NA	NA	NA		4
Pseudodominance	F705	09DG01489	Anterior segment dysgenesis 6, multiple subtypes	617315	CYP1B1	NM_ 000104.4:c.182G>A;p.(Gly61Glu)	Homozygous	NA	NA	NA	NA	NA	NA		4
Pedigree suggestive of X-linked inheritance	F3115	12DG1951	Retinitis pigmentosa 20	613794	RPE65	NM_000329.3:c.207G>T;p.(Lys69Asn) and NM_000329.3:c.1418T>A;p.(Val473Asp)	Compound heterozygous	NA	NA	NA	NA	NA	NA		Unpublished
Genetic heterogeneity	F890	10DG0339/ 12DG0392	?Cataract 45/ Cone-rod dystrophy (Unsolved)	616851/ NA	SIPA1L3	NM_015073.3:c.1483G>A;p.(Glu495Lys)	Homozygous	NA	NA	NA	NA	NA	NA		25, 20, 16
Genetic heterogeneity	F6350	20DG1390/ 20DG1391	Novel/ Novel	NA/NA	a	a	Heterozygous (De novo)	a	a	Hemizygous	NA	NA	NA		10
Genetic heterogeneity	F899	10DG0372	Turner syndrome/ Intellectual disability (unsolved)	NA	Genomic rearrangement	Chromosome X deletion	NA	NA	NA	NA	NA	NA	NA		Unpublished
Genetic heterogeneity	F2550	12DG0068	Intellectual disability/ Bilateral colobomatous microphthalmia (unsolved)	NA/NA	Genomic rearrangement	Large deletion 15q13.1-q13.2 (15:28958779-30369944) of 1411bp	Heterozygous	NA	NA	NA	NA	NA	NA		14
Genetic heterogeneity	F8393	20DG1066	Williams-Beuren syndrome/ Dysmorphic facies (unsolved)	194050/NA	Genomic rearrangement	7q11 deletion	Heterozygous	NA	NA	NA	NA	NA	NA		Unpublished
Balanced translocation in a parent causing recurrence of unbalanced	F5455	16DG0064	Syndromic bilateral choanal atresia	NA	Balanced translocation	Loss of approximately 13.291 Mb in size (chr5:38,139-13,329,001), and a copy number gain of approximately 17.841 Mb in size (chr6:204,072-18,045,178)	Heterozygous	NA	NA	NA	NA	NA	NA		Unpublished
Allelic heterogeneity	F3907	13DG2284/ 14DG1896	Stargardt disease 1	248200	ABCA4	NM_000350.3:c.2294G>A, p.(Ser765Asn)/ NM_000350.3:c.1804C>T, p.(Arg602Trp)	Compound heterozygous	ABCA4	NM_000350.3:c.2294G>A; p.(Ser765Asn)	Homozygous	NA	NA	NA		1, 64
Compound heterozygous in a consanguineous family	F3142	12DG2094	Bardet-Biedl syndrome 10	615987	BBS10	NM_024685.4:c.1892_1896delTGATA;p.(Met631Asnfs*3) / NM_024685.4:c.728_731delAAGA;p.(Lys243Ilefs*15)	Compound heterozygous	NA	NA	NA	NA	NA	NA		1, 31
Compound heterozygous in a consanguineous family	F2675	12DG0398	Bardet-Biedl syndrome 4	615982	BBS4	NM_033028.5:c.1311_1312insT;p.(Lys438*)/ NM_033028.5:c.262delG;p.(Glu88Asnfs*54)	Compound heterozygous	NA	NA	NA	NA	NA	NA		102, 1
Compound heterozygous in a consanguineous family	F5655	16DG1067	Meckel syndrome 6	612284	CC2D2A	NM_001378615.1:c.4555T>C;p.(Trp1519Arg)/NM_001378615.1:c.3084delG;p.(Lys1029Argfs*3)	Compound heterozygous	NA	NA	NA	NA	NA	NA		49
Compound heterozygous in a consanguineous family	F3622	13DG1419	Adams-Oliver syndrome 2	614219	DOCK6	NM_020812.4:c.4480G>T;p.(Glu1494*) / NM_020812.4:c.377+2T>C	Compound heterozygous	NA	NA	NA	NA	NA	NA		10
Compound heterozygous in a consanguineous family	F2202	11DG1558	Usher syndrome, type 2A	276901	USH2A	NM_206933.4:c.2276G>Tp.(Cys759Phe)/ NM_206933.4:c.5776+1G>A	Compound heterozygous	NA	NA	NA	NA	NA	NA		1, 10
Compound heterozygous in a consanguineous family	F8125	11DG1558	Short-rib thoracic dysplasia 8 with or without polydactyly	615503	DYNC2I1	NM_018051.5:c.772_775delGAAA;p.(Glu258Serfs*59)/ NM_018051.5:c.899G>T;p.(Arg300Leu)	Compound heterozygous	NA	NA	NA	NA	NA	NA		217
Compound heterozygous in a consanguineous family	F1122	10DG0950	Anterior segment dysgenesis 6, multiple subtypes	617315	CYP1B1	NM_000104.4:c.182G>A;p.(Gly61Glu) and NM_000104.4:c.1405C>T;p.(Arg469Trp)	Compound heterozygous	NA	NA	NA	NA	NA	NA		4
Compound heterozygous in a consanguineous family	F1840	11DG1942	Retinitis pigmentosa 39	613809	USH2A	NM_206933.4:c.1923T>A;p.(Cys641*) and NM_206933.4:c.14294T>C;p.(Val4765Ala)	Compound heterozygous	NA	NA	NA	NA	NA	NA		64, 1
Compound heterozygous in a consanguineous family	F4838	15DG0473	Anterior segment dysgenesis 6, multiple subtypes	617315	CYP1B1	NM_000104.4:c.182G>A;p.(Gly61Glu) and NM_000104.4:c.1405C>T;p.(Arg469Trp)	Compound heterozygous	NA	NA	NA	NA	NA	NA		4
Compound heterozygous in a consanguineous family	F504	10DG1033, 10DG1034	Anterior segment dysgenesis 6, multiple subtypes	617315	CYP1B1	NM_000104.4:c.182G>A;p.(Gly61Glu) and NM_000104.4:c.1405C>T;p.(Arg469Trp)	Compound heterozygous	NA	NA	NA	NA	NA	NA		4
Compound heterozygous in a consanguineous family	F5817	17DG0532	KIF19-related hydrocephalus	NA	KIF19	NM_153209.4:c.788G>A;p.(Arg263His) and NM_153209.4:c.1906T>G;p.(Tyr636Asp)	Compound heterozygous	NA	NA	NA	NA	NA	NA		113, 49
Compound heterozygous in a consanguineous family	F870	10DG0295	Microcephalic osteodysplastic primordial dwarfism, type I	210710	RNU4ATAC	NR_023343.1:n.13C>T and NR_023343.1:46G>A	Compound heterozygous	NA	NA	NA	NA	NA	NA		39
Compound heterozygous in a consanguineous family	F1194	10DG1140	Microcephalic osteodysplastic primordial dwarfism, type I	210710	RNU4ATAC	NR_023343.1:n.55G>A and NR_023343.1:n.116A>T	Compound heterozygous	NA	NA	NA	NA	NA	NA		95
Interchromosomal translocation due to balanced translocation in a parent	F8671	21DG0400	Neurodevelopmental disorder	NA	Chromosomal translocation	Deletion in chr8 short arm and a gain in Chr6 short arm: 46,XY,der(8)t(6;8)(p23;p23)ish dup(6)t(6;8)(8pter-;6pter+)	Heterozygous	NA	NA	NA	NA	NA	NA		Unpublished
Genetic heterogeneity	F892	10DG0351	ADRA2B-related neurodevelopmental disorder/ Turner syndrome	NA/ 313000	ADRA2B	NM_000682.7:c.664C>T;p.(Arg222*)	Homozygous	Solved by Karyotype	Chr X deletion	NA	NA	NA	NA		133
Genetic heterogeneity	F3370	13DG0312	Multiple joint dislocations, short stature, craniofacial dysmorphism, with or without congenital heart defects/ Pyridoxamine 5'-phosphate oxidase deficiency	245600/610090	B3GAT3	NM_012200.4:c.245C>T;p.(Pro82Leu)	Homozygous	PNPO	NM_018129.4:c.673C>T;p.(Arg225Cys)	Homozygous	NA	NA	NA		Unpublished
Genetic heterogeneity	F2938	PSMMC0080	Van den Ende-Gupta syndrome/ Down syndrome	600920/ 190685	SCARF2	NM_182895.5:c.190T>C;p.(Cys64Arg)	Homozygous	Solved by Karyotype	47XY	NA	NA	NA	NA		Unpublished
Genetic heterogeneity	F9562	PSMMC0520/ Sibling of PSMMC0520	Turner syndrome/ Fanconi anemia, complementation group E	313000/ 600901	Solved by Karyotype	46,X, i(X)(q10)	NA	FANCE	NM_021922.3:c.421C>T;p.(Arg141*)	Heterozygous in parents	NA	NA	NA		Unpublished
Genetic heterogeneity	F4216	14DG0915	COL2A1-related arthrogryposis/ von Willebrand disease, type 3	NA/ 277480	COL2A1	NM_001844.5:c.985C>T;p.(Pro329Ser)	Homozygous	VWF	NM_000552.5:c.4705C>T;p.(Arg1569Cys)	Homozygous	NA	NA	NA		Unpublished
Genetic heterogeneity	F5878	17DG0769	SYNPO-related nephrotic syndrome/ Muscular dystrophy, limb-girdle, autosomal recessive 23	NA/ 618138	SYNPO	NM_001166209.1:c.2540C>T;p.(Pro847Leu)	Homozygous	LAMA2	NM_000426.4:c.2096G>T;p.(Arg699Met)	Homozygous	NA	NA	NA		8, 57
Genetic heterogeneity	F9145	PSMMC0442	Thrombocythemia 2/ Neurodevelopmental disorder (Unsolved)	601977/ NA	MPL	NM_005373.3:c.317C>T;p.(Pro106Leu)	Homozygous	NA	NA	NA	NA	NA	NA		Unpublished
Genetic heterogeneity	F9239	PSMMC0471	Ehlers-Danlos syndrome, classic-like, 2/ Deafness, autosomal recessive 84B	618000/ 614944	AEBP1	NM_001129.5:c.1630+1G>A	Homozygous	OTOGL	NM_173591.5:c.2310dup;p.(Asn771*)	Homozygous	NA	NA	NA		Unpublished
(a) denotes a novel gene that is the subject of a future publication.
