# Supplementary material for: Diagnostic implications of pitfalls in causal variant identification based on 4577 molecularly characterized families
Source: Nat Commun. 2023 Aug 29;14:5269. doi: 10.1038/s41467-023-40909-3 (PMC10465531; doi:10.1038/s41467-023-40909-3)
Supplement: Supplementary file 24 — Supplementary Data 21 [file 41467_2023_40909_MOESM24_ESM.xlsx]

## Sheet: Sheet1
Justification	Pedigree name	ID number	Disease name	OMIM ID	Consanguinity between parents	Gene	Variant	Zygosity	Notes	Reference
Variant not within ROH (low SNP coverage)	F4	08F-00103	Neurodevelopmental disorder with brain abnormalities, poor growth, and dysmorphic facies	615286	First cousins	ADAT3	NM_138422.4:c.430G>A;p.(Val144Met)	Homozygous	ROH size is 616,311bp	63
ROH size below threshold (2Mb)	F350	09DG00364	Retinitis pigmentosa 1	180100	First cousins	RP1	NM_006269.2:c.4552A>T;p.(Lys1518*)	Homozygous	ROH size is 16,385bp	142
ROH size below threshold (2Mb)	F473	09DG00810	Microphthalmia, isolated 6	613517	Second cousins	PRSS56	NM_001195129.2:c.1066dupC;p.(Gln356Profs*152)	Homozygous		175
ROH size below threshold (2Mb)	F537	09DG01001	Retinitis pigmentosa 1	180100	Non-consanguineous	RP1	NM_006269.2:c.606C>A;p.(Asp202Glu)	Homozygous	ROH size is14,419bp	89
Variant not within ROH (low SNP coverage)	F651	09DG01324	Neurodegeneration with brain iron accumulation 2B	610217	Cousins	PLA2G6	NM_003560.4:c.1911del;p.(Ser637Argfs*29)	Homozygous	ROH size is 818,363bp	155
ROH size below threshold (2Mb)	F847	10DG0244	Retinitis pigmentosa 1	180100	Half first cousins	RP1	NM_006269.2:c.607G>A;p.(Gly203Arg)	Homozygous	ROH size is 14,216bp	Unpublished
ROH size below threshold (2Mb)	F849	10DG0257	Cutis laxa, autosomal recessive, type IIC	617402	First cousins	ATP6V1E1	NM_001696.4:c.634C>T;p.(Arg212Trp)	Homozygous	ROH size is 52,820bp	24
ROH size below threshold (2Mb)	F1086	10DG0821	Temtamy syndrome	218340	Second cousins	C12orf57	NM_138425.4:c.1A>G;p.?	Homozygous	ROH size is 649,259bp	11
ROH size below threshold (2Mb)	F1211	10DG1239	Leber congenital amaurosis 6	613826	Second cousins	RPGRIP1	NM_020366.4:c.2236G>A;p.(Gly746Arg)	Homozygous	ROH size is 12,355bp	Unpublished
Variant not within ROH (quality issue)	F1297	10DG1560	Peroxisome biogenesis disorder 4A (Zellweger)	614862	Cousins	PEX6	NM_000287.4:c.604_614del;p.(Gly202Argfs*36)	Homozygous	ROH size is 125,364bp	35
Vey small ROH (low SNPs Coverage)	F1793	11DG0313	Neurodevelopmental disorder with brain abnormalities, poor growth, and dysmorphic facies	615286	First cousins once removed	ADAT3	NM_138422.4:c.430G>A;p.(Val144Met)	Homozygous	ROH size is 2,311,181bp	63
Variant not within ROH (quality issue)	F1818	11DG0394	Renal tubular acidosis, proximal, with ocular abnormalities	604278	Second cousins	SLC4A4	NM_001098484.3:c.*206G>A;p.(=)	Homozygous	ROH size is 8245bp	59
Variant not within ROH (low SNP coverage)	F2288	11DG1872	Cutis laxa, autosomal recessive, type IIIB	614438	Consanguineous	PYCR1	NM_006907.4:c.616G>A;p.(Gly206Arg)	Homozygous	ROH size is 456,623bp	270
ROH size below threshold (2Mb)	F2491	11DG2434	Intellectual developmental disorder, autosomal recessive 18, with or without epilepsy	614249	First cousins	MED23	NM_004830.4:c.479T>C;p.(Leu160Pro)	Homozygous	ROH size is 26,871bp	3
ROH size below threshold (2Mb)	F2573	12DG0133	D-bifunctional protein deficiency	261515	First cousins	HSD17B4	NM_000414.4:c.367C>G;p.(His123Asp)	Homozygous	ROH size is 8142bp	35
Variant not within ROH (low SNP coverage)	F2752	12DG0628	Neurodevelopmental disorder with brain abnormalities, poor growth, and dysmorphic facies	615286	Second cousins once removed	ADAT3	NM_138422.4:c.430G>A;p.(Val144Met)	Homozygous	ROH size is 2057524bp	3
Deceptive candidate ROH when the causal variant was in fact not within ROH but compound heterozygous	F2913	12DG1155	Sandhoff disease, infantile, juvenile, and adult forms	268800	First cousins once removed	HEXB	NM_000521.4:c.771+5G>C and NM_000521.4:c.1169+3delAAGTTGTT	Compound heterozygous		10
Variant not within ROH (quality issue)	F3182	12DG2214	Spondylocostal dysostosis 1, autosomal recessive	277300	Consanguineous	DLL3	NM_203486.3:c.1136G>A;p.(Cys379Tyr)	Homozygous		39
ROH size below threshold (2Mb)	F3184	12DG2220	Glaucoma 3A, primary open angle, congenital, juvenile, or adult onset	231300	Half first cousins	CYP1B1	NM_000104.4:c.1405C>T;p.(Arg469Trp)	Homozygous	ROH size is 30,961bp	4
Variant not within ROH (quality issue)	F3264	12DG2536	Microphthalmia, isolated 2	610093	First cousins	VSX2	NM_182894.3:c.243del;p.(Leu84Serfs*57)	Homozygous	ROH size is 45960bp	Unpublished
ROH size below threshold (2Mb)	F4177	14DG0744	Neurodevelopmental disorder with spastic quadriplegia and brain abnormalities with or without seizures	617977	First cousins	WDR45B	NM_019613.4:c.673C>T;p.(Arg225*)	Homozygous	ROH size is 10,602bp	161
Variant not within ROH (quality issue)	F4812	15DG0385	Cornea plana 2, autosomal recessive	217300	Related	KERA	NM_007035.3:c.1026delC;p.(Cys343Alafs*26)	Homozygous	ROH size is 5455bp	Unpublished
Variant not within ROH (quality issue)	F4972	15DG0840	Peroxisome biogenesis disorder 2A (Zellweger)	214110	Half first cousins	PEX5	NM_001351132.2:c.1578T>G;p.(Asn526Lys)	Homozygous	ROH size is 11,096bp	35
Variant not within ROH (quality issue)	F5564	16DG0629	Retinitis pigmentosa 25	602772	Second cousins once removed	EYS	NM_001142800.2:c.875_888delinsTTT;p.(Glu292Valfs*17)	Homozygous	ROH size is 31,964bp	64
ROH size below threshold (2Mb)	F5627	16DG0924	Leber congenital amaurosis 2	204100	First cousins once removed	RPE65	NM_000329.3:c.731G>A;p.(Gly244Asp)	Homozygous	ROH size is 172,634bp	Unpublished
Variant not within ROH (quality issue)	F5632	16DG0940	EXOC3L2-related XXXX	NA	First cousins	EXOC3L2	NM_138568.3:c.122T>A;p.(Leu41Gln)	Homozygous	ROH size is 100,760bp	113
ROH size below threshold (2Mb)	F6982	19DG1566	Cataract 17, multiple types	611544	Same region	CRYBB1	NM_001887.4:c.171delG;p.(Asn58Thrfs*107)	Homozygous	ROH size is 19,535bp	Unpublished
ROH size below threshold (2Mb)	F8451	5308941	Transcobalamin II deficiency	275350	Cousins	TCN2	NM_000355.4:c.64+4A>T	Homozygous	ROH size is 209,405bp	Unpublished
Variant not within ROH	F1303	10DG1590	Joubert syndrome 3	608629	First cousins	AHI1	NM_001134831.2:c.1328T>A;p.(Val443Asp)	Homozygous		7
Variant not within ROH	F2558	12DG0088	Nephronophthisis 4	606966	First cousins	NPHP4	NM_015102.5:c.2044C>T;p.(Arg682*)	Homozygous		108
Variant is within ROH shared with unaffected	F873	10DG0300	?Arthrogryposis, Perthes disease, and upward gaze palsy	614262	First cousins and first cousins once removed	NEK9	NM_033116.6:c.2042G>A;p.(Arg681His)	Homozygous	Large IBS that looks like an IBD	2
Variant is within ROH shared with unaffected	F4933	15DG0715	Peroxisome biogenesis disorder 8B	614877	First cousins	PEX16	NM_004813.4:c.953-2A>T;r.953_1129del;p.(Arg318_Gly336delinsAsnThrGlnProTrpSerProProAlaPheLeuProGlyHisPro)	Homozygous	IBD vs IBS	35
Variant is within ROH shared with unaffected	F5644	16DG0991	Novel	NA	Double first cousins	a	a	Homozygous	IBS vs IBD	Unpublished
Variant is within ROH shared with unaffected sister (sex-limited)	F6179	18DG0592	Pseudovaginal perineoscrotal hypospadias	264600	First cousins	SRD5A2	NM_000348.4:c.682G>A;p.(Ala228Thr)	Homozygous		10
Variant is within ROH shared with unaffected	F8241	20DG0634	Cortical dysplasia, complex, with other brain malformations 11	620156	First cousins	KIF26A	NM_015656.1:c.3330delC;p.(Ser1111Alafs*137)	Homozygous		254
(a) denotes a novel gene that is the subject of a future publication.
