# Supplementary material for: Diagnostic implications of pitfalls in causal variant identification based on 4577 molecularly characterized families
Source: Nat Commun. 2023 Aug 29;14:5269. doi: 10.1038/s41467-023-40909-3 (PMC10465531; doi:10.1038/s41467-023-40909-3)
Supplement: Supplementary file 25 — Supplementary Data 22 [file 41467_2023_40909_MOESM25_ESM.xlsx]

## Sheet: Sheet1
Pedigree name	DG ID number	Disease name	OMIM ID	Gene	Mutation HGVS nomenclature	Zygosity	Category	Why was the causal variant missed by the clinical exome/genome?	Reference
F1390	10DG1904	Pontocerebellar hypoplasia type 1A	607596	VRK1	NM_003384.3:c.236C>T;p.(Pro79Leu)	Homozygous	Phenotype	Incorrect labeling of disease status in one family member	7
F141	08DG-00413	OTX2-related inherited retinal degeneration with female infertility	NA	OTX2	NM_001270525.2:r.98_273del;p.(Pro34Metfs*3)	Homozygous	Variant	Platform and bioinformatic limitations	10
F1750	11DG0191	Intellectual developmental disorder, autosomal recessive 7	611093	TUSC3	Multi-exon deletion (3-6)	Homozygous	Variant	Genomic rearrangement	Unpublished
F2204	11DG1647	GRACILE syndrome	603358	BCS1L	NM_001079866.2:c.441C>T;r.436_460delGTTTTCTTCAACATCCTGGAGGAAG;p.(Val146Leufs*4)	Homozygous	Variant	Synonymous change	10
F2927	12DG1204	Microcephaly, postnatal progressive, with seizures and brain atrophy	613668	MED17	NM_004268.5:c.1217G>C;p.(Arg406Thr)	Homozygous	Variant	Poor in silico predictions	3
F3134	12DG2078	Klippel-Feil syndrome 4, autosomal recessive, with myopathy and facial dysmorphism/Diabetes mellitus, insulin-resistant, with acanthosis nigricans	616549/610549	MYO18B	NM_032608.7:c.6905C>A;p.(Ser2302*)	Homozygous	Gene	Novel gene (at the time of analysis)	118
F3361	13DG0278	Intellectual developmental disorder and retinitis pigmentosa	618195	SCAPER	Deletion of exon 10	Homozygous	Variant	Genomic rearrangement	7
F3488	13DG0810	Neurodevelopmental disorder with seizures, microcephaly, and brain abnormalities/Stromme syndrome	620024/243605	PPFIBP1	NM_003622.4:c.1368_1369delGA;p.(Glu456Aspfs*3)	Homozygous	Gene	Novel gene (at the time of analysis)	95
F3578	13DG1181	Microcephaly, short stature, and polymicrogyria with seizures	614833	RTTN	NM_173630.3:c.5746-20A>G;r.5746_5823del;p.(Asp1917_Glu1942del)	Homozygous	Variant	Non-canonical TDV	95
F3736	13DG1855	PAXBP1-related microcephaly	NA	PAXBP1	NM_016631.4:c.1612C>T;p.(Arg538Cys)	Homozygous	Gene	Novel gene (at the time of analysis)	10
F3861	13DG2107	KCTD3-related global developmental delay	NA	KCTD3	NM_016121.5:c.1036_1073del;p.(Pro346Thrfs*4)	Homozygous	Gene	Novel gene (at the time of analysis)	33
F3897	13DG2237	Warsaw breakage syndrome	613398	DDX11	NM_030653.4:c.2576T>G;p.(Val859Gly)	Homozygous	Variant	Poor in silico predictions	95
F3906	13DG2280	Asparagine synthetase deficiency	615574	ASNS	NM_001673.5:c.1211G>A;p.(Arg404His)	Homozygous	Phenotype/Variant	Phenotype issue (inadequate phenotyping)	33
F3924	14DG0045	Bardet-Biedl syndrome 16	615993	SDCCAG8	NM_006642.5:c.741-152G>A;r.740_741ins741-202_741-1;p.(Arg247Serfs*23)	Homozygous	Variant	Deep intronic	217
F3950	14DG0152	Multiple mitochondrial dysfunctions syndrome 4	616370	ISCA2	NM_194279.4:c.229G>A;p.(Gly77Ser)	Homozygous	Gene	Novel gene (at the time of analysis)	3
F3972	14DG0221	TMEM92-related neurodevelopmental disorder	NA	TMEM92	NM_153229.3:c.95+3A>G;r.94_95ins94+1_95+197:p.(Ala33Cysfs*11)	Homozygous	Variant	Non-canonical TDV and Novel gene (at the time of analysis)	3
F3979	14DG0248	Developmental and epileptic encephalopathy 25, with amelogenesis imperfecta	615905	SLC13A5	NM_177550.5:c.1227_1228insC;p.(Ile410Hisfs*13)	Homozygous	Variant	Platform and bioinformatic limitations	33
F4111	14DG0475	Novel	NA	a	a	Homozygous	Gene	Novel gene (at the time of analysis)	Unpublished
F4140	14DG0613	Infantile-onset multisystem neurologic, endocrine, and pancreatic disease 2	619418	YARS1	ENST00000373477.4:c.789C>A;p.(Phe263Leu)	Homozygous	Variant	Poor in silico predictions	133
F4143	14DG0621	UNC80-related arthrogryposis	NA	UNC80	NM_032504.2:c.7948G>A;p.(Gly2650Arg)	Homozygous	Phenotype	Novel allelic disorder	Unpublished
F4167	14DG0714	EXOC3L2-related ciliopathy	NA	EXOC3L2	NM_001382422.1:c.1577dupC;p.(Leu527Thrfs*25)	Homozygous	Gene	Novel gene (at the time of analysis)	154
F4292	14DG1221	HYAL2-related stickler-like Syndrome	NA	HYAL2	NM_033158.4:c.749C>T;p.(Pro250Leu)	Homozygous	Gene	Novel gene (at the time of analysis)	2
F4310	14DG1291	Microcephaly, short stature, and polymicrogyria with seizures	614833	RTTN	NM_173630.4:c.2885+8A>G;r.2885_2886ins2885+1_2885+7;p.(Ser963∗)	Homozygous	Variant	Novel allelic disorder and non-canonical TDV	167
F4406	14DG1661	Neurodevelopmental disorder with intention tremor, pyramidal signs, dyspraxia, and ocular anomalies	619995	SMG9	NM_019108.4:c.701+4A>G;r.589_701del;p.(Tyr197Aspfs*10)	Homozygous	Variant	Novel gene (at the time of analysis)	3
F4433	14DG1772	{Encephalopathy, acute, infection-induced, susceptibility to, 9}	618426	NUP214	NM_005085.4:c.461;p.(Asp154Gly)	Homozygous	Gene	Novel gene (at the time of analysis)	169
F4483	14DG1870	Joubert syndrome 30	617622	ARMC9	NM_001352754.2:c.1027C>T;r.1_135del:p.?	Homozygous	Gene	Novel gene (at the time of analysis)	31
F4491	14DG1883	Microcephaly, facial dysmorphism, renal agenesis, and ambiguous genitalia syndrome	618142	CTU2	NM_001012759.3:c.873G>A;r.738_873del;p.(Thr247Alafs*21)	Homozygous	Variant	Novel gene (at the time of analysis) and synonymous change	2
F455	09DG00741	Ulnar-mammary syndrome	181450	TBX3	NM_005996.4:c.1920_1921dup;p.(Pro641Argfs*229)	Heterozygous (De novo)	Variant	Platform and bioinformatic limitations	262
F458	09DG00744	GINS3-related neurodevelopmental disorder	NA	GINS3	NM_001126129.1:c.70G>A;p.(Asp24Asn)	Homozygous	Gene	Novel gene (at the time of analysis)	33
F4611	14DG2171	D-bifunctional protein deficiency	618201	HSD17B4	NM_000414.4:c.302+3delGAGTATTTCTTTTTCAinsTGTTGTGATTTTTTAGTGAATTGTGTATTTTAGTGATGTGTGTATAATTTTTTTAAAAAGTATATACTTTCCTCCTTTTACCCTATACAACATTGATTT	Homozygous	Variant	Non-canonical TDV	35
F4687	15DG0032	Metabolic encephalomyopathic crises, recurrent, with rhabdomyolysis, cardiac arrhythmias, and neurodegeneration	616878	TANGO2	NM_152906.7:c.94C>T;p.(Arg32*)	Homozygous	Gene	Novel gene (at the time of analysis)	3
F4728	15DG0137	Joint laxity, short stature, and myopia	617662	GZF1	NM_022482.5:c.1054dup;p.(Thr352Asnfs*50)	Homozygous	Gene	Novel gene (at the time of analysis)	129
F4805	15DG0357	Bardet-Biedl syndrome 1	209900	BBS1	NM_024649.5:r.1232_3423del	Homozygous	Variant	Genomic rearrangement	31
F4856	15DG0513	Spastic tetraplegia, thin corpus callosum, and progressive microcephaly	616657	SLC1A4	NM_003038.5:c.1357T>C;p.(Trp453Arg)	Homozygous	Variant	Poor in silico predictions	3
F4923	15DG0685	Split-hand/foot malformation-3	246560	Genomic rearrangement	Split duplication affecting LBX1;FLJ41350;AX747408;BTRC;POLL;DPCD;MIR3158-1;MIR3158-2;FBXW4	Heterozygous	Variant/Pedigree	Genomic rearrangement and gonadal mosaicism	Unpublished
F4950	15DG0764	NEPRO-related skeletal dysplasia	NA	C3ORF17	NM_015412.4:c.280C>T;p.(Arg94Cys)	Homozygous	Gene	Novel gene (at the time of analysis)	33
F4961	15DG0797	Hypotonia, infantile, with psychomotor retardation and characteristic facies 2	616801	UNC80	NM_001371986.1:c.3787C>T;p.(Arg1263*)	Homozygous	Gene	Novel gene (at the time of analysis)	3
F4977	15DG0859	GOLGA2-related neurodevelopmental disorder	NA	GOLGA2	NM_004486.6:c.1263_1266delGAGA;p.(Glu423Argfs*6)	Homozygous	Gene	Novel gene (at the time of analysis)	180
F4993	15DG0918	Primordial dwarfism-immunodeficiency-lipodystrophy syndrome	620005	PRIM1	NM_000946.3:c.840+3A>C;r.639_840del;p.(Lys214Ilefs*37)	Homozygous	Variant	Non-canonical TDV	10
F5174	15DG1457	Cold-induced sweating syndrome 1	272430	CRLF1	NM_004750.5:c.983dup;p.(Ser328Argfs*2)	Homozygous	Phenotype	Phenotype issue (inadequate phenotyping)	33
F5187	15DG1507	Novel	NA	a	a	Homozygous	Variant	Novel gene (at the time of analysis)	Unpublished
F5203	15DG1578	Oculogastrointestinal neurodevelopmental syndrome	619318	CAPN15	NM_005632.2:c.3083G>A;p.(Arg1028Lys)	Homozygous	Gene	Novel gene (at the time of analysis)	185
F5278	15DG1901	?Aneurysm, intracranial berry, 12	618734	THSD1	NM_018676.4:c.617G>A;p.(Cys206Tyr)	Homozygous	Phenotype	Novel allelic disorder	113
F5323	15DG2104	Joubert syndrome 30	617622	ARMC9	NM_001352754.2:c.1027C>T;r.1_135del:p.?	Homozygous	Variant/ Gene	Novel gene (at the time of analysis)/ Poor in silico predictions	3
F5325	15DG2110	?Marden-Walker syndrome	248700	PIEZO2	NM_001378183.1:c.7590G>C;p.(Trp2530Cys)	Heterozygous (De novo)	Gene	Novel gene (at the time of analysis)	192
F5350	15DG2238	NEPRO-related skeletal dysplasia	NA	C3ORF17 (NEPRO)	NM_015412.4:c.280C>T;p.(Arg94Cys)	Homozygous	Gene	Novel gene (at the time of analysis)	33
F5351	15DG2249	Mitochondrial short-chain enoyl-CoA hydratase 1 deficiency	616277	ECHS1	NM_004092.4:c.88+5G>A;r.87_88ins1_88+10;p.(Ala31Glufs*23)	Homozygous	Variant	Non-canonical TDV	194
F5362	15DG2303	Bardet-Biedl syndrome 2	615981	BBS2	NM_031885.3:c. 805_1910del;p.(Val269Glufs*12)	Homozygous	Variant	Genomic rearrangement	31
F5386	15DG2427	CATIFA syndrome	618761	RIC1 (KIAA143)	NM_020829.4:c.3794G>C;r.3794_3795ins3794+1_3794+59;p.(Arg1265Profs*7)	Homozygous	Gene	Novel gene (at the time of analysis)	25
F5397	15DG2485	Asparagine synthetase deficiency	615574	ASNS	NM_001673.5:c.28A>C;p.(Ser10Arg)	Homozygous	Phenotype	Phenotype issue (inadequate phenotyping)	95
F5426	15DG2649	Intellectual developmental disorder with cardiac defects and dysmorphic facies	618316	TMEM94	NM_014738.6:c.810del;p.(Asp270Glufs*10)	Homozygous	Gene	Novel gene (at the time of analysis)	33
F5428	15DG2661	{Autoimmune thyroid disease, susceptibility to, 3}	608175	ZFAT	NM_020863.4:c.1199G>A;p.(Arg400Gln)	Homozygous	Gene	Novel gene (at the time of analysis)	8
F5446	16DG0018	WNT3A-related osteogenesis imperfecta	NA	WNT3A	NM_033131.3:c.254G>A;p.(Arg85Gln)	Homozygous	Gene	Novel gene (at the time of analysis)	39
F5467	16DG0145	Neurodevelopmental disorder with brain abnormalities, poor growth, and dysmorphic facies	615286	ADAT3	NM_138422.4:c.430G>A;p.(Val144Met)	Homozygous	Gene	Novel gene (at the time of analysis)	10
F5486	16DG0201	Short stature, brachydactyly, intellectual developmental disability, and seizures	617157	PRMT7	NM_019023.5:c.190C>T;p.(Gln64*)	Homozygous	Gene	Novel gene (at the time of analysis)	8
F5498	16DG0276	Trichohepatoenteric syndrome 2	614602	SKIV2L	NM_006929.5:c.3559_3579del;p.(Ser1187_Leu1193del)	Homozygous	Variant	Platform and bioinformatic limitations	10
F5509	16DG0328	Arthrogryposis multiplex congenita 1, neurogenic, with myelin defect	617468	LGI4	NM_139284.3:c.961G>A;p.(Glu321Lys)	Homozygous	Phenotype	Phenotype issue (inadequate phenotyping)	10
F5514	16DG0357	DIP2C-related acromesomelia	NA	DIP2C	NM_014974.2:c.3283C>T;p.(Arg1095Trp)	Homozygous	Gene	Novel gene (at the time of analysis)	39
F5549	16DG0559	LRRC34-related ciliopathy	NA	LRRC34	NM_001172779:c.199A>T;p.(Lys67*)	Homozygous	Gene	Novel gene (at the time of analysis)	87
F5563	16DG0621	MICU2-related ADHD	NA	MICU2	NM_152726.3:c.42G>A;p.(Trp14*)	Homozygous	Gene	Novel gene (at the time of analysis)	199
F5566	16DG0646	Spinocerebellar ataxia, autosomal recessive 18	616204	GRID2	NM_001510.4:c.910C>T;p.(Arg304*)	Homozygous	Pedigree	Genetic heterogeneity for the same phenotype	33
F5568	16DG0659	Muscular dystrophy, limb-girdle, autosomal recessive 18	615356	TRAPPC11	NM_021942.6:c.464C>T;p.(Ser155Leu)	Homozygous	Variant	Poor in silico predictions	10
F5569	16DG0662	DNAJB4 -related rigid spine syndrome	NA	DNAJB4	NM_007034.5:c.74G>A;p.(Arg25Gln)	Homozygous	Gene	Novel gene (at the time of analysis)	10
F5586	16DG0733	Polymicrogyria, bilateral frontoparietal	606854	GPR56	NM_201525.4:c.1485C>A;p.(Tyr495*)	Homozygous	Gene	Novel gene (at the time of analysis)	3
F5591	16DG0760	Developmental and epileptic encephalopathy 52	617350	SCN1B	NM_001037.5:c.355T>G;p.(Tyr119Asp)	Homozygous	Gene	Biallelic rather than monoallelic at the time of analysis	58
F5604	16DG0815	Trichohepatoenteric syndrome 2	614602	SKIV2L	NM_006929.5:c.3559_3579del;p.(Ser1187_Leu1193del)	Homozygous	Variant	Platform and bioinformatic limitations	10
F5644	16DG0991	Novel	NA	a	a	Homozygous	Gene	Novel gene (at the time of analysis)	Unpublished
F5652	16DG1048	Peroxisome biogenesis disorder 12A (Zellweger)	614886	PEX19	ENST00000368072.5:c.161C>T;r.71_180del:p.(Ser24Argfs*18)	Homozygous	Variant	Poor in silico predictions	35
F5687	16DG1223	ANKS3-related nephronophthisis	NA	ANKS3	NM_133450.4:c.352G>A;p.(Ala118Thr)	Homozygous	Gene	Novel gene (at the time of analysis)	10
F5711	16DG1331	DiGeorge syndrome	188400	TBX1	NM_001379200.1:c.1185_1186delCGinsT;p.(Gly396Alafs*73)	Heterozygous	Phenotype/Variant	Intrafamilial heterogeneity and platform and bioinformatic limitations	204
F5713	16DG1353	Vici syndrome	242840	EPG5	Deletion of exon 1	Homozygous	Variant	Genomic rearrangement	49
F5726	16DG1424	Congenital diarrheal disorders	NA	Non-genic region	Regulatory element deletion	Homozygous	Variant	Non-genic large deletion	Unpublished
F5739	16DG1614	Neurodevelopmental disorder with spasticity and poor growth	618076	UFC1	NM_016406.4:c.317C>T;p.(Thr106Ile)	Homozygous	Gene	Novel gene (at the time of analysis)	110
F5740	16DG1620	Osteopetrosis, autosomal recessive 4	611490	CLCN7	NM_001287.6:c.739-18G>A;r.747_748insCGTCACGCGTGTCTCTGAGCACCAGTCCTTCTGGTCTCCAGGAAGGGCCG:p.(Met250Argfs*6)	Homozygous	Variant	Non-canonical TDV	39
F5751	17DG0022	?Diarrhea 7, protein-losing enteropathy type	615863	DGAT1	NM_012079.6:c.836T>C;p.(Leu279Pro)	Homozygous	Gene	Novel gene (at the time of analysis)	10
F5753	17DG0032	Hydrops, lactic acidosis, and sideroblastic anemia	617021	LARS2	NM_015340.4:c.2134C>T;p.(Pro712Ser)	Homozygous	Phenotype	Phenotypic presentation (NLS-like)	10
F5789	17DG0300	Spinal muscular atrophy-1	253300	SMN1	Deletion involving exon 7	Homozygous	Variant	Genomic rearrangement	Unpublished
F5791	17DG0312	Sclerosing cholangitis, neonatal	617394	DCDC2	NM_016356.5:c.223_293del;p.(Arg75Leufs*16)	Homozygous	Variant	Genomic rearrangement	10
F5803	17DG0404	Cholestasis, progressive familial intrahepatic, 8	619662	KIF12	NM_138424.1:c.610G>A;p.(Val204Met)	Homozygous	Gene	Novel gene (at the time of analysis)	207
F5816	17DG0527	Kaya-Barakat-Masson syndrome	619125	YIF1B	NM_001039672.3:c186dupT;p.(Ala63Cysfs*13)	Homozygous	Gene	Novel gene (at the time of analysis)	10
F5845	17DG0624	Fanconi anemia, complementation group F	603467	Large deletion spanning FANCF gene	11p14.3(22572692_22709446)x0	Homozygous	Variant	Genomic rearrangement	Unpublished
F5847	17DG0626	Intellectual developmental disorder, autosomal recessive 71	618504	ALKBH8	NM_138775.3:c.1651C>T;p.(Arg551*)	Homozygous	Gene	Novel gene (at the time of analysis)	209
F5862	17DG0722	Joubert syndrome 36	618763	FAM149B1	NM_173348.2:c.356_357del;p.(Lys119Ilefs*18)	Homozygous	Gene	Novel gene (at the time of analysis)	104
F5864	17DG0718	Nephronophthisis 19	616217	DCDC2	NM_001195610.1:c.223_293del;p.(Arg75Leufs*16)	Homozygous	Variant	Genomic rearrangement	87
F5865	17DG0731	MAP3K14-related immunodeficiency	NA	MAP3K14	NM_003954.5:c.916delT;p.(Cys306Valfs*2)	Homozygous	Gene	Novel gene (at the time of analysis)	10
F5866	17DG0733	?Developmental and epileptic encephalopathy 88/Insensitivity to pain, congenital, with anhidrosis	618959/256800	MDH1	NM_005917.4:c.359C>T;p.(Ala120Val)	Homozygous	Gene	Novel gene (at the time of analysis)	211
F5870	17DG0756	Congenital disorder of glycosylation with defective fucosylation 1	618005	FUT8	NM_001371533.1:c.943C>T;p.(Arg315*)	Homozygous	Gene	Novel gene (at the time of analysis)	21
F5891	17DG0782	?Spinocerebellar ataxia, autosomal recessive 22	616948	H2BFM	NM_001164416.1:c.124C>T;p.(Arg42*)	Hemizygous	Gene	Novel gene (at the time of analysis)	8
F5924	17DG0821	STAR syndrome	300707	STAR	NM_000349.3:c.201_202del;p.(Tyr68Glnfs*2)	Homozygous	Variant	Platform and bioinformatic limitations	10
F5928	17DG0833	Aicardi-Goutieres syndrome 4	610333	RNASEH2A	NM_006397.3:c.622T>C;p.(Ser208Pro)	Homozygous	Variant	Distraction by other variants	Unpublished
F5946	17DG0919	Cholestasis, progressive familial intrahepatic 3	602347	ABCB4	NM_000443.4:c.286+335A>G;r.286_419del;p.(Val96Glyfs*11)	Homozygous	Variant	Deep intronic	Unpublished
F5949	17DG0939	Spastic tetraplegia, thin corpus callosum, and progressive microcephaly	616657	SLC1A4	NM_001195610.1:c.223_293del;p.(Arg75Leufs*16)	Homozygous	Unexplained	NA	Unpublished
F5951	17DG0967	Nephronophthisis 19	616217	DCDC2	NM_001195610.1:c.223_293del; p.(Arg75Leufs*16)	Homozygous	Variant	Genomic rearrangement	10
F5953	17DG0977	Trichohepatoenteric syndrome 2	614602	SKIV2L	NM_006929.5:c.3559_3579del;p.(Ser1187_Leu1193del)	Homozygous	Variant	Platform and bioinformatic limitations	10
F5957	17DG0987	?Narcolepsy 1	161400	HCRT	NM_001524.1:c.17_18del;p.(Thr6Lysfs*?)	Homozygous	Gene	Known gene, novel mutation mechanism_Biallelic rather than monoallelic	21
F5958	17DG0996	Nephronophthisis 19	616217	DCDC2	NM_001195610.1:c.223_293del;p.(Arg75Leufs*16)	Homozygous	Variant	Genomic rearrangement	10
F5962	17DG1005	SCLT1-related BBS	NA	SCLT1	NM_144643.4:c.290+2T>C	Homozygous	Gene	Novel gene (at the time of analysis)	21
F5964	17DG1026	Trichohepatoenteric syndrome 2	614602	SKIV2L	NM_006929.5:c.3559_3579del;p.(Ser1187_Leu1193del)	Homozygous	Variant	Platform and bioinformatic limitations	Unpublished
F5971	17DG1071	Cholestasis, progressive familial intrahepatic 3	602347	ABCB4	NM_000443.4:c.286+335A>G;p.(Val96Glyfs*11)	Homozygous	Variant	Deep intronic	10
F5972	17DG1074	Chromosomal deletion	NA	Large deletion spanning ARG1, MED23, ENPP1, VNN1, EYA4, MYB, AHI1, PEX7, and IFNGR1 genes	Large deletion Chr6:130,158,166-139,503,360 (9,354 Mb)	Heterozygous	Variant	Genomic rearrangement	10
F5973	17DG1094	Megacystis-microcolon-intestinal hypoperistalsis syndrome 2	619351	MYH11	NM_002474.3:c.1033+1G>A	Homozygous	Phenotype	Novel allelic disorder	10
F6116	18DG0179	Novel	NA	a	a	Homozygous	Gene/Variant	Novel gene (at the time of analysis) and high frequency	Unpublished
F6132	18DG0278	Erythermalgia, primary	133020	SCN9A	NM_002977.3:c.2311-14T>G;r.2311_2484del;p.(Val771_Leu828del)	Homozygous	Variant	Non-canonical TDV	10
F6137	18DG0295	Joubert syndrome 35	618161	ARL3	NM_004311.4:c.445C>T;p.(Arg149Cys)	Homozygous	Gene	Novel gene (at the time of analysis)	218
F6140	18DG0320	Novel	NA	a	a	Homozygous	Gene	Novel gene (at the time of analysis)	10
F6151	18DG0408	Developmental and epileptic encephalopathy 44	617132	UBA5	NM_024818.6:c.199G>T;p.(Asp67Tyr)	Homozygous	Variant	Distraction by other variants	49
F6158	18DG0454	Frank-ter Haar syndrome	249420	SH3PXD2B	Duplication including exon 2	Homozygous	Variant	Genomic rearrangement	10
F6165	18DG0512	Osteogenesis imperfecta, type XIV	615066	TMEM38B	NM_018112.3:c.455_542del;r.455_542del;p.(Gly152Alafs*5)	Homozygous	Variant	Genomic rearrangement	10
F6179	18DG0592	Pseudovaginal perineoscrotal hypospadias	264600	SRD5A2	NM_000348.4:c.682G>A;p.(Ala228Thr)	Homozygous	Variant	Platform and bioinformatic limitations	10
F6195	18DG0670	Erythrokeratodermia variabilis et progressiva 7	619209	PERP	NM_022121.5:c.466G>A;p.(Gly156Arg)	Homozygous	Gene	Novel gene (at the time of analysis)	269
F6200	18DG0717	Novel	NA	a	a	Homozygous	Gene	Novel gene (at the time of analysis)	Unpublished
F6325	20DG1182	PLXNA2-related neurodevelopmental disorder	NA	PLXNA2	NM_025179.4:c.3603C>A;p.(Cys1201*)	Homozygous	Gene	Novel gene (at the time of analysis)	224
F6350	20DG1390	Novel	NA	a	a	Heterozygous (De novo)	Gene	Novel gene (at the time of analysis)	10
F6363	20DG0548	RAP1GDS1-related developmental delay	NA	RAP1GDS1	NM_001100427.2:c.1441-1G>A;r.1441_1567del;p.(Asp481Alafs*7)	Homozygous	Gene	Novel gene (at the time of analysis)	6
F6401	20DG0513	Miyoshi muscular dystrophy 3	613319	ARFGEF1	NM_006421.4:c.2923_2924dupCT;p.(Cys976Phefs*6)	Heterozygous (De novo)	Gene	Novel gene (at the time of analysis)	226
F6454	18DG0966	Methylmalonic aciduria and homocystinuria, cblF type	277380	LMBRD1	NM_018368.4:c.1156C>T;p.(Arg386*)	Homozygous	Phenotype	Clinically misdiagnosed as dyskeratosis congenita	230
F6477	18DG0989	FAAH2-related neurodevelopmental disorder	NA	FAAH2	ENST00000374900.4:c.1175G>A;p.(Trp392*)	Hemizygous	Gene	Novel gene (at the time of analysis)	10
F6530	19DG0220	TDP1-related azoospermia	NA	TDP1	ENST00000335725.4:c.1459C>T;p.(Arg487Cys)	Homozygous	Phenotype	Novel allelic disorder (azoospermia)	234
F6537	19DG0251	Cystinosis, atypical nephropathic/Adrenal hyperplasia, congenital, due to 21-hydroxylase deficiency	219800/201910	CTNS/CYP21A2	NM_004937.3:c.517T>C;p.(Tyr173His)/NM_000500.9:c.518T>A;p.(Ile173Asn)	Homozygous/Homozygous	Phenotype/Variant	Blended phenotype, genetic heterogeneity and platform and bioinformatic limitations	10
F6552	19DG0371	SIMHA syndrome	619557	ZNF407	NM_017757.3:c.4514T>G;p.(Ile1505Ser)	Homozygous	Gene	Novel gene (at the time of analysis)	10
F6574	19DG0509	?Developmental and epileptic encephalopathy 86	618910	DALRD3	NM_001009996.3:c.1251C>A;p.(Tyr417*)	Homozygous	Gene	Novel gene (at the time of analysis)	237
F6584	19DG0558	Novel	NA	a	a	Homozygous	Gene	Novel gene (at the time of analysis)	Unpublished
F6587	19DG0580	DNAJC17-related microcephaly	NA	DNAJC17	NM_018163:c.898delG;p.(Glu300Argfs*23)	Homozygous	Gene	Novel gene (at the time of analysis)	10
F6666	19DG0767	ABL1-related mirror image of CHDSKM	NA	ABL1	NM_005157.6:c.1966_2011dupCCAGCCAAGTCCCCAAAGCCCAGCAATGGGGCTGGGGTCCCCAATG;p.(Gly671Alafs*93)	Homozygous	Phenotype	Novel allelic disorder and Known gene, novel mutation mechanism	Unpublished
F6674	19DG0797	Short stature, hearing loss, retinitis pigmentosa, and distinctive facies	617763	EXOSC2	NM_014285.7:c.673-1G>T	Homozygous	Phenotype	Phenotypic expansion (microcephaly and no retinitis pigmentosa)	Unpublished
F6684	19DG0847	Muscular dystrophy, congenital	613205	LMNA	NM_170707.4:c.472_477dup;p.(Leu158_Glu159dup)	Heterozygous (De novo)	Variant	Distraction by other variants	Unpublished
F670	09DG01403	Retinitis pigmentosa 1	180100	RP1	NM_006269.2:c.2041dupA;p.(Ile681Asnfs*17)	Heterozygous (Dominant)	Variant	Platform and bioinformatic limitations	Unpublished
F673	09DG01414	Enterokinase deficiency	226200	TMPRSS15	NM_002772.3:c.2808_2809insATCA;p.(Ser937Ilefs*4)	Homozygous	Phenotype	Phenotypic expansion (hepatic failure, death in infancy)	49
F6743	19DG0943	CAMK4-related neurodevelopmental delay	NA	CAMK4	NM_001744.6:c.940C>G;p.(Gln314Glu)	Heterozygous (De novo)	Gene	Novel gene (at the time of analysis)	Unpublished
F6757	19DG1173	TMEM17-related ciliopathy	NA	TMEM17	NM_198276.3:c.302G>T;p.(Gly101Val)	Homozygous	Gene	Novel gene (at the time of analysis)	217
F6884	19DG1234	Microphthalmia, isolated, with coloboma 8	601186	STRA6	NM_022369.4:c.928-11G>A	Homozygous	Variant	Non-canonical TDV	Unpublished
F6914	19DG1262	Shaheen syndrome	615328	COG6	NM_020751.3:c.695-8T>G;r.695_788del;p.(Ser232Asnfs*4);r.694_695insTTTTCAG;p.(Ser232Ilefs*4);r.698_1012del;p.(Glu233_Gly337del)	Homozygous	Variant	Non-canonical TDV	Unpublished
F6917	19DG1278	Renal cysts and diabetes syndrome/Polycystic kidney disease 1	137920/173900	HNF1B/PKD1	NM_000458.4:c.264_265del;p.(Pro89Serfs*27)/NM_000296.4:c.12001-2_12001-1del	Heterozygous/Heterozygous	Phenotype/Pedigree	Blended overlapping phenotype and genetic heterogeneity	Unpublished
F6957	19DG1465	DNAJA3-related mitochondrial disorder	NA	DNAJA3	NM_005147.6:c.1282G>A;p.(Ala428Thr)	Homozygous	Gene	Novel gene (at the time of analysis)	171
F7448	19DG2058	Novel	NA	a	a	Homozygous	Gene	Novel gene (at the time of analysis)	Unpublished
F7801	20DG0025	GRACILE syndrome	603358	BCS1L	NM_001079866.2:c.441C>T;r.436_460delGTTTTCTTCAACATCCTGGAGGAAG;p.(Val146Leufs*4)	Homozygous	Variant	Synonymous change	49
F7860	20DG0138	MYH1-related muscular dystrophy	NA	MYH1	NM_005963.4:c.1295A>C;p.(Lys432Thr)	Homozygous	Gene	Novel gene (at the time of analysis)	252
F8078	20DG0456	Kleefstra syndrome 1	610253	Duplication involving CACNA1B and EHMT1	Microduplication involving CACNA1B gene and a part of EHMT1 gene	Heterozygous	Variant	Genomic rearrangement	Unpublished
F8099	19DG2695	REXO4-related recurrent pregnancy loss	NA	REXO4	NM_020385.4:c.664C>T;p.(Gln222*)	Homozygous	Gene	Novel gene (at the time of analysis)	195
F8101	19DG2713	CENPH-related recurrent pregnancy loss	NA	CENPH	NM_022909.4:c.635T>C;p.(Ile212Thr)	Homozygous	Gene	Novel gene (at the time of analysis)	195
F8104	19DG2698	PABPC1L-related recurrent pregnancy loss	NA	PABPC1L	NM_001372179.1:c.77T>A;p.(Met26Lys)	Homozygous	Gene	Novel gene (at the time of analysis)	195
F8127	19DG2710	Preimplantation embryonic lethality (phenotypic expansion)	616814	TLE6	NM_001143986.2:c.805_806del;p.(Lys269Glufs*51)	Homozygous	Gene	Novel gene (at the time of analysis)	195
F8196	20DG0542	Diarrhea 2, with microvillus atrophy, with or without cholestasis	251850	MYO5B	NM_001080467.3:c.838+5G>A;r.757_838del;p.(Ala253Glnfs*38)	Homozygous	Variant	Non-canonical TDV	Unpublished
F8241	20DG0634	KIF26A-related neurodevelopmental disorder	NA	KIF26A	NM_015656.1:c.3330delC;p.(Ser1111Alafs*137)	Homozygous	Gene	Novel gene (at the time of analysis)	254
F8432	20DG1213	Novel	NA	a	a	Homozygous	Gene	Novel gene (at the time of analysis)	Unpublished
F8509	20DG1361	Cholestasis, progressive familial intrahepatic 3	602347	ABCB4	NM_000443.4:c.526C>T;p.(Arg176Trp)	Homozygous	Unexplained	NA	Unpublished
F8542	20DG1535	Ceroid lipofuscinosis, neuronal, 2	204500	TPP1	NM_000391.4:c.1367C>A;p.(Ser456Tyr)	Homozygous	Variant	Platform and bioinformatic limitations	Unpublished
F8571	21DG0083	Novel	NA	a	a	Homozygous	Gene	Novel gene (at the time of analysis)	Unpublished
F8606	21DG0186	46, XY sex reversal 11	273250	DHX37	NM_032656.4:c.1433G>T;p.(Gly478Val)	Heterozygous	Variant	Recruited as unaffected but turned out to be affected (sex-limited)	Unpublished
F8843	21DG0749	Novel	NA	a	a	Homozygous	Gene	Novel gene (at the time of analysis)	Unpublished
F8940	22DG0004	Cerebrotendinous xanthomatosis	213700	CYP27A1	NM_000784.4:c.2T>C;p.?	Homozygous	Phenotype	Intrafamilial phenotypic heterogeneity, miscalled as missense instead of Startloss	263
F9165	22DG0256	Novel	NA	a	a	Homozygous	Gene	Novel gene (at the time of analysis)	Unpublished
F8348	CGM-2022-2	Severe combined immunodeficiency, B cell-negative/Dermatopathia pigmentosa reticularis/Meckel syndrome 14	601457/125595/619879	RAG1/KRT14/TXNDC15	NM_000448.2:c.554delG;p.(Lys186Serfs*15)/NM_000526.4:c.915G>A;p.(Trp305*)/NM_001350735.2:c.499C>T;p.(Arg167Trp)	Homozygous/Heterozygous/Homozygous	Phenotype	Blended phenotype	49
F8631	21DG0286	HYAL2-related stickler-like Syndrome	NA	HYAL2	NM_033158.4:c.943G>A;p.(Gly315Ser)	Homozygous	Gene	Novel gene (at the time of analysis)	Unpublished
F9263	22DG0743	Novel	NA	a	a	Homozygous	Gene	Novel gene (at the time of analysis)	Unpublished
F9304	22DG0753	Novel	NA	a	a	Homozygous	Gene	Novel gene (at the time of analysis)	Unpublished
F4631	14DG2230	Novel	NA	a	a	Homozygous	Gene	Novel gene (at the time of analysis)	Unpublished
F8167	20DG1545	Spinocerebellar ataxia 2	183090	ATXN2	39+1 repeats	Heterozygous	Variant	Repeat expansion	Unpublished
F6456	PSMMC0305	Neurodegeneration with brain iron accumulation 1	234200	PANK2	Multi-exon deletion (exon 1-6)	Homozygous	Variant	Genomic rearrangement	Unpublished
F9091	PSMMC0423	Adams-Oliver syndrome 2	614219	DOCK6	NM_020812.4:c.1269_1285dup;p.(Arg429Glnfs*32)	Homozygous	Variant/ Phenotype	Platform and bioinformatic limitations/ Atypical presentation	Unpublished
F9241	22DG0346	Intellectual developmental disorder with or without peripheral neuropathy	619844	NUDT2	NM_001161.5:c.34C>T;p.(Arg12*)	Homozygous	Gene	Novel gene (at the time of analysis)	Unpublished
F9524	F9524_1	Tetrasomy 18p	614290	Genomic rearrangement	Yp11.2(236628_9171007)x2,Yq11.21q11.23(14862718_28478618)x0.	Hemizygous	Variant	Genomic rearrangement	Unpublished
F9586	22DG1515	Novel	NA	a	a	Homozygous	Gene	Novel gene (at the time of analysis)	Unpublished
F33	08DG00159	Novel	NA	a	a	Homozygous	Gene	Novel gene (at the time of analysis)	Unpublished
F9552	22DG1447	Novel	NA	a	a	Homozygous	Gene	Novel gene (at the time of analysis)	Unpublished
F8064	20DG0450	Novel	NA	a	a	Homozygous	Gene	Novel gene (at the time of analysis)	Unpublished
F8485	PSMMC0385	KCNMA1-related neurodevelopmental disorder	NA	Genomic rearrangement	10q22.3(79364485-79611505)x3	Heterozygous	Phenotype/ Gene/ Variant	Novel allelic disorder/ Known gene, novel mutation mechanism/ Genomic rearrangement	Unpublished
F9093	22DG0056	Friedreich ataxia	229300	FXN	>72 GAA repeats	Homozygous	Variant	Repeat expansion	Unpublished
F8913	23DG0170	Novel	NA	a	a	Homozygous	Gene	Novel gene (at the time of analysis)	Unpublished
F5113	20DG1370	Lacticacidemia due to PDX1 deficiency	245349	PDHX	Large deletion involving exon 1	Homozygous	Variant	Distracting variant/ Genomic rearrangement	Unpublished
F9185	PSMMC0457	Peeling skin syndrome 2	609796	TGM5	NM_201631.4:c.1335G>C;p.(Lys445Asn)	Homozygous	Variant	High allele frequency	Unpublished
(a) denotes a novel gene that is the subject of a future publication.
