# Supplementary material for: Diagnostic implications of pitfalls in causal variant identification based on 4577 molecularly characterized families
Source: Nat Commun. 2023 Aug 29;14:5269. doi: 10.1038/s41467-023-40909-3 (PMC10465531; doi:10.1038/s41467-023-40909-3)
Supplement: Supplementary file 26 — Supplementary Data 23 [file 41467_2023_40909_MOESM26_ESM.xlsx]

## Sheet: Sheet1
Gene	Variant	Local Frequency	gnomAD frequency
a	a	0.000901876	0
ABCB4	NM_000443.4:c.526C>T;p.(Arg176Trp)	0.000450857	3.98e-06
ANTXR2	NM_058172.6:c.134T>C;p.(Leu45Pro)	0.000541126	0
ARMC9	NM_001352754.2:c.51+5G>T	0.00027049	0
ATP7B	NM_000053.4:c.4195del;p.(Gln1399Argfs*6)	0.000495898	0
BBS1	NM_024649.5:c.951+58C>T	0.000180326	0
BIVM-ERCC5	NM_000123.4:c.2427del;p.(Asp809Glufs*24)	0.000721371	3.98e-06
C1QA	NM_015991.4:c.470G>A;p.(Gly157Asp)	0.000495942	0
CC2D1A	NM_017721.5:c.748+1G>T	0.000631199	0
CC2D2A	NM_001378615.1:c.3364C>T;p.(Pro1122Ser)	0.000315628	4.26e-06
CCNO	NM_021147.5:c.425del;p.(Pro142Argfs*15)	9.02039e-05	3.99e-06
COG6	NM_020751.3:c.1167-24A>G	0.000766733	0
CPLANE1	NM_001384732.1:c.8150_8151del;p.(Gly2717Alafs*40)	0.000180359	0
CTNS	NM_004937.3:c.517T>C;p.(Tyr173His)	0.000180359	0
FKRP	ENST00000318584.5:c.941C>T;p.(Thr314Met)	0.000405808	0
FKRP	ENST00000318584.5:c.1364C>A;p.(Ala455Asp)	0.000541174	0
GEMIN4	NM_015721.3:c.314C>T;p.(Pro105Leu)	0.000135245	0
GUSB	NM_000181.4:c.307C>T;p.(Arg103Trp)	0.000631142	1.6e-05
IGFBP7	NM_001553.3:c.830-1G>A	0.000946884	0
IMPG2	NM_016247.4:c.2274G>A;p.(Trp758*)	0.000766387	0
LAMA2	NM_000426.4:c.3924+2T>C	0.000405734	0
MYO18B	NM_032608.7:c.6905C>A;p.(Ser2302*)	0.000811615	0
NDE1	NM_017668.3:c.658C>T;p.(Arg220*)	0.000450816	0
NPHP4	NM_015102.5:c.673G>T;p.(Gly225Cys)	0.000631142	0
PGAP3	NM_033419.5:c.850C>T;p.(His284Tyr)	0.00036075	0
POMT1	NM_001077365.2:c.280+1G>T	0.000946714	7.95e-06
RNASEH2B	NM_024570.4:c.356A>G;p.(Asp119Gly)	0.00036075	0
RPGRIP1	NM_020366.4:c.1107del;p.(Glu370Asnfs*5)	0.000315628	0
SLC17A5	NM_012434.5:c.116G>A;p.(Arg39His)	0.000315628	1.19e-05
SLC25A42	NM_178526.5:c.871A>G;p.(Asn291Asp)	0.000902446	0
TTC26	NM_024926.4:c.4-1G>C	0.000811469	0
TULP1	NM_003322.6:c.901C>T;p.(Gln301*)	0.00085655	0
TYR	NM_000372.5:c.230G>A;p.(Arg77Gln)	0.000946884	8.37e-05
UFC1	NM_016406.4:c.317C>T;p.(Thr106Ile)	0.000857246	0
HBB	NM_000518.5:c.20A>T;p.(Glu7Val)	0.017931	0.00348
RBM8A	NM_005105.5:c.*6C>G	0.014411	0.0143
G6PD	ENST00000393562.2:c.653C>T;p.(Ser218Phe)	0.012548	0.00255
CYP1B1	NM_000104.4:c.182G>A;p.(Gly61Glu)	0.012146	0.00255
G6PD	ENST00000393562.2:c.233T>C;p.(Ile78Thr)	0.009972	0.000318
CNGB1	NM_001297.5:c.2957A>T;p.(Asn986Ile)	0.006765	0.00114
ANO5	NM_213599.3:c.172C>T;p.(Arg58Trp)	0.005097	9.96e-05
DHCR7	NM_001360.3:c.1A>G;p.?	0.003652	1.19e-05
DPYD	NM_000110.4:c.257C>T;p.(Pro86Leu)	0.003066	5.18e-05
ADAT3	NM_138422.4:c.430G>A;p.(Val144Met)	0.002944	0
ALDOB	NM_000035.4:c.448G>C;p.(Ala150Pro)	0.002705	0.00295
CA2	NM_000067.2:c.232+1G>A	0.002618	4.03e-06
SLC26A3	NM_000111.3:c.559G>T;p.(Gly187*)	0.002618	0
PKHD1	NM_138694.4:c.4870C>T;p.(Arg1624Trp)	0.002616	0.000151
C8B	NM_000066.4:c.1282C>T;p.(Arg428*)	0.002615	0.00112
PTRHD1	NM_001013663.2:c.365G>A;p.(Arg122Gln)	0.002435	3.98e-06
CYP2U1	NM_183075.3:c.947A>T;p.(Asp316Val)	0.0023	0
ABCC2	NM_000392.3:c.2273G>T;p.(Gly758Val)	0.002074	3.98e-06
HYDIN	NM_001270974.1:c.15217A>G;p.(Lys5073Glu)	0.001983	6.41e-05
RP1	NM_006269.2:c.606C>A;p.(Asp202Glu)	0.001849	0
GJB2	NM_004004.6:c.35delG;p.(Gly12Valfs*2)	0.001713	0.00597
RECQL4	NM_004260.4:c.3128T>A;p.(Leu1043*)	0.001623
TTC21A	NM_001366900.1:c.1976A>G;p.(Asn659Ser)	0.001533	1.6e-05
C12orf57	NM_138425.4:c.1A>G;p.?	0.001489	3.18e-05
CRYBB1	NM_001887.4:c.171delG;p.(Asn58Thrfs*107)	0.001488	0
SPATA3	ENST00000433428.2:c.373C>A;p.(Arg125Ser)	0.001443	0.000309
CCDC155	NM_144688.5:c.302T>C;p.(Met101Thr)	0.001398	0
DYNC2H1	NM_001377.3:c.1151C>T;p.(Ala384Val)	0.001397	2.44e-05
SLC19A3	NM_025243.4:c.1264A>G;p.(Thr422Ala)	0.001353	0
KCNV2	NM_133497.4:c.427G>T;p.(Glu143*)	0.001263	0
DCAF17 (C2orf37)	NM_025000.4:c.436delC;p.(Ala147Hisfs*9)	0.001263	0
NPHP3	NM_153240.5:c.2694-2_2694-1delAG	0.001263	0.000275
CHRNA1	NM_000079.4:c.254T>C;p.(Leu85Pro)	0.001262	0
CYP1B1	NM_000104.4:c.1405C>T;p.(Arg469Trp)	0.001127	4.77e-05
WASHC5	NM_014846.4:c.2849A>G;p.(Lys950Arg)	0.001127	0
ECHS1	NM_004092.4:c.88+5G>A;r.87_88ins1_88+10;p.(Ala31Glufs*23)	0.001127	7.98e-05
NT5DC1	NM_152729.3:c.1114T>C;p.(Ser372Pro)	0.001127	0
TERB1 (CCDC79)	NM_001136505.2:c.733G>A;p.(Gly245Arg)	0.001127	6.48e-06
SPG20 (SPART)	NM_015087.5:c.988A>G;p.(Met330Val)	0.001082	3.98e-06
CTU2	NM_001012759.3:c.873G>A;r.738_873del;p.(Thr247Alafs*21)	0.001082	9.29e-06
SBDS	NM_016038.4:c.258+2T>C	0.001082	0.00388
DALRD3	NM_001009996.3:c.1251C>A;p.(Tyr417*)	0.001082	3.98e-06
ISCA2	NM_194279.4:c.229G>A;p.(Gly77Ser)	0.001039	0
TGM5	NM_201631.4:c.1335G>C;p.(Lys445Asn)	0.010242	4.39e-05
EYS	NM_001142800.1:c.2137+1G>A	0.007348	0.000743
POLR3A	NM_007055.4:c.1909+22G>A	0.005418	0.00137
BCS1L	NM_001079866.2:c.441C>T;r.436_460delGTTTTCTTCAACATCCTGGAGGAAG;p.(Val146Leufs*4)	0.000445	0
GTF3C3	NM_012086.5:c.2469G>C;p.(Gln823His)	0.000225388	0
