# Supplementary material for: Diagnostic implications of pitfalls in causal variant identification based on 4577 molecularly characterized families
Source: Nat Commun. 2023 Aug 29;14:5269. doi: 10.1038/s41467-023-40909-3 (PMC10465531; doi:10.1038/s41467-023-40909-3)
Supplement: Supplementary file 27 — Supplementary Data 24 [file 41467_2023_40909_MOESM27_ESM.xlsx]

## Sheet: Sheet1
Gene	Disease Name	OMIM ID	Variant	Zygosity	Family IDs	Reference
PTPN23	Neurodevelopmental disorder and structural brain anomalies with or without seizures and spasticity	618890	NM_015466.4:c.3995G>T;p.(Arg1332Leu)	Homozygous	F116	7
DNAJC17	DNAJC17-related retinal dystrophy	NA	NM_018163.3:c.681G>A;r.601_681del;p.(Tyr201_Ala227del)	Homozygous	F156	1
ARV1	Developmental and epileptic encephalopathy 38	617020	NM_022786.3:c.565G>A;p.(Gly189Arg)	Homozygous	F170, F5356	7
CADPS	CADPS-related nonketotic hypoglycemia	NA	NM_003716.4:c.442-1G>C	Homozygous	F196	2
C12orf4	Intellectual developmental disorder, autosomal recessive 66	618221	NM_020374.4:c.637_638insAAAC;p.(Gln214Thrfs*31)	Homozygous	F276	7
CLHC1	CLHC1-related developmental delay	NA	NM_152385.4:c.1145G>A;p.(Arg382Gln)	Homozygous	F360	7
DGKQ	DGKQ-related congenital glaucoma	NA	NM_001347.4:c.1148C>T;p.(Thr383Met)	Homozygous	F564	4
PIGC	Glycosylphosphatidylinositol biosynthesis defect 16	617816	NM_002642.4:c.659T>C;p.(Leu220Pro)	Homozygous	F604	119
ATP6V1E1	Cutis laxa, autosomal recessive, type IIC	617402	NM_001696.4:c.634C>T;p.(Arg212Trp)	Homozygous	F849	24
NUDT2	Intellectual developmental disorder with or without peripheral neuropathy	619844	NM_001161.5:c.34C>T;p.(Arg12*)	Homozygous	F850	3
NEK9	APUG	614262	NM_033116.6:c.2042G>A;p.(Arg681His)	Homozygous	F873	2
MYO10	MYO10-related microphthalmia	NA	NM_012334.2:c.1956dupT;p.(Val653Cysfs*35)	Homozygous	F977	14
DPH1	Developmental delay with short stature, dysmorphic facial features, and sparse hair	616901	ENST00000263083.6:c.701T>C;p.(Leu234Pro)	Homozygous	F1109	7
RIC1 (KIAA143)	CATIFA syndrome	618761	NM_020829.4:c.3794G>C;r.3794_3795ins3794+1_3794+59;p.(Arg1265Profs*7)	Homozygous	F1235, F5386	25
IFT27	Bardet-Biedl syndrome 19	615996	NM_001177701.3:c.299G>A;p.(Cys100Tyr)	Homozygous	F1245	26
NRP1	NRP1-related truncus arteriosus	NA	NM_003873.7:c.248+2T>G;r.74_248del;p.(Asp25Glyfs*25)	Homozygous	F1266	30
TBCK	Hypotonia, infantile, with psychomotor retardation and characteristic facies 3	616900	NM_001163435.3:c.1897+1G>A	Homozygous	F1323	7
INO80	INO80-related microcephaly	NA	NM_017553.3:c.1501T>C;p.(Ser501Pro)	Homozygous	F1341	7
ISCA2	Multiple mitochondrial dysfunctions syndrome 4	616370	NM_194279.4:c.229G>A;p.(Gly77Ser)	Homozygous	F1794, F3938, F3950	7
CDK9	CDK9-related neurodevelopmental disorder	NA	NM_001261.4:c.673C>T;p.(Arg225Cys)	Homozygous	F1795	2
CEP120	Short-rib thoracic dysplasia 13 with or without polydactyly	616300	NM_001375405.1:c.595G>C;p.(Ala199Pro)	Homozygous	F1826, F3647, F4257	60
NUP107	Galloway-Mowat syndrome 7	618348	NM_020401.4:c.303G>A;p.(Met101Ile)	Homozygous	F1827	7
DONSON	Microcephaly, short stature, and limb abnormalities	617604	NM_017613.4:c.786-22A>G	Homozygous	F2197, F2272, F2460, F3679, F4555, F5334	85
HIRA	HIRA-related neurodevelopmental disorder	NA	NM_003325.4:c.41A>G;p.(Lys14Arg)	Homozygous	F2498	3
UFC1	Neurodevelopmental disorder with spasticity and poor growth	618076	NM_016406.4:c.317C>T;p.(Thr106Ile)	Homozygous	F2595	3
AGBL5	Retinitis pigmentosa 75	617023	NM_021831.6:c.826C>T;p.(Arg276Trp)	Homozygous	F2707	1
CTU2	Microcephaly, facial dysmorphism, renal agenesis, and ambiguous genitalia syndrome	618142	NM_001012759.3:c.873G>A;r.738_873del;p.(Thr247Alafs*21)	Homozygous	F2713, F4238, F4491	2
FAM149B1	Joubert syndrome 36	618763	NM_173348.2:c.356_357del;p.(Lys119Ilefs*18)	Homozygous	F2740, F3126, F5862	104
DMBX1	DMBX1-related neurodevelopmental disorder	NA	ENST00000360032.3:c.352C>T;p.(Arg118Trp)	Homozygous	F2844	7
TMEM107	Meckel syndrome 13	617562	NM_183065.4:c.256+1G>A	Homozygous	F2881, F3971	42
CDH11	Elsahy-Waters syndrome	211380	NM_001797.4:c.999+1G>T	Homozygous	F2912	3
PTRH2	Infantile-onset multisystem neurologic, endocrine, and pancreatic disease	616263	NM_016077.5:c.254A>C;p.(Gln85Pro)	Homozygous	F2929	7
NCKAP1	NCKAP1-related intellectual disability	NA	NM_013436.5:c.3280G>T;p.(Glu1094*)	Heterozygous	F2965	8
SPDL1	SPDL1-related microcephaly	NA	NM_017785.5:c.1724_1747del;p.(Ser575_Thr582del)	Homozygous	F2995	7
CDH16	CDH16-related retinal dystrophy	NA	NM_004062.4:c.950C>T;p.(Ala317Val)	Homozygous	F3112	1
PUS7	Intellectual developmental disorder with abnormal behavior, microcephaly, and short stature	618342	NM_019042.3:c.1507G>T;p.(Asp503Tyr)	Homozygous	F3136, F5640	95
NKX6-2	Spastic ataxia 8, autosomal recessive, with hypomyelinating leukodystrophy	617560	NM_177400.3:c.487C>G;p.(Leu163Val)	Homozygous	F3285	125
TSEN15	Pontocerebellar hypoplasia, type 2F	617026	NM_052965.4:c.226T>G;p.(Trp76Gly)	Homozygous	F3318	7
ASTN2	ASTN2-related neurodevelopmental disorder	NA	NM_001365068.1:c.892G>C;p.(Asp298His)	Homozygous	F3334	166
FCRL4	FCRL4-related NIHF	NA	NM_031282.3:c.847+1G>A	Homozygous	F3354	113
GZF1	Joint laxity, short stature, and myopia	617662	NM_022482.5:c.1054dup;p.(Thr352Asnfs*50)	Homozygous	F3393, F4728	129
PRKD1	PRKD1-related truncus arteriosus, autosomal recessive	NA	NM_002742.3:c.1852C>T;p.(Arg618*)	Homozygous	F3397	30
SMG9	Neurodevelopmental disorder with intention tremor, pyramidal signs, dyspraxia, and ocular anomalies	619995	NM_019108.4:c.520_521delCC;p.(Pro174Argfs*12)	Homozygous	F3423	131
GAL3ST2	GAL3ST2-related Crohn's disease	NA	NM_022134.3:c.197C>T;p.(Thr66Met)	Homozygous	F3445	137
ZNF668	ZNF668-related neurodevelopmental disorder	NA	NM_001172668.1:c.955C>T;p.(Gln319*)	Homozygous	F3477	2
PPFIBP1	PPFIBP1-related microcephaly	NA	NM_003622.4:c.1368_1369delGA;p.(Glu456Aspfs*3)	Homozygous	F3488	95
CHAF1B	CHAF1B-related intellectual disability	NA	NM_005441.3:c.496A>G;p.(Ile166Val)	Homozygous	F3492	7
FAM177A1	FAM177A1-related neurodevelopmental disorder	NA	NM_173607.5:c.366dup;p.(Trp123Metfs*16)	Homozygous	F3634	7
ATP13A1	ATP13A1-related neurodevelopmental disorder	NA	NM_020410.3:c.1045G>A;p.(Glu349Lys)	Homozygous	F3652	8
KIAA1109	Alkuraya-Kucinskas syndrome	617822	NM_001384125.1:c.1557T>A;p.(Tyr519*)	Homozygous	F3758	7
KCTD3	KCTD3-related neurodevelopmental disorder	NA	NM_016121.5:c.1036_1073del;p.(Pro346Thrfs*4)	Homozygous	F3861	7
NFASC	Neurodevelopmental disorder with central and peripheral motor dysfunction	618356	NM_001005388.3:c.1076G>C;p.(Arg359Pro)	Homozygous	F3927	8
C16orf90	C16orf90-related intellectual disability	NA	NM_001080524.1:c.159G>C;p.(Lys53Asn)	Homozygous	F3935	3
LACC1	LACC1-related Crohn's disease	618795	NM_001128303.1:c.850T>C;p.(Cys284Arg)	Homozygous	F4000	137
SLC25A42	Metabolic crises, recurrent, with variable encephalomyopathic features and neurologic regression	618416	NM_178526.5:c.871A>G;p.(Asn291Asp)	Homozygous	F4145	147
EXOC3L2	EXOC3L2-related ciliopathy	NA	NM_001382422.1:c.1577dupC;p.(Leu527Thrfs*25)	Homozygous	F4167	31
SLC39A14	Hypermanganesemia with dystonia 2	617013	NM_001128431.4:c.313G>T;p.(Glu105*)	Homozygous	F4219	3
WDR4	Microcephaly, growth deficiency, seizures, and brain malformations	618346	ENST00000398208.2:c.509G>T;p.(Arg170Leu)	Homozygous	F4270, F4271	165
PCDHGA10	PCDHGA10-related seizure disorder	NA	NM_018913.2:c.823G>A;p.(Glu275Lys)	Homozygous	F4280	166
HYAL2	HYAL2-related Stickler-like syndrome	NA	NM_033158.4:c.749C>T;p.(Pro250Leu)	Homozygous	F4292	2
AEBP1	Ehlers-Danlos syndrome, classic-like, 2	618000	NM_001129.5:c.1630+1G>A	Homozygous	F4391	24
KDF1	?Ectodermal dysplasia 12, hypohidrotic/hair/tooth/nail type	617337	NM_152365.3:c.753C>A;p.(Phe251Leu)	Heterozygous	F4393	168
NUP214	{Encephalopathy, acute, infection-induced, susceptibility to, 9}	618426	NM_005085.4:c.461;p.(Asp154Gly)	Homozygous	F4433	169
HPDL	Neurodevelopmental disorder with progressive spasticity and brain white matter abnormalities	619026	ENST00000334815.3:c.788C>G;p.(Thr263Arg)	Homozygous	F4453	170
ARMC9	Joubert syndrome 30	617622	NM_001352754.2:c.1027C>T;r.1_135del:p.?	Homozygous	F4483, F5207, F5323	186
GNB5	Intellectual developmental disorder with cardiac arrhythmia	617173	NM_016194.4:c.368C>T;p.(Ser123Leu)	Homozygous	F4723	174
CENPJ	?Seckel syndrome 4	613676	NM_018451.5:c.125_126delAA;p.(Lys42Argfs*15)	Homozygous	F4733	95
CAPS2	CAPS2-related intellectual disability	NA	NM_032606.3:c.1490_1491delinsAA;p.(Gly497Glu)	Homozygous	F4884	3
SERPINA11	SERPINA11-related NIHF	NA	NM_001080451.2:c.643+1G>A	Homozygous	F4891	113
CEP295	CEP295-related ciliopathy	NA	NM_033395.2:c.2603delA;p.(Gln868Argfs*25)	Heterozygous	F4907	87
C3ORF17 (NEPRO)	NEPRO-related skeletal dysplasia	NA	NM_015412.4:c.280C>T;p.(Arg94Cys)	Homozygous	F4950	39
GOLGA2	GOLGA2-related neurodevelopmental disorder	NA	NM_004486.6:c.1263_1266delGAGA;p.(Glu423Argfs*6)	Homozygous	F4977	180
CCNH	CCNH-related neurodevelopmental disorder	NA	NM_001239.4:c.428T>A;p.(Ile143Lys)	Homozygous	F5028	95
MOCS3	MOCS3-related neurodevelopmental disorder	NA	NM_014484.5:c.1027C>T;p.(Arg343*)	Heterozygous in parents	F5112	113
MYBPHL	MYBPHL-related NIHF	NA	NM_001010985.3:c.212T>G;p.(Val71Gly)	Homozygous	F5159	113
CAPN15	Oculogastrointestinal neurodevelopmental syndrome	619318	NM_005632.2:c.3083G>A;p.(Arg1028Lys)	Homozygous	F5203	185
MAP1B	Periventricular nodular heterotopia 9	618918	NM_005909.5:c.803G>A;p.(Gly268Glu)	Homozygous	F5211	95
PUS3	Neurodevelopmental disorder with microcephaly and gray sclerae	617051	NM_031307.4:c.1303C>T;p.(Arg435*)	Homozygous	F5237	188
PRPF19	PRPF19-related NIHF	NA	NM_014502.5:c.794A>G;p.(Lys265Arg)	Homozygous	F5273	113
ATOH1	ATOH1-related neurodevelopmental disorder	NA	NM_005172.2:c.211delG;p.(Gly71Alafs*36)	Homozygous	F5277	3
CNP	?Leukodystrophy, hypomyelinating, 20	619071	NM_033133.5:c.245C>T;p.(Ser82Leu)	Homozygous	F5324	191
KIF14	Microcephaly 20, primary, autosomal recessive	617914	NM_014875.3:c.4071G>A;r.3887_4071del;p.(Leu1296Trpfs*46)	Homozygous	F5329	193
SLC45A1	Intellectual developmental disorder with neuropsychiatric features	617532	NM_001080397.3:c.269T>C;p.(Ile90Thr)	Homozygous	F5385	3
FRMD3	FRMD3-related kidney disease	NA	NM_001375487.1:c.70C>T;p.(Arg24*)	Homozygous	F5405	154
TMEM94	Intellectual developmental disorder with cardiac defects and dysmorphic facies	618316	NM_014738.6:c.810del;p.(Asp270Glufs*10)	Homozygous	F5426	10
ZFAT	ZFAT-related dysmorphism syndrome	NA	NM_020863.4:c.1199G>A;p.(Arg400Gln)	Homozygous	F5428	8
FAM160B1	FAM160B1-related intellectual disability	NA	NM_020940.3:c.248T>C;p.(Leu83Pro)	Homozygous	F5435	3
ARFGEF3	ARFGEF3-related neurodevelopmental disorder	NA	NM_020340.4:c.4541G>A;p.(Arg1514Gln)	Homozygous	F5460	3
UBE4A	Neurodevelopmental disorder with hypotonia and gross motor and speech delay	619639	NM_001204077.2:c.384G>A;p.(Trp128*)	Homozygous	F5500	197
AP3B2	Developmental and epileptic encephalopathy 48	617276	NM_001278512.2:c.1837del;p.(Glu613Serfs*182)	Homozygous	F5501, F5560	3
TRAF3IP2	TRAF3IP2-related eczema	NA	NM_147686.4:c.488_492del;p.(Leu163*)	Homozygous	F5512	154
DIP2C	DIP2C-related acromesomelia	NA	NM_014974.2:c.3283C>T;p.(Arg1095Trp)	Homozygous	F5514	39
SVOPL	SVOPL-related NIHF	NA	NM_001139456.2:c.663delT;p.(Phe221Leufs*28)	Homozygous	F5675	113
RSRC1	Intellectual developmental disorder, autosomal recessive 70	618402	NM_001271838.2:c.268C>T;p.(Arg90*)	Homozygous	F5685	154
GAD1	Developmental and epileptic encephalopathy 89	619124	NM_000817.3:c.87C>G;p.(Tyr29*)	Homozygous	F5771	206
KIF19	KIF19-related hydrocephalus	NA	NM_153209.4:c.788G>A;p.(Arg263His) and NM_153209.4:c.1906T>G;p.(Tyr636Asp)	Compound heterozygous	F5817	113
ALKBH8	Intellectual developmental disorder, autosomal recessive 71	618504	NM_138775.3:c.1651C>T;p.(Arg551*)	Homozygous	F5847, F6143	209
MDH1	?Developmental and epileptic encephalopathy 88	618959	NM_005917.4:c.359C>T;p.(Ala120Val)	Homozygous	F5866	211
ANKHD1	ANKHD1-related neurodevelopmental disorder	NA	NM_017747.3:c.7365dup;p.(His2456Serfs*13)	De novo	F5872	166
MADD	Neurodevelopmental disorder with dysmorphic facies, impaired speech and hypotonia	619005	NM_003682.3:c.593G>A;p.(Arg198His) and NM_003682.4:c.979C>T;p.(Arg327*)	Compound heterozygous	F5879, F5880	166
PPP1R21	Neurodevelopmental disorder with hypotonia, facial dysmorphism, and brain abnormalities	619383	NM_001135629.3:c.2182C>T;p.(Gln728*)	Homozygous	F5882	166
SLC12A2	Kilquist syndrome	619080	NM_001046.3:c.2617-2A>G	Homozygous	F5885	166
SLK	SLK-related neurodevelopmental disorder	NA	NM_014720.4:c.1414G>T;p.(Glu472*)	Homozygous	F5886	8
ATN1	Congenital hypotonia, epilepsy, developmental delay, and digital anomalies	618494	NM_001940.3:c.3188T>G;p.(Leu1063Arg)	Heterozygous	F913, F5948, F5974	212
UGDH	Developmental and epileptic encephalopathy 84	618792	NM_003359.4:c.950G>A;p.(Arg317Gln)	Homozygous	F5963, F6202, F8076	215
NEK10	Ciliary dyskinesia, primary, 44	618781	NM_199347.4:c.1869dupT;p.(His624Serfs*5)	Homozygous	F6122, F6192, F6208	216
ARL3	Joubert syndrome 35	618161	NM_004311.4:c.445C>T;p.(Arg149Cys)	Homozygous	F6137	218
HID1	Developmental and epileptic encephalopathy 105 with hypopituitarism	619983	NM_030630.3:c.2318dupC;p.(Val774Cysfs*11)	Homozygous	F6153	219
TNFRSF9	TNFRSF9-related immunodeficiency	NA	NM_001561.6:c.325G>A;p.(Gly109Ser)	Homozygous	F6160, F6178	220
PIGB	Developmental and epileptic encephalopathy 80	618580	NM_004855.5:c.463G>C;p.(Asp155His)	Homozygous	F6209	223
AKNA	AKNA-related immunodeficiency	NA	NM_001317950.2:c.1990C>T;p.(Gln664*)	Homozygous	F6217	139
LTBP1	Cutis laxa, autosomal recessive, type IIE	619451	NM_206943.4:c.1342C>T;p.(Gln448*)	Homozygous	F6219	227
CCDC96	CCDC96-related neurodevelopmental disorder	NA	NM_153376.3:c.120_121insCGAACCC;p.(Gly41Argfs*68)	Homozygous	F6364	87
TP73	Ciliary dyskinesia, primary, 47, and lissencephaly	619466	NM_005427.4:c.994C>T;p.(Gln332*)	Homozygous	F6474, F6512, F8503	235
AP1B1	Keratitis-ichthyosis-deafness syndrome, autosomal recessive	242150	NM_001127.4:c.38-1G>A;r.40del;p.(Glu14Argfs*5)	Homozygous	F6475, F6489	236
TASP1	Suleiman-El-Hattab syndrome	618950	Deletion encompassing exons 5–11 of TASP1 (149.4 kb deletion)	Homozygous	F6485, F6486, F7861	231
SMG8	Alzahrani-Kuwahara syndrome	619268	ENST00000300917.5:c.623A>G;p.(His208Arg)	Homozygous	F6518, F6929, F6932	233
GOLGA3	GOLGA3-related ciliary dyskinesia	NA	NM_001172557.2:c.2972A>G;p.(Glu991Gly)	Homozygous	F6526	139
DALRD3	?Developmental and epileptic encephalopathy 86	618910	NM_001009996.3:c.1251C>A;p.(Tyr417*)	Homozygous	F6574	237
NAA20	Intellectual developmental disorder, autosomal recessive 73	619717	NM_016100.5:c.160A>G;p.(Met54Val)	Homozygous	F6680	238
MFSD2A	Neurodevelopmental disorder with progressive microcephaly, spasticity, and brain abnormalities	616486	NM_032793.5:c.1386_1435del;p.(Gln462Hisfs*17)	Homozygous	F5035, F6800, F6910	242
BCAS3	Hengel-Maroofian-Schols syndrome	619641	NM_017679.5:c.2182C>T;p.(Gln728*)	Homozygous	F6924	243
IL6ST	Stuve-Wiedemann syndrome 2	619751	NM_002184.4:c.841C>T;p.(Arg281*)	Homozygous	F6934	244
SCYL2	Arthrogryposis multiplex congenita 4, neurogenic, with agenesis of the corpus callosum	618766	NM_017988.6:c.106C>T;p.(Arg36*)	Homozygous	F7093	248
SLC38A3	Developmental and epileptic encephalopathy 102	619881	NM_006841.6:c.1049C>A;p.(Ser350*)	Homozygous	F7551	246
ATG7	Spinocerebellar ataxia, autosomal recessive 31	619422	NM_001349232.2:c.1535T>C;p.(Leu512Pro)	Homozygous	F7776	250
ARFGEF1	Developmental delay, impaired speech, and behavioral abnormalities, with or without seizures	619964	NM_006421.4:c.2923_2924dupCT;p.(Cys976Phefs*6)	Heterozygous	F6401	226
MYH1	MYH1-related muscular dystrophy	NA	NM_005963.4:c.1295A>C;p.(Lys432Thr)	Homozygous	F7860	252
DPH5	DPH5-related neurodevelopmental disorder	NA	ENST00000370109.3:c.521dupA;p.(Asn174Lysfs*10)	Homozygous	F8319	256
GEMIN4	Neurodevelopmental disorder with microcephaly, cataracts, and renal abnormalities	617913	NM_015721.3:c.2452T>C;p.(Trp818Arg)	Homozygous	F169, F1044, F2509, F3651	7
DGAT1	?Diarrhea 7, protein-losing enteropathy type	615863	NM_012079.6:c.836T>C;p.(Leu279Pro)	Homozygous	F5751	21
PMEL	PMEL-related albinism	NA	NM_001384361.1:c.1657delG;p.(Val553Phefs*6)	Homozygous	F1903	69
MYCBP2	MYCBP2-related neurodevelopmental disorder	NA	NM_015057.5:c.11888C>T;p.(Thr3963Ile)	Heterozygous (De novo)	F8237	In press
MAN2A2	MAN2A2-related intellectual disability	NA	NM_006122.4:c.3301del;r.3301delG;p.(Val1101*)	Homozygous	F279	In press
YARS1	Infantile-onset multisystem neurologic, endocrine, and pancreatic disease 2	619418	ENST00000373477.4:c.789C>A;p.(Phe263Leu)	Homozygous	F4140	95
UNC80	Hypotonia, infantile, with psychomotor retardation and characteristic facies 2	616801	NM_001371986.1:c.3787C>T;p.(Arg1263*)	Homozygous	F4961, F5291, F5295	179
GINS3	GINS3-related neurodevelopmental disorder	NA	NM_001126129.1:c.70G>A;p.(Asp24Asn)	Homozygous	F458	279
UFM1	Leukodystrophy, hypomyelinating, 14	617899	NM_016617.4:c.241C>T;p.(Arg81Cys)	Homozygous	F1120	21
ZNF219	ZNF219-related microphthalmia	NA	NM_001102454.2:c.817G>T;p.(Glu273*)	Homozygous	F2726	14
TAF1A	TAF1A-related cataract with global developmental delay	NA	NM_001201536.1:c.40_41delGA;p.(Asp14*)	Homozygous	F2365	25
TMEM92	TMEM92-related neurodevelopmental disorder	NA	NM_153229.3:c.95+3A>G;r.94_95ins94+1_95+197:p.(Ala33Cysfs*11)	Homozygous	F3972	7
SOGA1	SOGA1-related neurodevelopmental disorder	NA	NM_080627.4:c.3723delC;p.(Tyr1242Thrfs*100)	Homozygous	F3972	7
TDRD7	Cataract 36	613887	NM_014290.3:c.1852_1854del;p.(Val618del)	Homozygous	F725	275
ST7	ST7-related Mitochondrial encephalopathy	NA	NM_001369598.1:c.489T>G;p.(Tyr163*)	Homozygous	F2508	7
TRERF1	TRERF1-related neurodevelopmental delay	NA	NM_033502.4:c.476T>A;p.(Val159Asp)	Homozygous	F3742	3
PAN2	PAN2-related skeletal dysplasia	NA	ENST00000440411.3:c.3153del;p.(Ser1052Profs*4)	Homozygous	F5348	39
RALGAPA1	Neurodevelopmental disorder with hypotonia, neonatal respiratory insufficiency, and thermodysregulation	618797	NM_001346249.2:c.7250C>G;p.(Ser2417*)	Homozygous	F6523	278
PROCA1	PROCA1-related intellectual disability	NA	NM_001366301.1:c.320_321insTC;p.(Ser108Profs*52)	Homozygous	F3984	3
